# Supplementary material for: An Atlas of the Speed of Copy Number Changes in Animal Gene Families and Its Implications
Source: PLoS One. 2009 Oct 23;4(10):e7342. doi: 10.1371/journal.pone.0007342 (PMC2761543; doi:10.1371/journal.pone.0007342)
Supplement: Text S1 — biological process (2.31 MB TXT) [file pone.0007342.s001.txt]

Patterns	P0	P1	P2	P3	P4	P5	P6	P7	P8	P9	P10	P11	P12	P13	P14	P15	P16	P17	P18	P19	P20
GO:0000011	0.00101826462052	0.0898329312963	3.43621356756e-06	1.14540452252e-05	8.01783165764e-06	0.166893456762	0.269573245183	0.000366529447206	0.166725082298	1.94718768828e-05	0.0128537295517	1.71810678378e-05	0.000216481454755	2.51988994954e-05	2.29080904504e-06	0.000388292133133	1.83264723603e-05	6.87242713512e-06	9.96501934592e-05	2.40534949729e-05	6.75788668287e-05
GO:0000012	0.0912023720541	0.293224117728	0.000437720886987	0.100065327463	0.775052828308	0.447956784483	5.40830556821	12.4864897538	3.34538549677	0.221609333948	0.576683306892	0.000230137274858	0.983842031686	0.000174332429976	0.0166891976043	0.341092810017	0.0175411777894	0.608400926146	0.00238870121985	0.72039141269	1.39845875074
GO:0000020	0.	0.	0.	0.	0.	0.	0.	0.	0.	0.	0.	0.	0.	0.	0.	0.	0.	0.	0.	0.	0.
GO:0000024	0.13232296887	0.0189539295295	0.000331440907006	0.00221703920346	0.000287762647943	0.032170374221	0.401673289471	0.302282481989	0.0193422460897	0.000421366734489	0.00532309748237	0.0266375966919	0.00608843886129	5.65248058461e-05	0.0116964168729	0.11592446126	0.000202975439174	0.0235598388539	0.00784355192319	0.0127938247775	0.0204463854563
GO:0000025	0.0842025163919	0.012417865938	0.000514529551348	0.0016084426826	0.000446735887815	0.0206623368717	0.0641158360866	0.274215559042	0.0138504997371	0.000654168261647	0.00409040018339	0.0175363894518	0.00395229316355	8.78106127133e-05	0.00715765619334	0.0153631848017	0.000315139952235	0.0145745728581	0.00850986236369	0.0101879622558	0.0134080028906
GO:0000027	0.0227412029505	1.06961376192	0.000189555662703	0.250340476918	0.000267471371481	0.00542054164825	0.211879949037	3.01165283712	0.00227062031412	0.00054967323084	0.510709605283	0.000947778313514	0.00454107434935	0.00053537400512	0.000106945422377	0.00883237729801	0.000447637971089	0.00032083626713	0.00347691219818	0.00152113983317	0.0018242761295
GO:0000028	0.0227412029505	1.06961376192	0.000189555662703	0.250340476918	0.000267471371481	0.00542054164825	0.211879949037	5.01165283712	0.00227062031412	0.00054967323084	0.510709605283	0.000947778313514	0.00454107434935	0.00053537400512	0.000106945422377	0.00883237729801	0.000447637971089	0.00032083626713	0.00347691219818	0.00152113983317	0.0018242761295
GO:0000032	0.069084126642	0.0232819870944	0.00393229213154	0.00468002104932	0.0258942868775	0.126884759519	0.123889845642	0.324826924787	0.0839842202781	0.00509286568167	0.024740229159	0.0596722831685	0.00516266772106	0.000823275082995	0.00198485686311	0.0507670763156	0.00250875918865	0.00595457058934	0.0478226644581	0.0408857641596	2.01494129858
GO:0000040	1.82136618635	0.0595672814043	0.243979797889	0.328236904494	0.170017527795	1.10835893902	1.6884980859	0.51720382499	0.730939238876	0.253969502005	0.004089916601	0.0345055412827	1.02991556404	0.0803637599643	0.199318437974	4.23615747274	0.272133502731	0.0163262793297	1.31414562427	0.433062124081	0.465456381036
GO:0000042	3.52355698792	0.241823654259	0.0386062696506	1.08136974626	0.146278764093	1.87941606383	14.3111528212	12.2087710603	2.53748577721	0.566782742384	0.0170296410109	0.149621566546	0.181836233728	0.0713480887233	0.0213414391755	1.74797137272	0.158971144161	0.455551526949	0.246261227932	1.43903675179	0.149588490245
GO:0000044	5.43339117024	0.495496984219	0.424605469719	1.07083643174	0.055716213611	1.76022473767	3.99782423091	5.78556280812	4.5282987689	0.0120355834642	0.17777961387	1.34107246137	1.07113938693	0.105869068275	0.159684926602	3.38007105676	0.0548073480405	0.42642320086	1.32859621582	0.504337767496	0.33650059214
GO:0000045	0.128732300636	0.271386134191	8.28986523171e-05	0.000276328841057	0.00019343018874	0.130471311053	0.857621206706	11.4463425229	0.0222426104227	0.000469759029797	0.0392628921006	0.000414493261585	0.00522261509597	0.000607923450325	5.52657682114e-05	0.00936754771183	0.000442126145691	0.000165797304634	1.12740406092	0.146413623899	0.126630340162
GO:0000046	0.126695771395	0.0917202715982	7.60262251818e-05	0.000253420750606	0.000177394525424	0.130017730862	0.31847471634	0.445609464019	0.0221257791614	0.00043081527603	0.0135554329973	0.000380131125909	0.00478965218646	0.000557525651333	5.06841501212e-05	0.00859096344555	0.00040547320097	0.000152052450364	0.12720476053	0.146365516909	7.12649518243
GO:0000050	0.0296786899915	0.00639610919303	3.00156815613	0.00140763707837	0.00136730095638	0.0241922843858	11.0848122009	0.0950937936223	0.0187269120063	0.00201102803171	0.00548264919951	0.0157953260949	2.00177726568	0.00029579822793	0.000790800751034	0.0121970818153	0.000979035986989	0.0023724022531	0.0189943142753	0.0135234595733	0.00588601041941
GO:0000053	2.01505016722	0.495938843765	1.12326803631	0.10989010989	0.107023411371	0.811275680841	3.28320592451	4.38604873387	1.11227902532	0.156712852365	0.429049211658	0.616340181557	0.120401337793	0.0210224558051	0.0621118012422	0.925943621595	0.0754897276636	0.186335403727	1.48781653129	1.0635451505	0.457716196846
GO:0000055	0.0375821196422	0.103215538677	0.00338651805852	0.11009932452	0.173801627806	0.217650581355	0.420429355323	1.48496473607	0.0516606415103	0.0166643768447	0.232135799142	0.0566784531768	0.0225401163416	0.021682377504	0.00220139141535	0.170209484313	0.0578196053743	0.297700932098	0.0857976761794	0.0206661127319	0.0579754945746
GO:0000056	0.0375821196422	0.103215538677	0.00338651805852	0.11009932452	0.173801627806	0.217650581355	0.420429355323	1.48496473607	0.0516606415103	0.0166643768447	0.232135799142	0.0566784531768	0.0225401163416	0.021682377504	0.00220139141535	0.170209484313	0.0578196053743	0.297700932098	0.0857976761794	0.0206661127319	0.0579754945746
GO:0000059	1.20180911265	0.0624784933169	0.0099805298813	0.138446671181	0.0902209583083	0.164822179132	6.02613059237	29.3116366701	0.221582142662	0.0619151710935	0.0189354003961	1.02796068597	0.138049860947	0.00516185488223	0.000562906788367	0.183964076849	0.0669135515348	0.14732408874	0.301968471009	0.0804920543094	0.158140961835
GO:0000061	0.281249586361	0.0662892593865	0.0119669728641	0.144866865412	0.121862953601	0.298668072945	1.01636305259	1.51927286089	0.141502045003	0.0644446671672	0.115649335834	0.0382547547139	0.127442860336	0.00550730256585	0.0015639793635	0.182177071324	0.0177142863868	0.150327306465	0.262934941765	0.0934277019844	0.123515037926
GO:0000066	0.40637014684	0.00716177789197	0.00642941905161	0.0847841492872	0.00441856002283	0.04007608928	0.0566354111011	0.476438540634	0.0438112687609	0.00157606290678	0.00110715973516	0.00564000305948	0.0208351369021	0.00365025507825	0.00350951476119	0.655945907112	0.00720901238198	0.00266380264223	0.115176556752	0.0197273112741	0.507406065394
GO:0000067	0.	0.	0.	0.	0.	0.	0.	0.	0.	0.	0.	0.	0.	0.	0.	0.	0.	0.	0.	0.	0.
GO:0000072	0.0965410856225	0.00206655851668	3.67639698555e-07	1.22546566185e-06	0.00019940114498	0.178178229339	0.535085940989	0.349242777535	0.0523492352001	4.38818851023e-05	0.000288454135319	4.363679197e-05	0.00777540710461	7.58435630412e-05	2.4509313237e-07	0.355962836535	0.000106457228752	5.29835212436e-05	0.000104708386582	0.0224024397224	0.000101277082729
GO:0000073	0.0410130494274	0.0297559992647	5.41668792528e-05	0.000180556264176	0.0366087242543	0.0726994379936	0.24405144454	0.449710212127	0.0911666126767	0.00798743720054	0.00292745931996	0.0079513259477	0.0667765686923	0.0138380839962	3.61112528352e-05	0.0733251584307	0.0194901189013	0.00970894819781	0.0188519454891	0.0330212572484	0.0183463879494
GO:0000078	0.781099735608	0.376833367262	0.076937528659	0.0047934271981	0.0822510892289	0.0867626309829	0.883384096164	1.57712823437	1.27525596062	0.0358355260381	0.152137702111	0.155106610828	0.369225756476	0.227010501251	0.162646997128	1.30096202284	1.05724337588	0.00326240309852	0.196968670397	1.34925689904	0.141019601715
GO:0000083	2.50389552098	1.14213833529	0.130414821191	0.281397863635	3.40527346858	2.6264095217	9.73873332168	1.93640858618	1.72833290324	0.14527674973	0.721231518632	0.143594696783	0.466761006227	0.0717435309037	0.155219931408	1.98577410525	0.321029046864	0.0852320092888	0.903543293073	0.287116884924	0.523417043295
GO:0000088	1.84621956604	0.186008413802	3.23789046426e-06	1.07929682142e-05	0.922100945802	1.75212270903	3.84877342272	2.34219110271	1.38221907765	0.548210258055	3.12996078212e-05	0.184571735825	0.477332699218	0.0957232234093	2.15859364284e-06	0.933408730564	0.461406134681	0.00342818147386	1.29716205998	0.284383737317	0.460768203305
GO:0000089	2.84621956604	0.186008413802	3.23789046426e-06	1.00001079297	0.922100945802	1.75212270903	3.84877342272	2.34219110271	1.38221907765	0.548210258055	3.12996078212e-05	1.18457173582	0.477332699218	0.0957232234093	2.15859364284e-06	0.933408730564	0.461406134681	0.00342818147386	1.29716205998	0.284383737317	0.460768203305
GO:0000091	0.923109783019	0.0930042069008	1.61894523213e-06	5.39648410711e-06	0.4610504729	0.876061354515	1.92438671136	2.67109555135	0.691109538825	0.274105129027	1.56498039106e-05	0.592285867912	0.238666349609	0.0478616117046	1.07929682142e-06	0.966704365282	0.23070306734	0.00171409073693	0.648581029989	0.142191868658	0.230384101652
GO:0000092	0.923109783019	0.0930042069008	1.61894523213e-06	5.39648410711e-06	0.4610504729	0.876061354515	1.92438671136	2.67109555135	0.691109538825	0.274105129027	1.56498039106e-05	0.592285867912	0.238666349609	0.0478616117046	1.07929682142e-06	0.966704365282	0.23070306734	0.00171409073693	0.648581029989	0.142191868658	0.230384101652
GO:0000093	1.84621956604	0.186008413802	3.23789046426e-06	1.07929682142e-05	0.922100945802	1.75212270903	3.84877342272	2.34219110271	1.38221907765	0.548210258055	3.12996078212e-05	1.18457173582	0.477332699218	0.0957232234093	2.15859364284e-06	0.933408730564	0.461406134681	0.00342818147386	1.29716205998	0.284383737317	0.460768203305
GO:0000094	0.	0.	0.	0.	0.	0.	0.	0.	0.	0.	0.	0.	0.	0.	0.	0.	0.	0.	0.	0.	0.
GO:0000105	0.539527604444	0.521023379736	1.00204063186	0.142999567785	0.00318583364483	0.0194386967836	3.31627779469	1.18341463936	0.361666173809	0.00260136433199	0.342478886227	0.0135492676917	0.202092978405	0.000359540553332	0.00102848730804	0.0509881646609	0.00125728584198	0.00308546192412	0.0246571948687	0.0529700301088	0.254661724611
GO:0000114	4.48802025022	0.637116875701	0.13039400685	0.281328482501	0.39103732711	2.59815405481	2.91348080904	1.85877022979	1.69288348	0.142171943977	0.221030313343	0.140503767256	0.44080812573	0.0663638912138	0.155206055181	1.95728707882	0.313450892486	0.0814568083264	0.896219247098	0.274277038783	0.516287264496
GO:0000115	1.48774810272	1.13703079354	0.130393650033	0.28132729311	0.390793278971	0.59766967538	2.66219076597	6.85743928654	1.69227577561	0.142118718735	0.22102686411	0.140450779893	0.440363219208	0.0662716688192	0.155205817303	1.9567987298	0.313320981268	0.581392090596	0.896093692024	0.274056927135	0.516165039717
GO:0000116	1.53853414307	0.644517883053	0.130398777865	0.281344385884	5.4140921692	0.642130707579	4.78281334927	1.9817746476	1.80830078147	0.147050287037	0.221076433154	0.14537892964	0.481131984971	0.0748886664475	0.155209235858	2.00027514246	0.325604606171	0.0875304844925	0.94060638131	0.294928491951	0.527296535902
GO:0000117	4.48176579978	0.971330846307	0.130406292739	0.281369435463	0.392843140725	2.93566548181	2.67387163739	4.86952766144	1.678043995	0.142615700126	0.221149076932	0.140939332813	0.444668759648	0.0671087259292	0.155214245774	1.96194907522	0.31445175751	0.0819490502459	0.886306233011	0.275953118487	0.517370693227
GO:0000132	1.91454589613	0.212856233793	0.00292983060129	0.00976610200431	0.307450710727	0.792190184252	2.6088427548	2.55201524991	1.49559280606	0.0798896237913	0.0283335666577	0.0779364033905	0.548304081821	0.132238112581	0.00195322040086	1.11594540992	1.21551055583	0.0849687241826	0.627361400801	0.290405554267	1.20001631519
GO:0000135	0.323169858597	0.259599551145	9.95737711767e-06	0.0154178066417	0.195627629484	0.125927541535	1.5856078032	1.97687755479	2.22654290178	0.0703860954666	0.830865485414	0.0242256110614	1.84235059148	0.0154576361501	0.0307758690206	0.53955175704	0.19126189722	0.0110089257432	0.0200689837166	0.191278492848	0.143052971274
GO:0000147	0.312411046613	0.00392904295343	0.111127996283	5.62839055647e-05	0.333372732067	0.912225532442	1.16956038165	0.0555047886819	0.0910277886594	9.568263946e-05	0.000661798824713	8.44258583471e-05	0.041804506556	0.000123824592242	1.12567811129e-05	0.707463579954	9.00542489035e-05	3.37703433388e-05	0.0838230033118	0.483451529535	0.000332075042832
GO:0000162	0.383426411875	0.266360518454	0.500954990985	0.0455605449079	0.00204741745407	2.54485207516	0.739330147623	1.76108983071	0.719517598453	0.00122006227099	0.366050739993	0.00992450179373	0.235678229481	0.000172587754656	0.000481417941319	0.123674318977	0.000591246512464	0.00144425382396	0.011549496181	0.0209557476941	0.0818029973987
GO:0000167	0.214500821689	0.0166918006314	0.0166868941301	0.00354456502187	0.00303051039795	0.356272482101	1.85755632516	0.11956291884	1.50237906676	0.00515735733544	0.000778221062405	0.00314143035739	0.197119045004	0.0460036291287	0.00131724294604	0.597015612566	0.154173022481	0.00597655586294	0.186723569034	0.011067461642	0.00208821513765
GO:0000168	0.214500821689	0.0166918006314	0.0166868941301	0.00354456502187	0.00303051039795	0.689605815434	3.52422299182	2.11956291884	1.50237906676	0.00515735733544	0.000778221062405	0.00314143035739	0.197119045004	0.0460036291287	0.00131724294604	0.597015612566	0.154173022481	0.00597655586294	0.186723569034	0.011067461642	2.00208821514
GO:0000169	0.579302209527	0.016707037017	0.034544623002	0.336879851738	0.00303187776589	0.356307056976	5.04035282654	1.11961722288	4.6035795052	0.00516067808614	0.000783885872421	0.00314436043153	2.42586464371	0.379341259904	1.00131763362	0.948239491601	1.82084281456	0.0238348707497	2.18674056346	0.0118652145395	0.00209974009595
GO:0000173	0.297396364705	0.055627530196	0.0119590117982	0.00424218828943	0.00383740929548	3.20530547455	4.74616731847	0.125769059799	2.01862837694	0.00528401353932	0.000787439649433	0.00370836790423	2.5269866172	0.0599325802115	0.0015934519029	4.4580186726	0.158808656805	2.60822044255e-05	0.234414364126	0.0126494972529	0.00215106190477
GO:0000174	0.	0.	0.	0.	0.	0.	0.	0.	0.	0.	0.	0.	0.	0.	0.	0.	0.	0.	0.	0.	0.
GO:0000183	1.40345230136	0.166218462533	0.0113955055816	0.0745253198603	0.133135045612	0.291580881041	1.22769664208	2.48166680394	0.442545958511	0.0550138246399	0.0721283708389	0.139147839731	0.526433463917	0.0157562666573	0.0120108479353	0.881822594621	2.70535551827	0.00629718946124	0.595273474813	0.0831871935739	0.0758513813103
GO:0000184	2.00785967506	2.00358239174	0.000428639218846	0.132525057782	0.000372200123456	5.04793640516	2.04404207495	6.19174772232	6.03959626166	0.203640319507	0.00303975304687	0.0593522058344	0.000420713174263	7.33371193757e-05	0.000215986362136	0.00538991851897	0.000262655438102	0.000647959086408	0.00579318078774	1.06084106284	0.167068329638
GO:0000190	0.	0.	0.	0.	0.	0.	0.	0.	0.	0.	0.	0.	0.	0.	0.	0.	0.	0.	0.	0.	0.
GO:0000191	0.	0.	0.	0.	0.	0.	0.	0.	0.	0.	0.	0.	0.	0.	0.	0.	0.	0.	0.	0.	0.
GO:0000192	0.	0.	0.	0.	0.	0.	0.	0.	0.	0.	0.	0.	0.	0.	0.	0.	0.	0.	0.	0.	0.
GO:0000193	0.	0.	0.	0.	0.	0.	0.	0.	0.	0.	0.	0.	0.	0.	0.	0.	0.	0.	0.	0.	0.
GO:0000194	0.	0.	0.	0.	0.	0.	0.	0.	0.	0.	0.	0.	0.	0.	0.	0.	0.	0.	0.	0.	0.
GO:0000195	0.	0.	0.	0.	0.	0.	0.	0.	0.	0.	0.	0.	0.	0.	0.	0.	0.	0.	0.	0.	0.
GO:0000197	0.113018599831	0.0102622932437	0.00986899472725	0.00222645508732	0.00257791891386	0.316808266406	1.71762362322	0.019710171386	1.26982464464	0.000395202925349	1.22753087992e-05	0.00180529109659	0.0500140525488	0.0445595768534	0.000882680788187	0.494456482285	0.0148245268463	0.00595492067144	0.152558871782	0.0061611523912	0.000166067378535
GO:0000198	0.113018599831	0.0102622932437	0.00986899472725	0.00222645508732	0.00257791891386	0.650141599739	3.38429028988	2.01971017138	1.26982464464	0.000395202925349	1.22753087992e-05	0.00180529109659	0.0500140525488	0.0445595768534	0.000882680788187	0.494456482285	0.0148245268463	0.00595492067144	0.152558871782	0.0061611523912	2.00016606738
GO:0000199	0.477819987669	0.0102775296293	0.0277267235992	0.335561741803	0.00257928628179	0.316842841281	4.9004201246	1.01976447543	4.37102508308	0.000398523676048	1.79401188149e-05	0.00180822117074	2.27875965125	0.377897207629	1.00088307146	0.84568036132	1.68149431892	0.0238132355582	2.15257586621	0.00695890528865	0.000177592336843
GO:0000200	0.195914142847	0.0491980228083	0.00514111239536	0.00292407835489	0.00338481781138	3.16584125886	3.60623461653	0.025916312345	1.78607395481	0.000521859129227	2.14938958267e-05	0.00237222864344	2.37988162475	0.0584885279363	0.00115888974505	4.35545954232	0.0194601611703	4.44701292967e-06	0.200249666873	0.00774318800205	0.00022891414566
GO:0000201	0.253528628737	0.110890850928	0.0128691092563	0.0423487120533	0.0250006772702	1.31493391906	1.8294141319	1.288576641	1.17029182371	0.0654918562931	0.0106414701216	0.0319774772936	0.20692616464	0.104903036616	0.00158226403009	1.66744075469	0.134019545192	0.0534410868617	0.376290976226	0.0388895943236	0.624077256328
GO:0000202	0.	0.	0.	0.	0.	0.	0.	0.	0.	0.	0.	0.	0.	0.	0.	0.	0.	0.	0.	0.	0.
GO:0000203	0.	0.	0.	0.	0.	0.	0.	0.	0.	0.	0.	0.	0.	0.	0.	0.	0.	0.	0.	0.	0.
GO:0000204	0.	0.	0.	0.	0.	0.	0.	0.	0.	0.	0.	0.	0.	0.	0.	0.	0.	0.	0.	0.	0.
GO:0000205	0.	0.	0.	0.	0.	0.	0.	0.	0.	0.	0.	0.	0.	0.	0.	0.	0.	0.	0.	0.	0.
GO:0000206	0.	0.	0.	0.	0.	0.	0.	0.	0.	0.	0.	0.	0.	0.	0.	0.	0.	0.	0.	0.	0.
GO:0000207	0.	0.	0.	0.	0.	0.	0.	0.	0.	0.	0.	0.	0.	0.	0.	0.	0.	0.	0.	0.	0.
GO:0000208	0.355010850595	0.117320358316	0.0196870086591	0.0436668219878	0.0254532687543	1.35439813475	1.96934683384	1.38842938846	1.40284624583	0.0702540107032	0.0114074158752	0.0333136165544	0.354031157095	0.106347088892	0.00201682618794	1.76999988497	0.273368040826	0.0534627220532	0.410455673479	0.0437959035744	0.625999404087
GO:0000209	2.37812968405	0.125001779106	4.41306033454e-07	0.375313896488	0.751279349523	1.94141134678	7.88126072638	20.3834692224	9.1901619264	0.00015653324357	6.99603919518e-06	0.125002537379	8.18906015605	7.64410855276e-08	2.22390314125e-07	2.43921901857	0.375156242514	0.00109246752745	0.62796878736	4.12703143651	1.87593747015
GO:0000216	0.13277832721	0.0248449338731	5.11707103548e-05	0.000170569034516	0.0745819671032	0.144464239307	0.389170105729	0.401285548404	0.301733449407	0.015966297628	0.000494650200096	0.0159321838211	0.132553479474	0.0278088298472	3.41138069032e-05	0.142950180126	0.0394637361284	0.0196977542573	0.103422360373	0.0669825986169	0.0362781004095
GO:0000236	1.84718226467	0.186312922138	4.50010118484e-06	1.50003372828e-05	0.922964245343	1.75383616009	3.80571779277	2.34689920129	1.38436878029	0.548398537821	4.35009781201e-05	0.184759174117	0.47890651821	0.0960494522884	3.00006745656e-06	0.935136223711	0.461865684567	0.00365711494331	1.29760620038	0.285162363555	0.461200563069
GO:0000237	0.0153990443553	0.00331909508878	2.2780704944e-06	7.59356831468e-06	0.00195079709752	0.00515927963796	0.0329373739577	0.0396852938955	0.0141104935727	0.0017452354625	0.500022021349	0.000420965426092	0.339501348778	0.000733462229127	1.51871366294e-06	0.00532929909814	0.0129408492982	0.000516524983014	0.00892411589648	0.00175664055635	0.0036118486142
GO:0000238	0.0153990443553	0.00331909508878	2.2780704944e-06	7.59356831468e-06	0.00195079709752	0.00515927963796	0.0329373739577	0.0396852938955	0.0141104935727	0.0017452354625	0.500022021349	0.000420965426092	0.339501348778	0.000733462229127	1.51871366294e-06	0.00532929909814	0.0129408492982	0.000516524983014	0.00892411589648	0.00175664055635	0.0036118486142
GO:0000239	0.0153990443553	0.00331909508878	2.2780704944e-06	7.59356831468e-06	0.00195079709752	6.00515927964	0.0329373739577	0.0396852938955	0.0141104935727	0.0017452354625	0.500022021349	0.000420965426092	0.339501348778	0.000733462229127	1.51871366294e-06	0.00532929909814	0.0129408492982	0.000516524983014	0.00892411589648	0.00175664055635	0.0036118486142
GO:0000240	0.0153990443553	0.00331909508878	2.2780704944e-06	7.59356831468e-06	0.00195079709752	0.00515927963796	0.0329373739577	0.0396852938955	0.0141104935727	0.0017452354625	0.500022021349	0.000420965426092	0.339501348778	0.000733462229127	1.51871366294e-06	0.00532929909814	0.0129408492982	0.000516524983014	0.00892411589648	0.00175664055635	0.0036118486142
GO:0000241	0.0153990443553	0.00331909508878	2.2780704944e-06	7.59356831468e-06	0.00195079709752	0.00515927963796	0.0329373739577	0.0396852938955	0.0141104935727	0.0017452354625	0.500022021349	0.000420965426092	0.339501348778	0.000733462229127	1.51871366294e-06	0.00532929909814	0.0129408492982	0.000516524983014	0.00892411589648	0.00175664055635	0.0036118486142
GO:0000266	0.00127283077565	0.11229116412	4.29526695942e-06	0.0833476508898	1.0022289572e-05	1.08361682095	0.336966556478	7.08379149514	0.250073019538	2.43398461034e-05	0.0160671619395	2.14763347971e-05	0.000270601818444	3.14986243691e-05	2.86351130628e-06	0.500485365166	2.29080904502e-05	8.59053391884e-06	0.000124562741823	0.166696733535	8.44735835353e-05
GO:0000281	0.592708567495	0.0952771500025	0.166681092677	4.80867012423e-05	0.0167027275112	0.054739559081	0.366609163335	0.651140348941	0.178540653083	0.0112664632139	0.000139451433603	0.175319345874	0.19734941085	0.00926237676425	9.61734024846e-06	0.198454735946	0.0592887282766	0.000988913464675	6.06725063157	0.0606568576487	0.0566993221365
GO:0000284	0.	0.	0.	0.	0.	0.	0.	0.	0.	0.	0.	0.	0.	0.	0.	0.	0.	0.	0.	0.	0.
GO:0000290	0.0122085622792	0.00741258326174	0.0165248320747	0.265759994877	0.000625649945492	0.0721514821525	0.0654167711398	0.348836228092	0.0809965719547	0.429720383614	0.00576607631099	0.124023170314	0.000893510734795	0.00040318557866	0.000335071409429	0.0114607545392	0.000591644050394	0.00100521422829	0.00985556641228	1.45952569463	0.322294710806
GO:0000291	0.0200682373349	0.0109949750011	0.0169534712935	0.398285052659	0.000997850068946	0.12008788731	0.109458846088	0.540583950408	0.120592833612	0.633360703121	0.00880582935786	0.183375376148	0.00131422390906	0.000476522698036	0.000551057771564	0.0168506730581	0.000854299488496	0.00165317331469	0.0156487472	2.52036675747	0.489363040445
GO:0000296	0.132650380877	0.00696907013397	0.00976408589442	0.00757650380878	0.00667766614133	0.0326413514579	0.0371314355136	0.058321841345	0.0210426516943	0.00228608484371	0.00100554898871	0.00848355003941	0.031557821119	0.00540944313108	0.00532735749935	0.0441415484634	0.0102607039664	0.00401398739165	0.0225201930654	0.0045188140268	0.010880450486
GO:0000303	0.972744708996	0.00130385487528	0.00201672335601	0.0417753212396	7.6058201058e-05	0.109820011338	0.706453136811	1.19568924792	0.348460884354	0.000184712773998	0.00214049508693	0.0418296485261	0.0022123015873	0.000467214663643	2.1730914588e-05	0.443137755102	0.0874754346184	6.5192743764e-05	0.423177437642	0.334017857143	0.667307728648
GO:0000304	0.972744708996	0.00130385487528	0.00201672335601	0.0417753212396	7.6058201058e-05	0.109820011338	0.706453136811	1.19568924792	0.348460884354	0.000184712773998	0.00214049508693	0.0418296485261	0.0022123015873	0.000467214663643	2.1730914588e-05	0.443137755102	0.0874754346184	6.5192743764e-05	0.423177437642	0.334017857143	0.667307728648
GO:0000316	0.419216793626	0.00926746782243	0.0518658064092	0.0997477234918	0.00222588871378	0.0525471171526	0.206821589616	0.0472183915594	0.14590310612	0.0563175838368	0.000335182996235	0.00282785001314	0.191074829262	0.0156920365992	0.00872023027756	0.29943607171	0.0242535679888	0.00133799579722	0.264451175466	0.02928404912	0.225849039051
GO:0000321	0.850455626117	0.0533441594729	0.201881499916	0.0061908722959	0.0189138483407	0.188196283811	0.330226622151	0.262645680694	0.0742457048305	0.0136647773999	0.0200753363679	0.012341192045	0.406178962315	0.219232489668	0.301242791264	0.378705261099	0.0178084557075	0.00753399353	0.0682795718447	0.0266665086408	0.043280463365
GO:0000335	0.0279336711036	1.01837021261	0.000685158879045	0.00220618363554	0.00155209647434	0.082931370586	0.66403364079	1.32714266696	0.354390938108	0.0274572896742	0.00747241112562	0.00346735044708	0.0609803446845	0.504796639182	0.000451593966389	0.0952959778089	0.00350400071867	0.00135478189917	0.0197494295195	0.00670549415892	0.077140544421
GO:0000336	0.0293741539202	1.01869037411	0.000692176309291	0.00221246714996	0.00155820572641	0.0851330308514	0.697051451752	1.4680169733	0.64400536042	0.0292465071001	0.00776281611407	0.00351298294697	0.0620650901639	0.504797917106	0.000455131725238	0.0967583358614	0.00350835170183	0.00136539517571	0.0199315466167	0.0069917589746	0.0811966492823
GO:0000351	0.32681811675	0.0774780694753	0.00029558483241	0.270394410502	0.00971017457875	0.367117882298	0.677540467176	3.03753483904	0.628163698788	0.283117363007	0.338952705528	0.267730859768	0.57406011729	0.134809396771	0.000157665070102	0.0262188562684	0.000434099379223	0.000472995210307	0.0795121504787	0.179873722961	0.330464707619
GO:0000352	0.654813497064	0.0372204070471	0.000613078964688	0.124332997651	0.00485103324545	0.170832760508	1.82165377676	2.67900147304	0.062974316555	0.130326930958	1.90695603282	0.12509799031	0.0338127091936	3.31180003064	0.25031134605	0.0145874662889	0.000445929942119	0.000934038149767	0.0420443856321	0.0865785293992	0.403082596521
GO:0000353	0.0215950843711	0.00514542095145	0.000481090922285	0.0116877968384	0.000813666743785	0.0184660369911	0.0399546732658	0.122181408169	0.00958134222739	0.0123987520175	0.015763429586	0.0134993269283	0.0036316709023	0.00570716236031	0.000243004643574	0.00476331534274	0.000311861751648	0.000729013930721	0.00899502009792	0.0115369759307	0.0155326323176
GO:0000355	0.332644653119	0.0788815398278	0.000296118863719	0.275396040205	0.00988494152192	0.3738529348	0.689926128039	3.08431659233	0.630488377478	0.288351710172	0.345209195366	0.272664139843	0.575394504552	0.137301297749	0.000158011064197	0.026612398017	0.000436656769653	0.000474033192592	0.0809161669121	0.183162945046	0.336557781402
GO:0000356	0.145493791222	0.0350083635653	0.000332742985966	0.12032853287	0.0044747007171	0.163849372629	0.305313818255	1.13404372116	0.0586928320191	0.126038645895	0.151279974432	0.119998352977	0.0324448273357	0.0598725468964	0.000169787962849	0.0120302329059	0.000265449119108	0.000509363888548	0.0375870498188	0.0816988141956	0.147449248339
GO:0000357	0.151320327591	0.0364118339179	0.000333277017275	0.125330162572	0.00464946766027	0.170584425131	0.317699479118	1.18082547445	0.0610175107095	0.13127299306	0.157536464271	0.124931633052	0.0337792145979	0.0623644478737	0.000170133956944	0.0124237746545	0.000268006509538	0.000510401870833	0.0389910662523	0.0849880362804	0.153542322122
GO:0000358	0.145493791222	0.0350083635653	0.000332742985966	0.12032853287	0.0044747007171	0.163849372629	0.305313818255	1.13404372116	0.0586928320191	0.126038645895	0.151279974432	0.119998352977	0.0324448273357	0.0598725468964	0.000169787962849	0.0120302329059	0.000265449119108	0.000509363888548	0.0375870498188	0.0816988141956	0.147449248339
GO:0000359	0.151320327591	0.0364118339179	0.000333277017275	0.125330162572	0.00464946766027	0.170584425131	0.317699479118	1.18082547445	0.0610175107095	0.13127299306	0.157536464271	0.124931633052	0.0337792145979	0.0623644478737	0.000170133956944	0.0124237746545	0.000268006509538	0.000510401870833	0.0389910662523	0.0849880362804	0.153542322122
GO:0000360	0.347071308778	0.0233469159632	0.00030834183801	0.0790469990721	0.00301535505591	0.108147182449	0.952628493791	1.49738915388	0.0393329488576	0.0828293871615	0.974593669618	0.0791988154085	0.0214099116069	1.66431018112	0.125156840755	0.00862193654605	0.000231596163761	0.000470522265094	0.0257607482791	0.0543903892358	0.222105422279
GO:0000361	0.379117258809	0.0310660029019	0.000311279010208	0.106555962437	0.00397657324333	0.145189971211	1.02074962854	1.75468879698	0.0521186816548	0.11161829657	1.00900436373	0.106331855822	0.0287490415493	1.67801563649	0.125158743723	0.0107864161635	0.000245661811127	0.000476231167659	0.0334828386632	0.0724811107023	0.255617328088
GO:0000366	0.788413550278	0.0694717824484	2.64345497746e-05	0.247580670284	0.00865096368673	0.833385098863	0.613090212704	6.81569678791	0.115071595175	0.259100184676	0.309696247025	0.244197363721	0.0660521694817	0.123349098377	1.71267076942e-05	0.0194803165569	0.000126590826287	5.13801230826e-05	0.0694988134577	0.162816493199	0.301607152279
GO:0000368	0.18664536122	0.0148312662747	0.00015537248945	0.300777166367	0.00190090315008	0.319227459355	0.504181983836	1.10395352184	0.0248970014822	0.0531919747024	0.501373936946	0.0506992878734	0.0137073271435	0.837761867758	0.0625791988642	0.00519643720743	0.000121552210348	0.000237596592687	0.0160394111149	0.0345959443088	0.124762127152
GO:0000369	0.218691311251	0.0225503532134	0.000158309661646	0.328286129732	0.0028621213375	0.356270248117	0.572303118581	1.36125316494	0.0376827342794	0.0819808841109	0.53578463106	0.0778323282868	0.0210464570859	0.851467323133	0.0625811018318	0.00736091682487	0.000135617857713	0.000243305495251	0.0237615014991	0.0526866657752	0.158274032961
GO:0000370	0.37329072244	0.0296625325494	0.000310744978899	0.101554332734	0.00380180630016	0.138454918709	1.00836396767	1.70790704369	0.0497940029644	0.106383949405	1.00274787389	0.101398575747	0.0274146542871	1.67552373552	0.125158397728	0.0103928744149	0.000243104420696	0.000475193185374	0.0320788222298	0.0691918886175	0.249524254305
GO:0000371	0.379117258809	0.0310660029019	0.000311279010208	0.106555962437	0.00397657324333	0.145189971211	1.02074962854	1.75468879698	0.0521186816548	0.11161829657	1.00900436373	0.106331855822	0.0287490415493	1.67801563649	0.125158743723	0.0107864161635	0.000245661811127	0.000476231167659	0.0334828386632	0.0724811107023	0.255617328088
GO:0000372	0.708090206257	0.00703308444339	0.000265835868499	0.375859920562	0.188104564294	2.13299532067	2.18682249129	9.25380310786	0.952236656669	0.912768768865	0.752800994978	3.00133864904	0.814296490845	0.501872612637	0.000175477312372	0.0239671801752	0.00136713989979	0.000526431937115	0.75764664141	1.08223545994	2.17767598624
GO:0000373	0.236030068752	0.00234436148113	8.86119561664e-05	0.125286640188	0.0627015214312	0.710998440225	0.728940830431	3.08460103596	0.31741221889	0.304256256289	0.250933664993	1.00044621635	0.271432163615	0.167290870879	5.84924374573e-05	0.00798906005842	0.000455713299932	0.000175477312372	0.25254888047	0.360745153312	0.725891995413
GO:0000374	0.236030068752	0.00234436148113	8.86119561664e-05	0.125286640188	0.0627015214312	0.710998440225	0.728940830431	3.08460103596	0.31741221889	0.304256256289	0.250933664993	1.00044621635	0.271432163615	0.167290870879	5.84924374573e-05	0.00798906005842	0.000455713299932	0.000175477312372	0.25254888047	0.360745153312	0.725891995413
GO:0000378	0.511496571591	0.0495370377653	0.00137941261278	0.251646288109	0.126447577069	1.63175851009	1.53438163802	4.28086443771	0.799615699041	0.676709863598	0.539388291323	2.00796398226	0.544071301827	0.334790547621	0.000722824812926	0.0717308711727	0.00165014299596	0.00216847443878	0.532950170241	0.731861819483	1.78958968743
GO:0000379	2.13678178756	0.0609533985095	0.00230391086032	0.257452644873	0.630239557211	2.48595944583	2.9524615912	8.5329602681	1.25271769114	0.9106626635	0.524275289809	2.01160162501	1.05723625399	0.349562642857	0.00152080337389	0.207715561519	0.0118485457982	0.00456241012167	0.566270892216	1.37937398611	1.87319188072
GO:0000381	4.310961993	0.098406574549	0.0572843795964	0.424089125405	1.04634439939	7.42125220406	2.36331451656	11.932892763	0.389291202646	0.581904025388	0.562215869343	1.96108978556	0.260328571685	0.333200907414	8.55072286419e-05	0.0469018870228	0.000498395279879	0.000256521685926	0.260158191387	0.753169841722	3.91571149255
GO:0000382	0.218691311251	0.0225503532134	0.000158309661646	0.328286129732	0.0028621213375	0.356270248117	0.572303118581	5.86125316494	0.0376827342794	0.0819808841109	0.53578463106	0.0778323282868	0.0210464570859	0.851467323133	0.0625811018318	0.00736091682487	0.000135617857713	0.000243305495251	0.0237615014991	0.0526866657752	0.158274032961
GO:0000383	0.212864774882	0.0211468828609	0.000157775630338	0.323284500029	0.00268735439433	0.349535195615	0.559917457719	5.81447141165	0.035358055589	0.0767465369457	0.529528141221	0.0728990482117	0.0197120698237	0.848975422156	0.0625807558377	0.00696737507625	0.000133060467283	0.000242267512967	0.0223574850656	0.0493974436904	0.152180959178
GO:0000391	0.3152002828	0.0758371750426	3.0752152508e-05	0.270094385485	0.00944188200863	0.363819189605	0.669016494617	2.52641888699	0.125565195133	0.282665595537	0.337868957765	0.266406696369	0.0721775232581	0.134576692162	1.99599890175e-05	0.0214675886142	0.000148309546394	5.98799670524e-05	0.0758724068019	0.177631393813	0.329063635388
GO:0000392	0.321026819169	0.0772406453951	3.12861838166e-05	0.275096015188	0.0096166489518	0.370554242107	0.68140215548	2.57320064028	0.127889873824	0.287899942702	0.344125447604	0.271339976444	0.0735119105203	0.137068593139	2.03059831123e-05	0.0218611303628	0.000150866936824	6.09179493369e-05	0.0772764232354	0.180920615898	0.335156709171
GO:0000396	0.145493791222	0.0350083635653	0.000332742985966	0.12032853287	0.0044747007171	0.163849372629	0.305313818255	1.13404372116	0.0586928320191	0.126038645895	0.151279974432	0.119998352977	0.0324448273357	0.0598725468964	0.000169787962849	0.0120302329059	0.000265449119108	0.000509363888548	0.0375870498188	0.0816988141956	0.147449248339
GO:0000397	0.151320327591	0.0364118339179	0.000333277017275	0.125330162572	0.00464946766027	0.170584425131	0.317699479118	1.18082547445	0.0610175107095	0.13127299306	0.157536464271	0.124931633052	0.0337792145979	0.0623644478737	0.000170133956944	0.0124237746545	0.000268006509538	0.000510401870833	0.0389910662523	0.0849880362804	0.153542322122
GO:0000412	0.170767139017	0.034871168777	0.0252185720094	0.00622175939675	0.0844872677993	0.185661270626	0.186864175833	0.198097602902	0.288514389453	0.00195159366855	0.000271626965955	0.0115728371857	0.019628968368	0.000178523272607	0.000535444333254	0.138264513071	0.00194796837985	0.013620378029	0.131118619515	0.059595479401	0.0344152482852
GO:0000415	1.2254424697	0.0152402470678	0.0109057254734	0.0069260453279	0.0187177418227	0.0416116044913	0.133924603477	1.3814208198	0.14737106331	0.00152444137176	0.00102898978562	0.00298120677368	0.00608318288034	0.000458739192665	0.00137157246009	1.04497361108	0.000517533582232	0.00353335460292	0.0296164071566	0.0266196043202	0.00870771703189
GO:0000416	1.22543847468	0.0152374643795	0.0109055440551	0.00692534416746	0.0187169664975	0.0416073103014	0.13391826528	1.3814098932	0.14736926637	0.0015221841412	0.00105544011232	0.00298025603799	0.00608156029976	0.000458697576725	0.00137148080511	1.04497217135	0.000517415444377	0.00353307963796	0.0296141922444	0.0932847081528	0.00870701961405
GO:0000423	0.628387533877	0.0094367015099	0.000362950058073	0.00120983352691	0.000846883468837	0.648954703835	0.244507355789	2.22621467287	0.110336817654	0.00205671699575	0.00350851722804	0.00181475029037	0.0228658536585	0.0026616337592	0.000241966705382	0.0410133565622	0.00193573364306	0.000725900116146	0.635525551686	0.731707317076	0.132138017809
GO:0000424	1.03374939198	0.0151471157569	0.000582581375265	0.00194193791755	0.00135935654229	1.03845037077	0.474730610402	3.57603090226	0.176570550047	0.00330129445984	0.00563161996089	0.00291290687632	0.0367026266417	0.00427226341861	0.00038838758351	0.0658316954049	0.00310710066808	0.00116516275053	1.02383930433	1.1707447363	0.0670129892691
GO:0000425	0.460962991216	0.0197535236734	0.000266654263572	0.00088884754524	0.000622193281668	0.475932514729	0.217815857842	2.3468955024	0.0809220113696	0.00151104082691	0.0044091597127	0.00133327131786	0.016799218605	0.00195546459953	0.000177769509048	0.0301319317836	0.00142215607238	0.000533308527144	0.466066306977	0.536588802067	0.130244200517
GO:0000426	0.866324849323	0.0254639379204	0.000486285580764	0.00162095193588	0.00113466635512	0.865428181664	0.448039112456	3.69671173179	0.147155743762	0.002755618291	0.00653226244555	0.00243142790382	0.0306359915881	0.00356609425894	0.000324190387176	0.0549502706263	0.00259352309741	0.000972571161528	0.854380059621	0.975626221288	0.0651191719772
GO:0000432	7.28142294002	1.30333319355	0.711289841011	1.45728551804	0.700915330996	3.91897690089	13.4345172742	8.32849786764	6.30468333188	0.348258225236	1.0358452259	0.62792609821	3.03056956275	0.308111216288	0.466228788562	18.9804152848	2.96230584534	0.130640306808	6.06823407975	1.63899131105	1.49312178382
GO:0000433	7.36247216818	1.78674600919	0.303569171282	1.49554369514	1.83620467711	4.33038002548	13.264061176	7.16666816627	5.75543558083	0.381159119793	1.31962427905	1.31266737247	4.62090930923	0.329179276174	0.391339257144	15.9362262907	2.2769938128	0.139537002201	11.5843192837	1.43056403187	1.39818292954
GO:0000434	7.36247216818	1.78674600919	0.303569171282	1.49554369514	1.83620467711	4.33038002548	13.264061176	7.16666816627	5.75543558083	0.381159119793	1.31962427905	1.31266737247	4.62090930923	0.329179276174	0.391339257144	15.9362262907	2.2769938128	0.139537002201	10.5843192837	1.43056403187	1.39818292954
GO:0000435	7.28142294002	1.30333319355	0.711289841011	1.45728551804	0.700915330996	3.91897690089	13.4345172742	8.32849786764	6.30468333188	0.348258225236	1.0358452259	0.62792609821	3.03056956275	0.308111216288	0.466228788562	18.9804152848	2.96230584534	0.130640306808	6.06823407975	1.63899131105	1.49312178382
GO:0000447	0.0322683754972	0.00253959394843	5.23824735228e-05	0.00396531084473	0.0670011446859	0.0414708699984	0.0897513658069	0.974051281684	0.0133893048246	0.00642836274236	0.180605586433	0.0193872530763	0.181882316769	0.000290128551431	3.27850674757e-05	0.00422525384915	0.000217412327478	9.83552024272e-05	0.00144251587388	0.280268050689	0.259766696828
GO:0000448	0.0322683754972	0.00253959394843	5.23824735228e-05	0.00396531084473	0.0670011446859	0.0414708699984	0.0897513658069	0.849051281684	0.0133893048246	0.00642836274236	0.180605586433	0.0193872530763	0.181882316769	0.000290128551431	3.27850674757e-05	0.00422525384915	0.000217412327478	9.83552024272e-05	0.00144251587388	0.280268050689	0.259766696828
GO:0000450	0.0125053911962	0.000984202499045	2.0300474168e-05	0.00153672946232	0.0259658415392	0.0160717558471	0.0347825362297	0.329044095323	0.00518893474173	0.00249126860604	0.0699924764032	0.00751339911607	0.0704872646302	0.000112437362493	1.27056316861e-05	0.00163746861974	8.42566805451e-05	3.81168950584e-05	0.000559037293684	0.108615991962	0.100670830604
GO:0000452	0.105809223184	0.04078895662	0.000182301904411	0.0020615734054	0.032594007641	0.0274298685986	0.271143914655	1.64603183035	0.204966181375	0.00505107893761	0.0889067925479	0.010806617483	0.0920696935574	0.000169556346309	9.50045055309e-05	0.102958826523	0.000202903998637	0.000285013516593	0.08627872739	0.72045675822	0.385106793904
GO:0000453	0.105809223184	0.04078895662	0.000182301904411	0.0020615734054	0.032594007641	0.0274298685986	0.271143914655	1.64603183035	0.204966181375	0.00505107893761	0.0889067925479	0.010806617483	0.0920696935574	0.000169556346309	9.50045055309e-05	0.102958826523	0.000202903998637	0.000285013516593	0.08627872739	0.72045675822	0.385106793904
GO:0000454	0.200415594142	0.00453874278824	0.000152928742882	0.00393296588955	0.0650033483739	0.0492622584577	0.174768026429	1.856857177	0.0619752946388	0.00913594612782	0.176725857237	0.0193385774967	0.176319327234	0.000298676595901	8.32524758934e-05	0.00680795621079	0.000273319400558	0.00024975742768	0.169853447227	1.77242152256	0.265945719816
GO:0000455	0.200415594142	0.00453874278824	0.000152928742882	0.00393296588955	0.0650033483739	0.0492622584577	0.174768026429	1.856857177	0.0619752946388	0.00913594612782	0.176725857237	0.0193385774967	0.176319327234	0.000298676595901	8.32524758934e-05	0.00680795621079	0.000273319400558	0.00024975742768	0.169853447227	1.77242152256	0.265945719816
GO:0000456	0.211618446369	0.0815779132401	0.000364603808823	0.00412314681081	0.065188015282	0.0548597371972	0.54228782931	3.2920636607	0.40993236275	0.0101021578752	0.177813585096	0.0216132349659	0.184139387115	0.00033911269262	0.000190009011062	0.205917653046	0.000405807997275	0.000570027033186	0.17255745478	1.44091351644	0.770213587807
GO:0000457	0.0765955210766	0.00602824030665	0.000124340404279	0.0094124679567	0.159040779427	0.0984395045636	0.213043034407	2.51539508386	0.031782225293	0.015259020212	0.42870391797	0.046019569586	0.43173449586	0.000688678845268	7.78219940775e-05	0.0100294952959	0.000516072168339	0.000233465982233	0.00342410342381	0.66527295077	0.616608837452
GO:0000458	0.0297003040909	0.00233748093523	4.82136261491e-05	0.00364973247301	0.0616688736555	0.0381704201369	0.0826085235454	0.781479726393	0.0123237200116	0.00591676293933	0.166232131458	0.0178443229007	0.167407253497	0.00026703873592	3.01758752545e-05	0.00388898797188	0.000200109616295	9.05276257636e-05	0.0013277135725	0.257962980911	0.239093222685
GO:0000461	0.129768907774	0.00709841105241	0.000186670496567	0.00770959232237	0.146459142913	0.121964094212	0.230286236088	1.92400153211	0.0508099602166	0.0246233067278	0.339022323333	0.0367386174339	0.361910825801	0.0011673168295	0.000119865176227	0.015898618302	0.000862703158636	0.000359595528681	0.00524923025453	0.552065852582	0.503834727765
GO:0000464	0.0322683754972	0.00253959394843	5.23824735228e-05	0.00396531084473	0.0670011446859	0.0414708699984	0.0897513658069	0.849051281684	0.0133893048246	0.00642836274236	0.180605586433	0.0193872530763	0.181882316769	0.000290128551431	3.27850674757e-05	0.00422525384915	0.000217412327478	9.83552024272e-05	0.00144251587388	0.280268050689	0.259766696828
GO:0000465	0.0500215647847	0.00393680999617	8.1201896672e-05	0.00614691784928	0.103863366157	0.0642870233884	0.139130144918	1.31617638129	0.0207557389669	0.00996507442415	0.279969905612	0.0300535964643	0.28194905852	0.00044974944997	5.08225267444e-05	0.00654987447895	0.00033702672218	0.000152467580233	0.00223614917473	0.434463967849	0.402683322417
GO:0000467	0.166280183856	0.00997193084873	0.000245940630969	0.0121962935204	0.222270126693	0.168887881373	0.331838819544	2.75969277471	0.0659597964715	0.0318969213186	0.543375357117	0.058675059496	0.567708464498	0.00149559377178	0.000156961083025	0.0206794418614	0.00110870257416	0.000470883249074	0.00688141949591	0.869185757687	0.797757599262
GO:0000468	0.127982423318	0.0069578106954	0.000183770428829	0.00749005954204	0.142749736979	0.119668129091	0.225317302341	1.75199523278	0.050068683825	0.0242674112126	0.329023398132	0.035665274703	0.351841216568	0.00115125434914	0.000118050085986	0.0156646942134	0.000850666489987	0.000354150257958	0.005169367784	0.536549282302	0.489453180536
GO:0000471	0.0017864844566	0.000140600357006	2.90006773829e-06	0.000219532780331	0.00370940593416	0.00229596512102	0.00496893374709	0.0470062993319	0.000741276391674	0.000355895515149	0.00999892520044	0.00107334273087	0.0100696092329	1.60624803561e-05	1.81509024088e-06	0.000233924088535	1.20366686493e-05	5.44527072262e-06	7.98624705262e-05	0.0155165702803	0.0143815472292
GO:0000472	0.013510288703	0.00106329019986	2.19317622708e-05	0.00166021665126	0.0280523823771	0.0173632362277	0.0375775614624	0.480485138698	0.00560590271204	0.00269145983331	0.0756168718284	0.00811715440219	0.0761514198237	0.000121472507693	1.37266199466e-05	0.00176905091954	9.10273066604e-05	4.11798598399e-05	0.000603959933355	0.117344062745	0.108760450921
GO:0000476	0.187580867943	0.0147630374857	0.000304507112521	0.0230509419348	0.389487623087	0.241076337707	0.521738043444	4.93566142985	0.0778340211258	0.0373690290906	1.04988714605	0.112700986741	1.05730896945	0.00168656043739	0.000190584475292	0.0245620292961	0.00126385020818	0.000571753425876	0.00838555940525	1.62923987943	1.51006245906
GO:0000477	0.0742507602273	0.00584370233808	0.000120534065373	0.00912433118253	0.154172184139	0.0954260503422	0.206521308863	1.95369931598	0.0308093000289	0.0147919073484	0.415580328644	0.0446108072517	0.418518133742	0.0006675968398	7.54396881364e-05	0.00972246992971	0.000500274040736	0.000226319064409	0.00331928393125	0.644907452277	0.597733056713
GO:0000480	0.013510288703	0.00106329019986	2.19317622708e-05	0.00166021665126	0.0280523823771	0.0173632362277	0.0375775614624	0.480485138698	0.00560590271204	0.00269145983331	0.0756168718284	0.00811715440219	0.0761514198237	0.000121472507693	1.37266199466e-05	0.00176905091954	9.10273066604e-05	4.11798598399e-05	0.000603959933355	0.117344062745	0.108760450921
GO:0000482	0.0937904339713	0.00738151874283	0.00015225355626	0.0115254709674	0.194743811544	0.120538168853	0.260869021722	2.46783071493	0.0389170105629	0.0186845145453	0.524943573024	0.0563504933706	0.528654484726	0.000843280218695	9.5292237646e-05	0.0122810146481	0.000631925104088	0.000285876712938	0.00419277970263	0.814619939718	0.755031229533
GO:0000484	0.0979588977035	0.00770958624252	0.000159020380983	0.0120377141215	0.203399092057	0.125895420802	0.272463200466	3.07751208003	0.0406466554768	0.019514937414	0.548274398491	0.0588549597425	0.552150239602	0.000880759339526	9.9527448208e-05	0.0128268375213	0.00066001066427	0.000298582344624	0.00437912546719	0.850825270372	0.788588173067
GO:0000485	0.144854114689	0.0114003456139	0.000235147159113	0.0178004496052	0.300770997828	0.186164505229	0.402897711327	3.81142743749	0.0601051607582	0.0288571946866	0.810746185003	0.0870302064278	0.816477481966	0.00130239944887	0.000147173567031	0.0189673448453	0.000975973216314	0.000441520701093	0.0064755153185	1.25813524023	1.16610378783
GO:0000486	0.144854114689	0.0114003456139	0.000235147159113	0.0178004496052	0.300770997828	0.186164505229	0.402897711327	3.81142743749	0.0601051607582	0.0288571946866	0.810746185003	0.0870302064278	0.816477481966	0.00130239944887	0.000147173567031	0.0189673448453	0.000975973216314	0.000441520701093	0.0064755153185	1.25813524023	1.16610378783
GO:0000488	0.0468952169858	0.00369075937142	7.61267781302e-05	0.0057627354837	0.0973719057719	0.0602690844268	0.130434510861	1.23391535746	0.0194585052815	0.00934225727267	0.262471786512	0.0281752466853	0.264327242363	0.000421640109348	4.7646118823e-05	0.00614050732404	0.000315962552044	0.000142938356469	0.00209638985131	0.407309969859	0.377515614766
GO:0000489	0.0468952169858	0.00369075937142	7.61267781302e-05	0.0057627354837	0.0973719057719	0.0602690844268	0.130434510861	1.73391535746	0.0194585052815	0.00934225727267	0.262471786512	0.0281752466853	0.264327242363	0.000421640109348	4.7646118823e-05	0.00614050732404	0.000315962552044	0.000142938356469	0.00209638985131	0.407309969859	0.377515614766
GO:0000492	0.00424268877012	0.000993806329172	0.00023994467592	0.00021706500365	0.00021022056083	0.00165608443047	0.00604346816237	0.00846123163196	0.00217540758699	0.00031073544793	0.000843163724261	0.0011997233796	0.000314649781113	5.01925806804e-05	0.00012111307843	0.00193892320417	0.00015305381159	0.00036333923529	0.00291799156128	0.00206811311994	0.000911608152461
GO:0000493	0.00424268877012	0.000993806329172	0.00023994467592	0.00021706500365	0.00021022056083	0.00165608443047	0.00604346816237	0.00846123163196	0.00217540758699	0.00031073544793	0.000843163724261	0.0011997233796	0.000314649781113	5.01925806804e-05	0.00012111307843	0.00193892320417	0.00015305381159	0.00036333923529	0.00291799156128	0.00206811311994	0.000911608152461
GO:0000494	0.284756651693	0.0176826894066	0.000577075361786	0.00134526588557	0.0843328513189	0.216171840462	0.263263317495	0.982539149828	0.133499109127	0.0629874975653	0.0106829861442	0.0030944116013	0.0859521682741	0.0025354846022	0.000346162330943	0.0422808237626	0.00195965253234	0.00103848699283	0.0153533754539	0.111567930445	0.132791258798
GO:0000495	0.284756651693	0.0176826894066	0.000577075361786	0.00134526588557	0.0843328513189	0.216171840462	0.263263317495	0.982539149828	0.133499109127	0.0629874975653	0.0106829861442	0.0030944116013	0.0859521682741	0.0025354846022	0.000346162330943	0.0422808237626	0.00195965253234	0.00103848699283	0.0153533754539	0.111567930445	0.132791258798
GO:0000705	1.08247106482	0.0167757922966	6.57943231317e-07	2.19314410439e-06	0.00280615654956	0.0132939515873	0.102966890852	0.189582131858	0.0625044881373	0.00853068288121	6.36011790273e-06	0.000593736315881	0.0207856507443	0.00103810646655	4.38628820878e-07	0.0141693267613	0.0729081969585	0.000739374136118	0.0489666328221	0.00251400365145	0.0172144602726
GO:0000706	1.33997200575	0.0671177203929	0.00130957015005	0.016110345725	0.153079195565	0.413719939885	3.41151506858	8.42214619711	1.39085888297	0.239044068691	0.0920411443989	0.0143604242324	0.239013666614	0.014155178005	0.00311595526475	0.158519397266	0.0398219200981	0.10199060753	0.156706495378	0.37951671267	0.310054552655
GO:0000708	1.40794360056	0.0653696994528	0.000700224444282	0.00964872662498	0.106339633351	0.396619406003	3.25829868886	4.44479526514	1.54241786683	0.29009951309	0.070592982359	0.0116040897151	0.186355522058	0.0141390415863	0.00187353797355	0.175574459359	0.0385537907178	0.0647793016815	0.155818475229	0.39441753226	0.362331865976
GO:0000709	1.27665782079	0.0135270757315	5.26205705096e-05	0.000163266715866	0.0328558669201	0.305417640037	1.10794264879	2.30623674978	0.50828426376	0.12853613241	0.000615778020715	0.0071601979263	0.0701823866264	0.0124125280019	3.42713679509e-05	0.0754651552625	0.0254254615676	0.00871870007765	0.133407712402	0.252444088557	0.0449717166426
GO:0000710	1.39248508888	12.1870829305	0.0182868089977	0.050350382288	0.445359825043	6.10046122056	8.30138138343	7.89350357243	7.91183859472	0.776427475321	0.368182156729	0.0298761415821	0.596024902374	0.0140393244102	0.00845947146015	0.292640648487	0.0453521049809	0.34992757146	0.149121348067	0.682133968623	0.909697755125
GO:0000711	1.53443105862	0.341334173075	0.250197316279	0.0252243390899	0.522323151287	0.779140598216	4.5392173881	10.4927989124	2.21676500344	0.200419325893	0.937436846153	0.0499288990948	0.543393366424	0.0139743916249	0.00422522701932	0.472500253214	0.0408912793352	0.661927219091	0.184366836366	1.10639041065	1.55914575303
GO:0000712	5.40884341029	0.0227078803926	9.08470602089e-05	0.000290688348197	0.0169831706173	6.32597742785	1.28830413003	2.44504090707	0.608338324135	1.19219129278	0.000985300754475	0.00399093217574	0.113650439118	0.00681215874474	5.97556944171e-05	0.0578217405473	1.82212252058	0.00459465530824	0.166637924338	0.238429981639	0.051390121553
GO:0000713	0.163943479615	0.0621724834386	0.000690421945139	0.00962818681368	0.102769543159	0.149327297847	2.30516120893	2.29827170564	1.10705813087	0.167950409659	0.0703911123615	0.0108023753868	0.169561918168	0.0127932009464	0.00186781198651	0.158711187021	0.0287176753004	0.063826729298	0.0374773716897	0.168386841478	0.332027122863
GO:0000714	0.121996411728	0.0618031773798	0.000677441714596	0.00958238980759	0.102703724606	0.141151536246	2.1452358332	2.15150744973	1.06932652715	0.163868728559	0.0701501581561	0.0107201336638	0.16544943222	0.0126978075215	0.00181312302984	0.140136112226	0.0285734682589	0.0638018089957	0.0369587642627	0.164623907848	0.320320975798
GO:0000716	0.395458118406	0.332004589669	0.875097915598	0.83473888707	2.07501324297	0.28708847525	11.2801684431	14.3373442251	1.61842995221	1.38258350296	0.193061920267	0.0625543630669	0.281172152869	0.0625434653337	0.191209140105	0.200871207001	0.00390147572232	0.13520149439	0.125549506905	0.667035935072	16.3107812823
GO:0000717	0.0358037019159	0.043430856268	0.000339487759056	0.0113779683635	0.9752585797	0.0521346606457	1.57283591782	3.68859638731	0.459965449947	0.740047349628	0.0731535749245	0.00173642957352	0.109607791282	6.9887817424e-05	0.00200092946792	0.0513877699169	0.00212774146311	0.0680398254408	0.00700389736807	0.337033014019	1.22098245804
GO:0000718	0.0552628347346	0.0453040007948	0.00240739571687	0.0132220116147	0.977054308303	0.0665469887918	1.57356428945	3.58863862291	0.421900291203	0.710419260311	0.0749762501346	0.0125362170003	0.111641817444	0.000424195235349	0.00304293588814	0.0594184099586	0.0033952162402	0.0711658447015	0.0298164064717	0.33336898223	2.18565387113
GO:0000719	0.0456011860271	0.146612058864	0.000218860443494	0.0500326637317	0.387526414154	0.223978392242	3.20415278411	5.74324487692	1.67269274838	0.110804666974	0.288341653446	0.000115068637429	0.491921015843	8.71662149879e-05	0.00834459880216	0.170546405009	0.00877058889472	0.304200463073	0.00119435060993	0.360195706345	0.69922937537
GO:0000720	0.055734782922	0.179192516389	0.000267496097603	0.06115103345	1.36253228397	0.273751368296	4.69396451391	9.13063262735	2.04440224803	0.802094592968	0.352417576434	0.000140639445746	0.601236797142	0.000106536484985	0.0101989540915	0.208445606122	0.0107196086491	0.371800565979	0.00145976185658	0.662461418866	1.85461368101
GO:0000727	0.0674918288627	0.130878260806	0.000209458109001	0.0444867916236	0.344480883174	0.250495067527	7.51051311687	4.87268990616	3.52555197892	0.237745554761	0.256769212564	0.000190019580204	0.462919125705	8.0071723447e-05	0.007424937782	0.17792955157	0.00780524423334	0.270422961494	0.00140720837744	0.321956899733	0.701824307289
GO:0000728	0.0494686075273	0.00248989660365	0.00040610690767	0.000396403988848	0.000407224967974	0.0109714303909	0.173884135665	0.180306067984	0.0460967356462	0.00726990348538	0.00205767539649	0.00216734942171	0.00450015863828	0.000162864252434	0.000252785723135	0.0221616096024	0.000385239789212	0.000619210601688	0.00544377329786	0.00894681191521	0.0167510746464
GO:0000733	0.07034070422	0.0827891553454	0.000672896061349	0.0213661405122	0.161974759009	0.0980476992848	2.54277870276	2.82876930583	0.956800545773	0.227016791841	0.138297659476	0.003469662796	0.205551109902	0.000137354351098	0.00377006452466	0.0980381396948	0.00401185545692	0.127629638019	0.0139746183303	0.219616147307	0.422541877881
GO:0000734	0.275220169653	0.324579535386	0.250146648128	0.0250837620924	0.485516751454	0.453695098105	3.26892045011	7.91848741411	1.63143264044	0.0635471332223	0.93683491859	0.0419490142722	0.458430661368	0.000143186327988	0.00423920287262	0.396638991366	0.00454439496465	0.652161795384	0.0433439899088	0.853424728595	1.49178734745
GO:0000735	0.0494686075273	0.00248989660365	0.00040610690767	0.000396403988848	0.000407224967974	0.0109714303909	0.173884135665	0.180306067984	0.0460967356462	0.00726990348538	0.00205767539649	0.00216734942171	0.00450015863828	0.000162864252434	0.000252785723135	0.0221616096024	0.000385239789212	0.000619210601688	0.00544377329786	0.00894681191521	0.0167510746464
GO:0000736	0.0265220338179	0.063208948405	0.000484318528583	0.0211975502044	0.161810745647	0.0961199988906	2.39068908665	2.25989384413	0.788653777089	0.132690166959	0.121959076794	0.00213305296425	0.205354762626	0.000103790083803	0.00367501293402	0.0746475368947	0.0038954447871	0.127344483247	0.00542281195832	0.155265422596	0.296390500654
GO:0000743	0.357008458358	0.0905517324211	0.202335410433	0.017838862326	0.00476758938374	0.181988051363	0.886298184761	0.202583395052	0.648440266483	0.0109887549856	0.0212029459366	0.00996967102657	0.365248577302	0.225435598059	0.323729129364	0.353697711048	0.012743212906	0.0151252469239	0.0916152285821	0.0148806509986	0.0938177143059
GO:0000745	0.75583779699	0.0621945108301	0.00084706040997	0.013934645811	0.00197647428993	0.04998419473	0.144222222325	0.0785095257407	0.0144000269695	0.00480000898983	0.0107523531938	0.00423530204985	0.00599046720382	0.0173228874509	0.0227869291622	0.630883170242	0.0104700364722	0.012805231931	0.107104434429	0.00592942286979	0.0166588547294
GO:0000750	24.8249864104	1.25485606873	0.372765256424	0.45526452996	0.186665940202	7.21138561472	15.1594447022	7.49219990432	5.7663843592	0.927507393239	0.0130342309001	0.257416025709	8.52942337303	0.477164230868	0.359514444454	16.2835782882	2.51770209409	0.00258179489887	4.59561444483	0.972396324881	0.360003034454
GO:0000751	1.38101552059	2.63188496364	0.0504602251914	0.00666228909952	0.132941990648	1.46976839056	12.5088659056	2.90317765136	3.75015670371	0.0260511661945	0.0819274759955	0.0103597340156	4.90482922366	0.25857263431	1.08556322705	2.81417213769	2.06619079809	0.00458345404579	3.48709271492	3.13376339563	2.72333680971
GO:0000752	0.375254752367	0.0388363926341	0.0644482317494	0.0101172942371	0.00436471466164	0.135914213335	0.372987170154	0.295145323801	0.142567403508	0.00796026976833	0.014134839278	0.0113715935296	0.263849711323	0.0625448830705	0.0781104153692	0.200503448552	0.0216224533881	0.00280950697706	0.064050049235	0.0154069459173	0.0384963838251
GO:0000757	8.7994749612	0.0614042010384	0.005066609091	0.201824594406	0.100924651982	2.27619997493	2.43207674026	1.14804157939	1.24891013232	0.00499283613105	0.00324360297938	0.00225612237807	2.13392037558	0.102952854132	0.100493124009	3.53006422045	0.533031530537	0.000517833566614	0.232515709223	0.361052089848	0.00637408135376
GO:0000758	0.551975995968	0.0337470262643	0.0142507062622	0.0094588759466	0.00390382185827	0.514104383034	1.40934212993	0.278821308874	0.361501136893	0.00684095867443	0.0124106114207	0.0103839660938	0.597053753781	0.0111195109795	0.00297873171106	0.274085846281	0.0483467619011	0.00241445600274	0.0584838471444	0.319626119359	0.034611715911
GO:0000759	0.499492792716	0.0455385398745	0.0194924770631	0.000959772028482	0.000610651608748	0.406136309004	1.14232480603	0.028492336604	0.362525956227	0.00148301104982	0.00335799570725	0.0013085391616	0.424062996664	0.0212425525937	0.0386360103498	0.166471102602	0.24079942701	0.000523415664641	0.046699213747	0.307747520742	0.00540915846454
GO:0000760	0.821626776193	0.0133578010429	0.000520805165949	0.00165522312934	0.00114595997632	0.0801156607281	0.119341894867	0.0586819426938	0.0150155837891	0.00288197719615	0.00692195378485	0.00246552167462	0.0201095709468	0.00387771741579	0.000335661431039	0.253065033923	0.00287092548956	0.000972358254336	0.0219069816993	0.00408480975352	0.00960769088601
GO:0000761	0.286575055968	0.040552252184	0.105238631773	0.0464476131563	0.0107741987746	0.4701609289	1.94095754642	0.387319997812	0.962969783619	0.00504789888737	0.0086111216314	0.0392366371257	0.33836713503	0.0239238793785	0.0179851748052	0.948124810635	0.11779444192	0.00178161137201	0.208442060546	0.0497139006716	0.104475700231
GO:0000763	0.138373400967	0.100528699895	0.0216146057249	0.00803353423436	0.00556228515287	0.140664393272	0.296330295985	0.221287912377	0.176102143477	0.0135084067998	0.0231311653636	0.0119191824704	0.0168311764284	0.0367122368541	0.040050762791	0.194327196937	0.224339668761	0.00476767298817	0.10759279679	0.0168616806334	0.0471443554792
GO:0000764	0.93707710467	0.0711636205301	0.0204638120741	0.00419755539838	0.00287709996768	0.0761009012087	0.187467862123	0.122147700737	0.157371984746	0.00698724277865	0.0142290489614	0.00616521421646	0.00877562087287	0.0285508611927	0.0392835670238	0.141787514397	0.218202102624	0.00246608568658	0.0761642253615	0.00936168063342	0.024512080347
GO:0000766	0.828571220637	0.0327030391382	0.001264852785	0.0041353818595	0.00288207108743	0.124014470252	0.193498640899	0.127630355392	0.0276643933129	0.00709824703742	0.0141144141023	0.00618575976986	0.0253179042801	0.00933406662214	0.000831693177071	0.295475748208	0.00683917945781	0.00246045349243	0.0434843626517	0.00929314308686	0.024240627394
GO:0000769	0.0162601626016	0.0452961672474	0.00174216027874	0.00580720092915	0.0040650406504	0.114982578397	0.173635307782	0.185830429733	0.0296167247387	0.00987224157955	0.0168408826945	0.00871080139372	0.109756097561	0.0127758420441	0.00116144018583	0.196864111498	0.00929152148664	0.00348432055749	0.0505226480836	0.0121951219512	0.034262485482
GO:0000770	1.06120304702	0.0557525610717	0.0781126871552	0.0606120304702	0.0534213291305	0.261130811663	0.297051484108	0.466574730759	0.168341213554	0.0182886787497	0.00804439190964	0.0678684003152	0.252462568952	0.0432755450486	0.0426188599947	0.519799054374	0.082085631731	0.0321118991332	0.180161544523	0.0361505122143	0.0870436038876
GO:0000821	0.610090096745	0.140550688713	0.0326662168676	0.129966994571	0.0293731373793	0.219561807878	1.20304190659	1.45718081173	0.397094942427	0.0415392462304	0.138922994912	0.165922206451	0.0350625429974	0.00558744573816	0.016460095837	0.270781231952	0.0200157431249	0.0493802875109	0.394312553382	0.307047422855	0.297802743302
GO:0000903	0.596770056411	0.217568590853	0.0793604917945	0.108474366588	0.00568730136668	0.64631866229	0.477894050485	1.26085951114	0.583743745122	0.0138120176048	0.0239113274402	0.0121870743572	0.0371513831013	0.094797452647	0.22213776376	0.635096052747	0.859503042485	0.00487482974287	0.724531185118	0.0177612047994	0.0632704911396
GO:0000905	0.0643243712751	0.166423643995	0.00652810822845	0.0213414525685	0.0150117745367	0.378169232996	0.64099989833	0.594333037548	0.110492788292	0.0362429881071	0.0623113254217	0.0320232027526	0.0455203752021	0.0470129294897	0.0043520721523	0.677375375178	0.0346401948214	0.0127916428613	0.186669402669	0.0450353236102	0.125938822734
GO:0000909	0.0776577046085	0.203566501138	0.00795667965702	0.0261033573304	0.0183451078701	0.462454947281	0.783380850711	0.726713989928	0.134778502577	0.0443382262024	0.0761208492312	0.0391660598955	1.8055203752	1.05748911997	1.5053044531	0.778803946607	0.0422592424404	0.0156487857185	0.228097974098	0.0550353236102	0.154034060829
GO:0000913	0.180930281463	0.0301406888794	0.0509268796393	0.000165622189771	0.00482036293198	0.018971018363	0.114444711001	0.201557944271	0.0543217378052	0.00361499211504	0.000480304350336	0.0536641045191	0.0624293387382	0.00301805444285	3.31244379542e-05	0.0649904765003	0.0181380551689	0.000291385602649	0.0216604386796	0.0184896834681	0.0180168719868
GO:0000914	0.583747772952	0.0889144299435	0.185191422324	0.000345676753272	0.0146515485717	0.205475141556	0.393651563546	0.607161900555	0.463502000285	0.010609934012	0.00100958509161	0.159924022345	0.192582139517	0.00881483591436	6.91353506544e-05	0.690073145058	0.0540627390021	0.000879449062718	0.0884961221903	0.189065326483	0.0530435781584
GO:0000918	0.311942839823	0.0554262943945	0.0879533055199	0.000780024247611	0.00739908714878	0.0401155327343	0.20561439167	0.356649372415	0.0930680359435	0.0068084973613	0.00226207031807	0.0930011767223	0.864797282841	0.00582789545001	0.000156004849522	0.126497646555	0.0314015475681	0.000468014548567	0.0410515618314	0.0317915596919	0.0333850377978
GO:0000921	0.49120245451	0.0148591936519	0.000168177327624	0.0225039092119	0.0102306735439	0.251864744682	1.10810758265	1.16939202175	0.367034309862	0.000215683354511	0.00671838620088	0.000903275229923	0.0498328250544	3.17394363121e-05	8.48100146375e-05	0.129226155773	0.050525175905	0.000254430043912	0.0650622993922	0.116763115114	0.0426480901957
GO:0001100	1.019676567	0.108116631503	2.31447112921e-05	0.00520535416585	0.154192969864	0.212084285986	2.80413164579	1.49646199272	0.510934370672	0.232569193465	0.0771468091323	0.0262600573637	0.294618642329	0.0217964379196	0.0102718400639	0.694628930578	0.442407349901	0.0111649351199	0.140078698277	0.107429277814	0.291797412906
GO:0001303	0.102811853562	0.0831993210041	0.000290703667814	0.867635678892	0.000678308558234	4.01715392175	0.139229875815	0.360276683916	0.00494196235284	0.00164732078428	0.00409218673759	0.00145351833907	0.00205416847068	0.0354651602306	0.0668604691118	0.0499226851947	0.168217086228	0.0339147406689	0.0417637396999	2.33536825901	0.505717172133
GO:0001305	0.967843577867	0.260277593976	0.185077321785	0.225865378172	0.503027639721	3.51461416261	0.868098365049	0.903536867779	1.87548113701	0.00102843455989	0.00310655182841	0.0855428589254	0.00257325416727	0.00263299864613	0.00402724230115	0.867116426754	0.105134605076	0.000362976903491	0.695367331767	1.71090583583	0.482735939551
GO:0001308	4.25312500622	0.594979602027	0.22231032201	0.654739548019	0.688338718711	3.01396851511	6.51655603178	3.20965469109	4.36364640766	0.195043471666	0.374282905172	0.332458171835	2.29804285048	0.110027837878	0.101715213287	9.49754983679	0.937756141199	0.0405367100163	3.64559770257	0.995784903183	1.00293801912
GO:0001309	0.464678653046	0.182626131976	0.353541125093	0.332366357692	0.209483291498	1.06824621653	0.773552551885	0.674497620652	0.975462325152	0.0327804203683	0.0286070260898	0.0504287742923	0.0218145997886	0.0216575317196	0.0639322078381	0.339032517935	0.0281561926698	0.000390373514424	0.277603477751	0.517008072383	0.183577037872
GO:0001311	0.652186002573	0.174066202944	0.123717516191	0.0812814423988	0.335552018985	1.50896943496	0.569300888455	0.560849717482	1.25765753144	0.00353105926024	0.00330300287202	0.0588112219339	0.00167973373474	0.00137919763178	0.00284259718301	0.578216127093	0.0352859249689	0.000715291549024	0.466749128435	0.659253215992	0.221512550981
GO:0001312	1.48655449794	1.17556241198	1.12342134022	0.0810173682978	1.50196151587	2.8402943277	6.58301685787	16.1277107844	4.27871104962	0.0165953114187	2.17117883233	0.223963067157	0.83472273104	0.0013285659867	0.00269335847606	1.74579244856	0.0351044661241	2.00026757543	0.630736791272	3.33232510488	4.73833367421
GO:0001318	1.26220005899	0.0309039259177	0.00365109287256	0.101223690587	0.017341548906	1.24835968588	1.13967371591	1.73733279319	0.485125589478	0.00839566500938	0.0136319769992	0.0579417851721	0.0284717481278	0.00883595659545	0.000779802033506	0.637701395692	0.262964029633	0.0148171244606	0.595530005671	0.740281421645	1.30447646061
GO:0001319	2.57140578623	0.0367792848847	0.00387280674465	0.0983921600483	0.00324951203381	1.24560869317	2.09072270846	1.91869738664	0.858558448786	0.00789167208211	0.0157440101718	0.0590465734058	0.469371551974	0.0104979703602	0.00092843200966	0.973837782063	0.262387773538	0.0313567246004	0.568176970991	0.747223734514	1.44107922047
GO:0001320	2.45320323591	0.0627108567004	0.00732839375588	0.237060254319	0.0055255113563	2.90945856493	2.15027918349	3.32611336372	0.910024162107	0.0134190990082	0.0274548962539	0.116007048145	0.0215368515292	0.017936329342	0.00157871753037	1.23817975361	0.543383708498	0.00473615259112	1.12425456972	1.72605074042	2.65073883382
GO:0001402	16.3184798038	1.27341822908	0.254105829323	0.263686097745	0.092913601755	5.50630219567	14.0897698781	6.68795512785	4.79202132072	0.939933032833	0.0396896834614	0.270529146618	6.63426248548	0.28010941504	0.0860705528824	13.091934904	2.02884220084	0.00821165864718	4.45240238372	0.938463027487	0.442652738602
GO:0001403	0.12380952381	0.10612244898	0.00408163265307	0.0136054421769	0.00952380952383	0.240816326531	0.406802721089	0.435374149661	0.0693877551022	0.0231292517007	0.039455782313	0.0204081632653	0.0285714285715	0.0299319727892	0.00272108843538	0.318367346939	0.021768707483	0.00816326530614	0.118367346939	0.0285714285715	0.108843537415
GO:0001404	0.	0.	0.	0.	0.	0.	0.	0.	0.	0.	0.	0.	0.	0.	0.	0.	0.	0.	0.	0.	0.
GO:0001407	1.25765038088	0.0278024034673	0.155597419228	0.299243170475	0.00667766614133	0.157641351458	0.620464768846	0.141655174678	0.43770931836	0.16895275151	0.00100554898871	0.00848355003941	0.573224487785	0.0470761097977	0.0261606908326	0.898308215129	0.0727607039663	0.00401398739165	0.793353526398	0.08785214736	0.677547117152
GO:0001408	0.117911449669	0.00619472900797	0.0086791874617	0.00673467005224	0.00593570323673	0.0290145346292	0.0330057204565	0.051841636751	0.0187045792838	0.00203207541663	0.000893821323294	0.00754093336836	0.0280513965502	0.00480839389429	0.00473542888831	0.0392369319674	0.00912062574789	0.00356798879258	0.0200179493915	0.00401672357937	0.00967151154307
GO:0001410	0.0251657691901	0.00259536630616	8.73342685188e-05	0.000615789553071	0.00182715658325	0.0132308022987	0.0392237959485	0.191132253345	0.0128483189284	0.000494894188273	0.00376630918442	0.00108602199194	0.0162100095027	0.00128980195182	0.00200627479373	0.0290182813702	0.00403721133686	0.000174668537038	0.00902620028055	0.00191004117833	0.00269159992156
GO:0001502	0.630087502762	6.27902067418	0.10483669378	0.16997086909	1.13476426411	0.799930902822	11.1862093975	0.596606727264	5.33097826317	0.127525180485	0.00446623538662	0.537025124993	0.7104959056	0.520695224648	0.0177172161429	16.8656623902	0.23097772453	0.000891240171258	2.8209209066	0.0466840966829	0.0957708389646
GO:0001506	0.	0.	0.	0.	0.	0.	0.	0.	0.	0.	0.	0.	0.	0.	0.	0.	0.	0.	0.	0.	0.
GO:0001507	0.223950389657	0.0928120175891	3.63055450245	0.195161997644	0.00109569014508	0.199348418429	2.14987216691	1.31192570592	1.10134656266	0.00166810420011	0.0690715297466	0.0178574260041	0.52486253239	0.0941815674908	0.15582476081	0.663368187916	0.218330593374	0.00184928243056	0.244713722036	0.0290227940721	0.0744047436229
GO:0001514	0.330384686459	0.367882282866	0.00221236620493	0.337522714773	0.140314533032	1.72159096122	1.20763800089	14.1750478755	8.40120065451	0.855244726257	0.551182303611	0.0776192152321	0.208140961473	0.00776156489845	0.300677743595	0.500653355915	0.00622175996735	0.203444521108	0.259882262542	0.486680877571	2.01861328874
GO:0001519	0.0210071000213	0.00534378795485	0.0013011894545	0.00117206064143	0.00113696620302	0.0259031783966	0.157617931065	0.0741446490393	0.0174622629435	0.0016759793364	0.00455956295823	0.0164491290907	0.00157790211144	0.000257359214966	0.000656443800318	0.0102961466202	0.000820217846205	0.00196933140095	0.390788847235	0.0112184845417	0.00491050734227
GO:0001526	0.	0.	0.	0.	0.	0.	0.	0.	0.	0.	0.	0.	0.	0.	0.	0.	0.	0.	0.	0.	0.
GO:0001539	0.0159590484794	3.26667957156	0.00170989805136	1.00569966017	0.115100873231	0.881371789908	0.837086505785	2.71942616251	0.140179377984	0.00968942229104	0.0165290144965	0.0085494902568	6.03364950316	0.0125392523766	2.00113993203	1.78581107239	0.342452789607	0.00341979610272	0.1606981546	0.123080397471	0.0336279950101
GO:0001543	3.84729870805	0.220018433595	0.0250532166672	0.0288711302553	0.229699825573	0.816521327888	5.64502188398	1.19839507849	4.91263778738	0.0441921158369	0.138653446509	0.0447445793822	0.441652086969	0.345378160767	0.0524164301591	3.01738273651	7.11061101157	0.0155972173542	0.590146775721	1.08909947672	0.506836346639
GO:0001544	0.34014155851	0.0799388314524	0.00544470890066	0.0103433736733	0.037167509342	0.941006617213	1.8019014094	2.3466882337	1.09066478046	0.0168853344451	0.0378425220482	1.30143475822	1.06339779888	0.059620014995	0.00362980593377	0.627611274438	0.0257518554721	0.00595952980414	0.227852336532	1.16864538517	0.0614778110724
GO:0001545	1.43462550593	0.116731240724	0.00597222760044	0.0121017693393	0.0383983863081	1.41059175896	1.86216974751	2.53842877607	4.22655567528	0.0198746070772	0.135249561787	1.35022619788	1.11530471549	0.0640379360095	0.00480566089114	0.780772923712	0.0285652885376	0.0300914902806	0.243150378826	1.21849186222	0.148775422424
GO:0001546	1.06979752346	0.1044671043	0.00579638803386	0.0115156374507	0.0379880939861	1.25406337838	1.84208030147	2.47451526195	1.18125871034	0.0188781828665	0.102780548541	1.33396238466	1.09800240995	0.0625652956714	0.00441370923869	0.729719040622	0.0276274775158	0.0220475034551	0.238051031395	1.20187636987	0.119676218641
GO:0001550	0.741849109638	0.123101346439	0.00513023600658	0.0144989013568	0.0201249468733	0.704145316618	0.93448079951	1.33951065938	3.4763258449	0.0244153320399	0.0856880344254	0.470901071786	0.399101835665	0.0444299808669	0.00378645770402	0.601558595422	0.0262657280357	0.0188735862705	0.276443263082	0.433268613513	0.122858378136
GO:0001551	0.34014155851	0.0799388314524	0.00544470890066	0.0103433736733	0.037167509342	0.941006617213	1.8019014094	2.3466882337	1.09066478046	0.0168853344451	0.0378425220482	1.30143475822	1.06339779888	0.059620014995	0.00362980593377	0.627611274438	0.0257518554721	0.00595952980414	0.227852336532	1.16864538517	0.0614778110724
GO:0001552	3.26419226011	0.308193561658	0.517455519593	0.0749750110633	0.71197669721	2.228407549	6.67954224064	5.45807397182	2.42636790031	0.361257546699	0.422360595255	0.00675802659908	2.02845365645	0.40871126719	0.0830713822638	5.38667081877	2.58200535166	0.226592299395	1.04208961524	0.321633748093	0.0240845363859
GO:0001554	1.48179227359	0.0894439429288	0.0200311208724	0.0121308109392	0.217981602052	0.520217675992	0.811153003095	0.507755402328	0.327262158866	0.0157335729995	0.0901065204922	0.019634100408	0.31721170212	0.284739934462	0.0133540805816	2.38440424076	0.0838265006658	0.00555302576452	0.340158171583	0.053944806156	0.0747351293395
GO:0001556	2.61244293159	0.171788910021	0.000627085236288	0.146463866887	0.00904539843117	0.286613198179	0.292081883728	0.606367069995	4.39865648076	0.146410625863	0.0641542275789	1.13950163933	0.484630111559	0.019800817054	0.027770664534	3.33612609673	0.0200252935958	0.123476392695	0.0485142700384	0.0326775785134	0.0539190330786
GO:0001557	0.	0.	0.	0.	0.	0.	0.	0.	0.	0.	0.	0.	0.	0.	0.	0.	0.	0.	0.	0.	0.
GO:0001559	1.01092677711	0.1224572559	0.404331511267	0.159438370889	0.810106859623	1.11868247098	2.956302197	1.70511513536	0.338392635981	0.049545230512	0.0812231274311	0.221657556334	0.86308480651	0.236683397438	0.282887674178	12.9342916529	0.823101393423	0.00866302253364	2.16004669711	0.0401585418307	0.105900673962
GO:0001560	17.0299953314	1.22234668864	0.651855367145	0.301184557151	0.887662523339	6.41494623959	16.9475670683	7.23627278134	4.87603528909	0.952180413824	0.0476971205012	0.959276835727	7.64551467029	0.467326263828	0.297903578097	25.3128961228	2.83072862477	0.00371073429088	5.91318064722	1.52737249065	0.376250791955
GO:0001561	0.443584954057	0.0192764576751	0.105547168621	0.014146296227	0.00506619139134	0.456334376733	1.04624621748	0.179967363889	6.28224961966	0.00172783011502	3.02519499536	0.0076467131965	0.181572325651	1.01316957323	0.0109176522004	4.72455154264	0.060105399268	0.00205240715057	0.10082548566	0.0390019986031	0.386915991826
GO:0001563	0.207484415144	0.0273898140187	0.000866401854534	0.00288800618178	0.00202160432725	0.0929272464252	0.152081227909	0.108051343921	0.147023880228	0.00490961050903	0.0278286811306	0.00433200927267	0.0101298536321	0.00878529650035	0.000577601236356	0.128832116272	0.00462080989085	0.00173280370907	0.0421474340845	0.0109281787826	0.0170392364725
GO:0001564	0.	0.	0.	0.	0.	0.	0.	0.	0.	0.	0.	0.	0.	0.	0.	0.	0.	0.	0.	0.	0.
GO:0001569	5.60454382899	0.334545738201	0.964484905942	0.206797904692	0.0515396164175	1.65649905586	13.8738594681	2.92455385637	4.02308013959	0.0259535244014	0.0363852992299	0.00391483942149	0.454677287228	1.03968693943	0.00625916806418	39.0753299225	0.0591462945392	0.000336538024028	0.854210302953	0.361519370862	0.0323019186335
GO:0001572	1.58960868028	0.0191969660767	0.0294568168017	0.00371704034874	0.00368611928258	0.189628631891	4.21641506138	6.12713117907	1.26693658336	0.00165061589986	0.0338418438691	0.00810689768336	0.749987717265	0.00278686995268	0.00833327324308	4.54162839931	0.0238382643569	0.00195878052156	1.16505380253	0.588495148734	7.91016205176
GO:0001579	0.374764190367	0.0101368292858	1.16571745827	0.0110203691764	0.00971296893282	0.108084389999	0.114615421353	0.145437829835	0.697274160039	0.00332521431812	0.00146261671084	0.0123397091482	0.288326527688	0.00786828091792	0.0077488836354	5.397539222	0.136136781527	0.00583852711512	0.24487785658	0.0065728204026	0.0158261097977
GO:0001580	11.9968282882	0.000772973035759	2.13869719636e-05	7.12899065453e-05	0.200049902935	1.40260275674	0.402791494676	0.128371430779	0.0103948285234	0.000121192841127	0.00107438778781	0.000106934859818	0.00650701392092	0.000265293676753	1.42579813091e-05	0.00501447526419	9.00011406385	4.27739439272e-05	0.0844002466968	0.000366620568451	0.000420610448617
GO:0001581	11.9968282882	0.000772973035759	2.13869719636e-05	7.12899065453e-05	0.200049902935	1.40260275674	0.402791494676	0.128371430779	0.0103948285234	0.000121192841127	0.00107438778781	0.000106934859818	0.00650701392092	0.000265293676753	1.42579813091e-05	0.00501447526419	0.000114063850472	4.27739439272e-05	0.0844002466968	0.000366620568451	0.000420610448617
GO:0001582	12.9968282882	0.000772973035759	2.13869719636e-05	7.12899065453e-05	0.200049902935	1.40260275674	0.402791494676	0.128371430779	0.0103948285234	0.000121192841127	0.00107438778781	0.000106934859818	0.00650701392092	0.000265293676753	1.42579813091e-05	0.00501447526419	0.000114063850472	4.27739439272e-05	0.0844002466968	0.000366620568451	0.000420610448617
GO:0001583	13.9968282882	0.000772973035759	2.13869719636e-05	7.12899065453e-05	0.200049902935	1.40260275674	0.402791494676	0.128371430779	0.0103948285234	0.000121192841127	0.00107438778781	0.000106934859818	0.00650701392092	0.000265293676753	1.42579813091e-05	0.00501447526419	0.000114063850472	4.27739439272e-05	0.0844002466968	0.000366620568451	0.000420610448617
GO:0001658	1.635805104	1.00325383593	0.251523289477	0.00126702352439	0.00107029002094	5.01112962783	13.304177199	8.02531161621	0.0304310065041	0.000186196590431	0.00669163498841	0.000661101527524	5.07117578466	0.0014829863393	0.00101552631787	6.77910259258	0.0237127264454	6.57164436816e-05	0.014366769728	0.00502905188099	0.0051123208876
GO:0001661	0.812334656085	0.00384677680596	9.6169420149e-05	0.365966823238	0.000224395313681	0.430418893748	1.29866510096	0.134797470576	0.168053530936	0.000544960047511	0.00631512525645	0.000480847100745	0.000673185941043	0.00137842835547	6.4112946766e-05	1.33870869776	0.000512903574128	0.000192338840298	0.766004616132	0.502019557824	7.00189133193
GO:0001662	1.63148926237	0.0988261971457	0.723801187143	0.0544384420434	0.357714752569	0.412253234627	0.862338268642	0.574091303188	0.402951180473	0.0115929705215	0.0454531812726	0.0102290916367	0.187056489263	0.0378201280513	0.177834467121	8.48968587435	0.179911964786	0.00409163665466	0.161161131119	0.0207399626517	0.0990579565161
GO:0001666	7.05753968254	0.0170068027211	2.04804421769	0.00141723356009	0.000992063492063	6.58460884354	1.86678004535	4.59594671202	0.349489795918	0.00240929705215	0.0279195011338	0.00212585034013	2.0505952381	0.00609410430839	0.000283446712018	21.4974489796	0.0975056689341	0.000850340136054	6.12840136054	0.00892857142857	0.00836167800453
GO:0001675	2.74085577068	0.980685075387	8.18058915522e-05	0.240735570416	0.0827125254352	0.389295056734	3.81372957488	1.84718700353	1.60449108338	0.000463566718796	0.0447168778586	0.0286557827045	1.12651397343	0.196647116633	0.419828810607	2.57521582351	0.358323424623	0.19063980226	0.141982760465	0.00974516270845	0.0563308348651
GO:0001677	2.04541353493	0.272605777039	0.00145343394755	0.253297648538	1.43231306711	2.65295805926	0.893902818028	9.78135634384	0.172894191792	2.43000128939	0.411362804889	0.633010135106	0.155919203993	0.00538693050533	0.225849147213	0.349290942142	0.00427719389774	0.152547441638	0.179689474219	0.362362801149	1.46684294322
GO:0001678	0.00378787089153	0.010551926055	0.000405843309807	0.501352811033	0.000946967722883	0.0266547823789	0.0744768276552	0.543028200909	3.00689933627	0.00229977875557	0.0039231519948	0.00202921654904	0.0245211199708	0.00297618427192	0.000270562206538	8.76252161879	0.0021644976523	0.000811686619614	0.0117694559844	0.00284090316865	0.00798158509287
GO:0001680	0.348049398994	0.263123317243	0.000480628177721	0.00146673242877	0.105206915517	0.853213918715	0.813761443108	8.32232796203	0.133877488031	2.19007911533	1.50584085501	0.00245206765628	0.857198536031	0.00312754624552	0.00031139468535	0.0416875737627	0.00230165138704	0.250934184056	1.26361479014	2.01238320967	2.59834973841
GO:0001682	0.418645189643	0.516869188562	0.000606808530777	0.00178690410787	0.126274411975	1.5291007432	1.37842623116	15.8062517802	0.164772767167	1.32979987217	3.00794705004	0.00311926992661	1.6286684176	0.00375827564119	0.00038881962087	0.0514189072915	0.00278044957435	0.501166458863	2.5170340584	7.91511913943	5.12646482851
GO:0001694	1.02945625063	0.0137558769457	0.255906040708	0.00797164441431	0.00139865762535	0.198071196685	0.148325600939	0.184656779634	0.0562441668512	0.00210828896898	0.0117238175359	0.0292631024104	0.0196719100961	0.00360554895233	0.0060016431522	0.0460976311932	0.00838239573676	0.0023799294566	0.0270557760288	0.0180277682276	0.0756856328761
GO:0001695	1.19113128731	0.0150196645175	0.00719116209286	0.00912080714199	0.00251652905689	0.191314145048	0.542929552338	0.210726734293	0.504116667336	0.00374840808388	0.0122675422559	0.0323894641739	0.021016346709	0.0038350184574	0.00664941906062	0.0452133213401	0.00917619769386	0.00432325718184	0.0425912413177	0.0251751432972	0.0804804619958
GO:0001697	0.00200274348422	0.0166901822457	0.0113256907701	0.00071526553008	0.000500685871056	0.0126601998824	0.0713864393494	0.047662159514	0.103647854203	0.00121595140114	0.00207427003723	0.00107289829512	0.0061316872428	0.00157358416618	0.000143053106016	0.0455643738977	0.0233666470703	0.000429159318048	0.0173339212228	0.00150205761317	0.00422006662747
GO:0001698	0.00200274348422	0.0166901822457	0.0113256907701	0.00071526553008	0.000500685871056	0.0126601998824	0.0713864393494	0.047662159514	0.103647854203	0.00121595140114	0.00207427003723	0.00107289829512	0.0061316872428	0.00157358416618	0.000143053106016	0.0455643738977	0.0233666470703	0.000429159318048	0.0173339212228	0.00150205761317	0.00422006662747
GO:0001699	0.00200274348422	0.0166901822457	0.0113256907701	0.00071526553008	0.000500685871056	0.0126601998824	0.0713864393494	0.047662159514	0.103647854203	0.00121595140114	0.00207427003723	0.00107289829512	0.0061316872428	0.00157358416618	0.000143053106016	0.0455643738977	0.0233666470703	0.000429159318048	0.0173339212228	0.00150205761317	0.00422006662747
GO:0001713	3.3191519914	0.00823905643978	0.0438800851789	0.0161483549397	0.00212261798622	1.08494343155	3.39066779121	0.723345335122	2.87256319278	0.00143981617635	0.123250354181	0.00194172418778	0.0806661454869	0.0115270768373	0.00188629884243	0.445978237789	0.0844554728035	0.000508170415182	0.442817633878	0.338751924275	0.0125356148835
GO:0001717	0.610715361215	0.283505632263	0.000951843930178	0.289419562862	0.184107655391	1.34384347246	1.45026684457	5.12104355822	0.485772317552	0.680965908032	0.485484276452	0.0305461975877	0.377757962193	0.00537065478849	0.225597982301	0.346515021324	0.0221974898938	0.291566674176	0.581822118642	0.692150880197	1.87816908751
GO:0001718	2.69254459553	0.554149321197	0.00193171987302	0.546786504145	1.63435490452	4.05443574794	2.42190436708	15.1180951303	0.692505926786	3.11259148395	0.895261124948	0.661193289302	0.555431176171	0.0106582968205	0.451208093955	0.716590601806	0.028410162549	0.459060894367	0.798268327535	1.0795221501	3.35663854888
GO:0001720	0.610715361215	0.283505632263	0.000951843930178	0.289419562862	0.184107655391	1.34384347246	1.45026684457	5.12104355822	0.485772317552	0.680965908032	0.485484276452	0.0305461975877	0.377757962193	0.00537065478849	0.225597982301	0.346515021324	0.0221974898938	0.291566674176	0.581822118642	0.692150880197	1.87816908751
GO:0001731	2.04541353493	0.272605777039	0.00145343394755	0.253297648538	1.43231306711	2.65295805926	0.893902818028	9.78135634384	0.172894191792	2.43000128939	0.411362804889	0.633010135106	0.155919203993	0.00538693050533	0.225849147213	0.349290942142	0.00427719389774	0.152547441638	0.179689474219	0.362362801149	1.46684294322
GO:0001732	2.04541353493	0.272605777039	0.00145343394755	0.253297648538	1.43231306711	2.65295805926	0.893902818028	9.78135634384	0.172894191792	2.43000128939	0.411362804889	0.633010135106	0.155919203993	0.00538693050533	0.225849147213	0.349290942142	0.00427719389774	0.152547441638	0.179689474219	0.362362801149	1.46684294322
GO:0001744	1.06997478962	0.00272353793536	0.028108461125	0.0364333313153	0.00053651665567	0.0322150457107	0.0679822133363	0.201773300042	0.0350958719996	0.000382707016907	0.00313616689323	0.000527148368684	0.00369367274079	0.0064634376655	0.000423955768344	0.621744335982	0.00303297429289	0.000135073064791	0.0345466609931	0.00240793191293	0.00593617411005
GO:0001746	2.85747990279	5.49989444032e-05	0.00447405194029	0.0134356580478	6.82070418759e-06	1.2148517945	1.51961182179	1.03154932105	0.0496844695264	1.05361530571e-06	7.75095035924e-05	4.12309185942e-06	0.0045198755711	9.34708039923e-06	6.51081733297e-06	0.264317702043	0.0134727543719	3.71864225545e-07	0.00902018610483	0.000101630943732	0.285850872635
GO:0001753	0.	0.	0.	0.	0.	0.	0.	0.	0.	0.	0.	0.	0.	0.	0.	0.	0.	0.	0.	0.	0.
GO:0001755	0.246180069178	0.0131094678002	8.91072406752e-05	1.04100423359	1.05417131461	0.240930591943	1.16869204396	6.40951971787	14.0843868122	0.000504941030493	0.0210724089542	0.274167647425	0.115289616661	0.00514479508962	0.0135334308011	32.4730042195	0.0379981323898	0.00017821448135	0.090232572628	0.0138799389409	0.00848945538696
GO:0001757	1.52361585765	0.00454503842649	0.0635800586435	0.334034658129	0.0110508756494	1.50450804943	7.2631619374	6.10727034048	1.47694573529	0.00918193661575	0.0118522497345	0.00130901357619	0.113109160539	0.348403507716	0.668760332135	21.458174656	0.0126369016275	0.000112363217806	4.87290786255	4.73989523778	0.232969452602
GO:0001759	0.590618669225	0.011539678245	0.016094356862	0.0493779306822	0.00264268704467	0.200186091181	28.0054116224	0.216526460368	0.461055406211	0.00226468164702	0.019779153842	0.000303596945041	0.0953689701434	0.031823704834	0.000483786324509	0.676561299252	0.143851578545	3.86503176104e-05	0.0892320449051	0.0213986293715	0.00141667568214
GO:0001762	0.0271135877519	0.000298674434312	0.000418460824045	0.00746756444895	0.00028618569177	0.00139891506248	0.00159134723629	0.0239280789148	0.000901827929752	9.79750647303e-05	4.30949566587e-05	0.000363580715974	0.00135247804796	0.000231833277046	0.0002283153214	0.0590346377913	0.000439744455701	0.00017202803107	0.000965151131373	0.000193663458291	0.0504663050208
GO:0001765	0.0094431125935	1.61311136921e-05	6.20427449697e-07	0.0555576236471	1.44766404929e-06	4.094821168e-05	0.0278396137135	0.00469580855759	1.05472666448e-05	3.51575554828e-06	5.99746534707e-06	3.10213724848e-06	3.90869293308e-05	4.54980129778e-06	4.13618299798e-07	3.0000701083	3.30894639838e-06	1.24085489939e-06	0.00233280721085	4.34299214788e-06	0.0185307202583
GO:0001766	0.029552903435	0.0417505484579	0.0016057903253	0.0609081899733	0.00374684409238	0.0948710503589	0.187821546866	0.153691708773	1.02729843553	0.00909947851006	0.0155226398113	0.00802895162652	0.0122759016052	0.0117757957189	0.00107052688354	3.09256541787	0.00856421506829	0.00321158065061	0.0488827342486	0.0112405322771	0.0500990615828
GO:0001768	0.0118041930045	0.0112129274139	0.000672236295349	0.000344042421084	0.000239016692946	0.0062410419165	0.0489869460905	0.0247122202776	1.18168442728	0.00058046911144	0.000992802016223	0.000512178627741	0.377957098613	0.00132099589049	0.00186926728468	0.259145040957	1.0074780958	0.000204871451096	0.254771612842	0.000722230084017	0.0168371540917
GO:0001769	0.0118691364493	0.0113938412956	0.000679194521571	0.000367236508489	0.000255252554129	0.00665304372845	0.0496804493039	0.0253599488372	0.22809901342	0.000619899060028	0.0010600648697	0.000546969758849	1.33641099631	0.00137202288278	0.00193403116228	0.00955339157069	1.0075753314	0.000218787903539	0.00503352646242	0.000770937667568	0.0169739992074
GO:0001770	0.0118691364493	0.0113938412956	0.000679194521571	0.000367236508489	0.000255252554129	0.00665304372845	0.0496804493039	0.0253599488372	0.561432346754	0.000619899060028	0.0010600648697	0.000546969758849	0.00307766297617	0.00137202288278	0.00193403116228	1.50955339157	0.340908664735	0.000218787903539	0.00503352646242	0.000770937667568	0.0169739992074
GO:0001771	0.00481067519394	0.0134011666117	0.000515429485065	0.00171809828355	0.00120266879848	0.0328845591662	0.0513711386781	0.0527115713775	0.819873412357	0.00292076708203	0.0049824850223	0.00257714742533	0.0248447642176	0.00377981622381	0.00178662109971	0.0491732370278	0.00419195869668	0.00103085897013	0.0163904565099	0.00360800639545	0.0101367798729
GO:0001778	0.184434852045	0.000707135351236	0.000773970581711	0.111171486721	4.226292699e-05	0.693348687266	0.239735124918	0.0205686408347	0.132937356276	0.000102638536976	0.00111991164235	9.05634149785e-05	0.112063245665	0.000250929138643	1.20751219971e-05	0.963190913072	0.00160831677341	3.62253659914e-05	0.00749333281065	0.000362994374318	0.704059919802
GO:0001789	8.41613334723	0.0544895991542	0.00480778537181	0.200961848675	0.10032072997	1.87025186873	1.34878064291	1.12020223453	1.0220101291	0.00352616838898	8.99619802059e-07	0.000962003782126	1.71002188868	0.100962220932	0.100320574863	3.42220602907	0.50387335959	1.86128234909e-07	0.224361673218	0.0534995830728	0.00128388154303
GO:0001800	0.324315768252	0.0765570768645	0.191987322109	0.0356129568307	0.0123168713409	0.184510280866	0.605278392513	0.124368363466	1.17772131209	0.0466907513443	0.00516960637627	0.000884967399127	0.950914146882	0.0322921521673	0.0536209835649	0.638742986178	0.987529504839	0.0153042565974	0.225725800748	0.0171929074242	0.0303819689253
GO:0001801	0.323642425961	0.0761322479949	0.17253909238	0.0354727950583	0.0127777682269	0.183619423533	0.603277236935	0.124101826873	0.921443347612	0.0134987603798	0.00520097264164	0.000887834675819	1.08193394187	0.0321120064748	0.0536735536674	0.637089833325	0.542907366224	0.0151988485404	0.164282809615	0.0172033773275	0.0302922484047
GO:0001804	0.648631536505	0.153114153729	0.383974644217	0.0712259136615	0.0246337426817	0.369020561732	1.21055678503	0.248736726932	2.35544262417	0.0933815026886	0.0103392127525	0.00176993479825	1.90182829377	0.0645843043346	0.10724196713	1.27748597236	1.97505900968	0.0306085131948	0.451451601495	0.0343858148485	0.0607639378506
GO:0001805	0.647284851922	0.15226449599	0.34507818476	0.0709455901166	0.0255555364538	0.367238847066	1.20655447387	0.248203653746	1.84288669523	0.0269975207596	0.0104019452833	0.00177566935164	8.16386788374	0.0642240129497	0.107347107335	1.27417966665	1.08581473245	0.0303976970809	0.32856561923	0.0344067546551	0.0605844968095
GO:0001808	0.640956426859	0.148960792383	0.381617271309	0.0704123492469	0.0244223740329	0.359794014568	0.985665513971	0.239022217373	2.34867527647	0.0929069431934	0.00943362871192	0.00131700197945	1.59257655986	0.0631488498234	0.106542064585	1.26568360444	1.98290974765	0.0300436331658	0.878532776018	0.0337442304211	0.058342890594
GO:0001809	0.638897168226	0.147882333876	0.344430768019	0.0700765169841	0.0253388666249	0.357507003572	0.980569431867	0.23814801535	1.83431932297	0.0263314364023	0.00946657575857	0.00131137686119	1.87660653218	0.0626990162499	0.106585770663	1.26160630365	1.09205344614	0.0297923214805	0.75021454511	0.0337473108243	0.0580588486734
GO:0001811	0.520778858632	0.119317522307	0.324453179272	0.0581691128523	0.0221207574219	0.290500368734	0.906362896165	0.198392623637	2.0358336839	0.0884058973117	0.00784402104269	0.00106683913322	1.30094442791	0.0505981019368	0.0892889500773	1.09387274171	1.80942392182	0.190648126917	0.380830043815	0.0289905284344	0.0470579247779
GO:0001812	0.519095366355	0.118333571589	0.285407653314	0.0578591977362	0.0230376648876	0.288421277234	0.901771366944	0.197605080165	1.522636247	0.0220043958555	0.00788368391299	0.00106210303036	6.56256801134	0.0501881835899	0.0893644302777	1.0901478263	0.919834961663	0.19041616419	0.257711275148	0.0289961027243	0.0468090352385
GO:0001814	1.28502679582	0.417833935686	0.424367981879	0.593398727834	0.0415865558012	1.8351659335	5.63525538517	2.88673458366	3.08556255622	0.203000362832	0.133621080333	0.0620111838635	2.52246135008	0.65285959868	0.153350877252	1.93679543893	1.73604613503	0.0555837930414	1.3710881709	0.139112586867	0.778951679062
GO:0001815	1.28480253045	0.417588164121	0.405118507485	0.59329802149	0.0420539677622	1.83467157861	5.63403985368	2.88680734078	2.83013993569	0.169831731237	0.133683206145	0.0620280120152	8.65403582045	0.65274562227	0.153442994027	1.93570043235	1.29188357364	0.0555065804681	1.30995556164	0.139143544126	0.77895455654
GO:0001823	0.022003380166	0.000658169530956	0.250629508722	0.00010854848946	0.000421583201817	0.0039425402945	8.26697531586	0.00796076468397	0.0083976532095	6.49645007272e-06	0.00231507724084	0.000215186258311	0.0660687446668	0.000532042411887	0.000419672481208	6.7588624187	0.00251956346373	2.29286473155e-06	0.00568850714362	0.00126474960545	0.000755635840881
GO:0001827	0.597030019816	0.00984894182183	0.0429486050936	0.116904153056	0.201123794102	0.762237651654	2.12812503521	1.36450335646	0.409473111258	0.000643543890388	0.273265652167	0.0559129339019	0.231761239944	0.0147520352316	0.0411031198138	5.47701826186	0.0759256489697	0.000227133137784	0.141356667926	0.611591261364	0.73132649192
GO:0001828	0.540569416454	0.0228260891158	0.0505588690491	0.0900405535274	0.19938587888	0.486550957951	1.35121279728	1.36689645918	0.45148377811	0.000178629381499	0.0591975482514	0.0548841232832	0.216384876901	0.0212240969192	0.0545772635707	5.07808285305	0.156736176384	0.100063045664	0.148176095598	0.609849701407	0.728889972298
GO:0001830	0.597030019816	0.00984894182183	0.0429486050936	0.116904153056	0.201123794102	0.762237651654	2.12812503521	0.864503356459	0.409473111258	0.000643543890388	0.273265652167	0.0559129339019	0.231761239944	0.0147520352316	0.0411031198138	2.47701826186	0.0759256489697	0.000227133137784	0.141356667926	0.611591261364	0.73132649192
GO:0001831	0.540569416454	0.0228260891158	0.0505588690491	0.0900405535274	0.19938587888	0.486550957951	1.35121279728	0.86689645918	0.45148377811	0.000178629381499	0.0591975482514	0.0548841232832	0.216384876901	0.0212240969192	0.0545772635707	2.07808285305	0.156736176384	0.100063045664	0.148176095598	0.609849701407	0.728889972298
GO:0001833	0.4471884699	0.148375081484	0.211567296859	0.502998627105	0.502125090508	7.34797142814	5.46912797277	8.60579902099	1.47604912429	0.00508424558937	0.00884680172674	0.171168554525	0.764679029722	0.173743626086	0.000629724157711	6.19832759758	0.379974638026	0.00179443961978	0.070401716283	4.67304193819	1.60572714054
GO:0001834	0.4471884699	0.148375081484	0.211567296859	0.502998627105	0.502125090508	1.34797142814	5.46912797277	8.60579902099	1.47604912429	0.00508424558937	0.00884680172674	0.171168554525	0.764679029722	0.173743626086	0.000629724157711	5.19832759758	0.379974638026	0.00179443961978	0.070401716283	4.67304193819	1.60572714054
GO:0001835	2.44312844723	0.102002866797	0.24157269506	0.349066787413	0.715663222074	1.83808015415	4.81959820678	3.81537095056	1.61267240816	0.00717980107604	0.265468812968	0.196021868629	0.40021058324	0.0677574666031	0.0468848492095	7.70573052	0.282998460216	0.0025340474386	0.662864693293	2.48032299956	2.93927963371
GO:0001836	0.304275280239	0.0654784895654	0.539187083998	0.0342281509423	0.0329049846077	0.166359331396	0.745668986026	0.538646831976	2.67505529393	0.0168270077327	0.0156881653841	0.00843550051288	0.176445059392	0.0064527176714	2.00711041397	0.426309565354	0.174124436728	0.00942575529688	0.0850042835062	2.08117427725	0.000672825650729
GO:0001844	2.12199273856	0.220143766265	0.920714192909	1.35675199497	0.0881952090476	2.19562636709	8.97218233838	8.15379833235	3.86027735899	0.213706405108	0.0870260552914	0.0491448212961	3.10343928391	1.06354440801	2.17621314705	8.11875031942	2.37179575092	0.0847116603159	1.69247214811	2.28178807392	2.02989332803
GO:0001845	0.18317572628	0.446036864841	0.00111598416328	0.0437233244483	0.00790622579672	0.15135533753	0.17488734697	0.366859992614	0.521454000279	0.000261769090074	0.00249672904614	0.0223985631669	0.670278858641	0.00538077680564	0.00298985232635	0.457435716248	0.174982648398	0.00283987106212	0.157668899285	0.0243265801257	0.00389072580673
GO:0001869	6.94245995046	0.32572902171	0.526424047835	0.116578560458	0.184895231728	0.864916196117	3.25357480322	2.0800292312	2.69813802087	0.025892118306	0.0200571619771	0.0166095947899	1.90158899905	0.181523539263	0.178671837522	1.75574892267	2.26523955027	0.0415544215051	0.843325472401	0.163543114837	1.05155738
GO:0001870	6.87886347737	0.324227364722	0.568508769338	0.116067275934	0.124840988414	0.861741562649	4.05898663139	2.39128765149	4.00991174033	0.0196392423729	0.0202641940373	0.016603064942	2.35081993895	0.180908520107	0.179263575735	1.74970129792	2.24086376256	0.0411726337429	0.739575322036	0.163550949322	0.613827044977
GO:0001879	4.3413963202	0.0117760419023	0.000386203215579	0.00128734405193	0.000901140836351	0.838313411147	7.06068562575	0.0456680886661	0.0508342587774	0.00218848488828	0.0106723309396	0.0019310160779	1.60405843606	0.00369953606288	0.000257468810386	0.716924017112	0.00205975048309	0.000772406431158	0.0172715472922	0.00443818080631	0.00759532990639
GO:0001880	3.47113406268	0.106223277985	0.0536454335275	0.0195704628555	0.0389657816791	0.432321957433	1.8482513311	0.842773600926	0.772317197554	0.0108873417134	0.212773151058	0.0268478572927	0.306552517451	0.0571929493167	0.0357636223517	1.07993424757	0.221688916117	0.00384259119295	0.521234813677	0.125988254128	0.111766671287
GO:0001886	0.219717378547	0.0187779535541	0.00773281455113	0.00247518270289	0.0116204900299	0.055686451307	1.57755533212	0.1286900522	0.135601204012	0.000229538866656	0.187839951251	0.00481292390449	0.07857150552	0.0125997476007	0.0292427887883	0.163853591718	0.110223529088	0.100081013718	0.0626632103942	0.00957425730244	0.00781711441063
GO:0001887	0.00528481127151	0.00137168817878	0.000327831813419	0.000298112825829	0.000288144966637	0.0105646386134	0.00830433424668	0.0253798308122	0.00573207280524	0.000427325815352	0.00115590248628	0.00646009570622	0.00046904315197	7.30976340732e-05	0.000165577216575	0.00271568785981	0.000212093892803	0.000496731649725	0.00399748071588	0.00282459595098	0.0012555810782
GO:0001889	0.00957030504608	0.000615019674446	7.03152507565	1.09408701158	0.000187107304823	5.28306433607	2.19845300615	0.22350391154	7.35055086706	1.26600405637e-05	0.00130610635707	0.000102117797499	0.0328117408227	0.000243751515586	0.000183383763481	6.63093576276	0.0951373723231	4.46824961071e-06	3.0650203633	0.00112950373265	0.00121452562226
GO:0001892	0.0573628360301	0.000726303867094	6.52978817687	0.547108128045	0.50029509844	4.15595279137	9.12797284267	8.61990502895	5.69014176338	3.56649303688e-05	0.00174515647087	0.500171675496	0.0180525661602	0.00314392346326	0.00028460875434	17.3197417359	0.0487330897289	1.25876224831e-05	0.0489543581447	7.00116938623	2.50241426357
GO:0001893	0.00478515252304	0.000307509837223	0.0157625378226	0.547043505789	0.500093553652	0.141532168036	0.599226503073	0.11175195577	3.67527543353	6.33002028184e-06	0.000653053178534	5.10588987494e-05	0.0164058704113	0.000121875757793	9.16918817405e-05	3.31546788138	0.0475686861615	2.23412480536e-06	0.0325101816515	0.000564751866325	0.00060726281113
GO:0001896	2.00798833281	0.0110016667421	0.00042105977646	0.00145764514231	0.0012530355823	0.193262044286	3.71371887115	0.570337760382	0.00905195559376	0.169052672067	0.00455725749279	0.00221352399053	0.842132562561	0.00319599680227	0.000605381842316	2.86459247779	0.669507556904	0.667508786221	1.0132929846	0.00316386865167	0.00844317993272
GO:0001899	0.134048333282	0.373420357001	0.0143623214231	0.0478744047437	0.0335120833206	0.847376963963	1.43144470184	1.33090845187	0.244159464193	0.0813864880643	0.138835773757	0.0718116071155	0.100536249962	0.105323690436	0.00957488094874	0.818652321117	0.0765990475899	0.0287246428462	0.41650732127	0.100536249962	0.282458987988
GO:0001900	0.134048333282	0.373420357001	0.0143623214231	0.0478744047437	0.0335120833206	0.847376963963	1.43144470184	1.33090845187	0.244159464193	0.0813864880643	0.138835773757	0.0718116071155	0.100536249962	0.105323690436	0.00957488094874	0.818652321117	0.0765990475899	0.0287246428462	0.41650732127	0.100536249962	0.282458987988
GO:0001920	2.71318602239	0.203622596989	0.0422648604094	0.0444528325337	0.0259658552094	0.894520520434	3.47103870109	1.0876831347	6.79499822853	0.160209307448	0.00995372474787	0.259307565773	1.10539921306	0.0418096004527	0.0141912342554	2.13349442902	0.334884043971	0.000907036099457	0.729538992715	0.156772231189	0.0578678872214
GO:0001921	2.71276725666	0.203332397668	0.0422458877512	0.0443794649111	0.0258846240234	0.894074130253	3.47038079165	1.08654290977	0.794810846449	0.159972730419	0.0120921264167	0.259208119861	1.10522937596	0.0418057900704	0.0141816613267	2.13334760467	0.334872046254	0.000878317313365	0.729308638678	0.156608667481	0.0577961582668
GO:0001922	0.00796321733822	0.0221832482993	0.500853201858	0.00284400619222	0.00199080433455	0.0503389096023	0.0902441184807	0.0790633721437	7.01450443158	0.00483481052677	0.00824761795744	0.00426600928833	0.00597241300366	0.00625681362288	0.000568801238444	0.056445005887	3.00455040991	0.00170640371533	8.02474285387	0.00597241300366	0.0167796365341
GO:0001925	0.571904423778	0.00221099996358	7.16677524639e-05	0.241195970211	0.00203545085347	0.0205700232008	5.62624955969	0.0377560618211	1.5288008969	0.000400142724226	0.0040524322581	0.00110141187924	0.506811149129	0.012334412029	0.00604256014747	0.112349952453	0.842041883497	0.000141226843844	0.0107031365961	0.00457726580998	0.00251195067261
GO:0001926	0.551017196402	0.001963451467	6.21298359777e-05	0.230747947821	0.00201538237533	0.0200043484781	11.6662883324	0.0368554062917	2.45194792829	0.000346094530804	0.00396416838732	0.00105459696094	1.48403628985	0.0238269439838	0.00564249222702	0.0628775487927	0.824932825293	0.000122151010872	0.0100389503574	0.00451224972284	0.00232568364458
GO:0001929	0.394261899752	1.63331873842	0.185972100939	2.44458994937	0.384871663564	4.21428774363	2.65294933514	2.66577242674	1.59491688236	0.0577089696251	0.115289423926	2.03036498452	0.343705763383	0.314618434318	0.0370690935449	0.296222544812	0.470818555946	0.0395627770884	0.685925757257	0.0769664765543	0.469625478593
GO:0001930	0.369171038187	1.61567251035	0.185167927929	2.41646617337	0.379342799139	4.16527684788	2.46011975144	2.5248571264	1.46857501726	0.0470871409671	0.111567402646	2.02633953684	0.323419041063	0.314461138	0.0366634321234	0.27094860141	0.413169939725	1.03834579282	0.60474337608	0.0652708215335	0.418975512475
GO:0001937	0.302853166347	0.128348539152	0.0362229041866	0.369354125066	0.0483458673444	8.32952331628	8.18142823847	2.67807901942	4.69609240147	0.221487871198	0.727743124308	0.0243594704275	1.2199982047	0.321316448883	0.0909415320839	19.7723681615	0.381509529399	9.73235245392e-05	0.601348059792	0.363976995972	1.41282570153
GO:0001938	0.204155734761	0.204037007151	0.03615954301	0.179791069293	0.0482611559123	6.083738455	4.29279000889	10.4190277463	2.62026778673	0.205830002983	0.000468175023561	0.107649566902	6.71960902921	0.298503315407	0.250032287933	16.8451787723	1.10859163679	9.68637979782e-05	0.741219339885	0.16700568996	1.21576730883
GO:0001941	0.169976026683	0.000290360046457	1.11676940945e-05	3.72256469817e-05	2.60579528872e-05	0.000737067810238	0.501113046845	0.0845245540368	0.000189850799607	6.32835998689e-05	0.000107954376247	5.58384704726e-05	0.000703564727955	8.18964233597e-05	7.44512939634e-06	0.00126194943268	5.95610351707e-05	2.2335388189e-05	0.0419905297954	7.81738586616e-05	0.333552964651
GO:0001946	0.00493358252453	0.0100687844237	1.00016480943	0.00922136567708	0.000164077349096	0.00273460410805	9.11588202755	0.0410309856017	0.102316708782	0.000184294937118	0.00989034616373	0.000206708779069	0.00097728363914	0.000348738328536	0.000109872955826	0.0673421690551	9.00979351034	6.5045271924e-05	0.0021337376229	0.0186740502291	0.0280666737107
GO:0001947	0.376457946382	0.875356239228	0.156292524574	0.469044930679	3.03246323743e-05	13.5315748397	9.56713647082	18.3455129143	2.47244633914	6.71471546201e-06	0.125447124046	0.125019704624	0.90649255252	4.31393186956e-05	0.125028349716	13.1276349332	0.0942057691385	2.36989957483e-06	2.56290642016	8.62565915572	0.000923806301449
GO:0001949	0.197541165915	0.00206995278404	2.14988520589e-05	0.00200936057684	0.00929402816376	0.0655005086422	0.270559726429	0.071718754791	0.110466978579	1.10763427709e-05	0.016932445287	0.00372686311721	0.0613851235555	0.0037411960659	0.0111460579855	0.337389028668	0.0279670723421	3.90929744856e-06	0.124639921336	0.0117307754829	0.00606000613708
GO:0001951	0.0012037037037	0.0200198412699	0.0167956349207	0.000429894179894	0.000300925925926	0.00760912698412	0.0461871693122	0.0119510582011	0.152192460318	0.00073082010582	0.00124669312169	0.000644841269841	0.500902777778	0.000945767195767	8.59788359788e-05	0.0573511904763	0.0340211640212	0.000257936507936	0.0204067460318	0.000902777777777	0.00253637566137
GO:0001955	0.503731743944	3.00401273442	0.000217935361331	0.000516997107957	0.500398276845	1.00936361008	10.5169034468	4.01489284767	0.00346237534671	0.000860154453841	0.00170984809954	0.000781007611843	0.0014373563308	0.00116826055699	0.000145290240888	4.00957814944	0.00107413072858	0.000303583924885	4.0049972575	10.5011948305	0.00306240922674
GO:0001957	2.04708953779	0.701199071939	1.60006014264	0.0501542881511	0.0501160237129	0.0835470476313	8.37672677998	0.104403949612	2.55096894482	0.0502581573078	0.000493866042999	0.000232647682323	2.75040155119	0.200346240484	4.00950929436e-05	5.52844198099	0.0156859288382	9.11143439364e-05	0.851452427194	0.000348071138672	0.000912974094063
GO:0001958	2.04708953779	0.701199071939	1.60006014264	0.0501542881511	0.0501160237129	0.0835470476313	2.37672677998	6.10440394961	2.55096894482	0.0502581573078	0.000493866042999	0.000232647682323	2.75040155119	0.200346240484	4.00950929436e-05	5.52844198099	0.0156859288382	9.11143439364e-05	0.851452427194	0.000348071138672	0.000912974094063
GO:0001960	1.17982385911	0.152451070159	0.0154846924682	0.130875976102	0.00196215159272	0.360547304183	1.87748410086	1.03865692624	1.64679047987	0.0215265111022	2.76256018809e-05	0.00588073913639	0.570599673124	0.380887407385	0.251957388558	1.4102863883	0.912494414297	5.71564176847e-06	0.147314569398	0.0213673645847	0.00787813718668
GO:0001961	1.15452892855	0.152520921714	0.015499555256	0.130890892689	0.00196715196898	0.124019132633	1.56250898822	1.01271449581	1.67789824553	0.0215810541043	2.7848484667e-05	0.0058956941515	0.492045398975	0.3809024162	0.251962350506	0.358415103166	0.912613667329	5.76175544834e-06	0.121256670575	0.0214215261145	0.00789837694575
GO:0001966	0.131062610229	0.00472411186697	0.000118102796674	0.0599174855128	0.00027557319224	0.0168886999244	0.289714033762	0.034588372386	0.00713340891912	0.000669249181154	0.00775541698161	0.000590513983371	0.000826719576719	0.00169280675233	7.87351977828e-05	0.292942176871	0.000629881582262	0.000236205593348	0.0131802721088	0.030257936508	0.00232268833459
GO:0001967	0.878306878308	0.0854794298673	0.00317865241335	0.078622718929	0.00741685563115	0.204547295109	1.60960614404	0.559577799375	0.246497408487	0.0180123636756	0.0420648418098	0.0158932620667	0.0222505668934	0.024727351258	0.0021191016089	0.549380466473	0.0169528128712	0.0063573048267	0.312985908649	0.0250850340136	0.0625134974625
GO:0001970	6.03080229117	0.223265317164	0.186974078732	0.0886763275361	0.0499813447568	0.809801889393	6.94352948076	2.73014099431	1.69338611023	0.181205742812	0.0173184031948	0.0185331166119	2.33190893399	0.135608831388	0.0574053390873	3.63440608116	1.6849742815	0.687073322041	1.38435811728	0.164579206263	0.524056208987
GO:0001971	6.09561333375	0.2238359541	0.174482863031	0.0888355016868	0.112487004781	0.811044844293	6.13408738271	2.4181630196	1.70070142418	0.182371494955	0.0172185981647	0.0185405814288	2.1822695095	0.135845464308	0.057598298625	3.6365116759	1.69319664176	0.687190933526	1.41889376315	0.16459903559	0.961757801176
GO:0001974	0.106872577302	0.617765716403	0.00694542133998	0.0210777621434	0.101597846019	0.296493579405	2.40640822012	0.907226588675	0.0811425944756	0.00385638809297	0.00668993087979	0.00340765613107	0.0110981063602	0.00500302177231	0.000463614226653	2.56439680627	0.0224958889754	0.00136107815046	0.832369573564	0.70490717442	0.0135717523339
GO:0001975	0.260297619048	0.000510204081632	1.27551020408e-05	4.25170068027e-05	2.97619047619e-05	0.00182397959184	0.0388605442177	0.00359268707483	0.000484693877551	7.22789115646e-05	0.000837585034013	6.3775510204e-05	8.92857142857e-05	0.000182823129252	8.50340136054e-06	0.0406377551021	2.00006802721	2.55102040816e-05	0.000994897959183	0.000267857142857	0.0359651360544
GO:0001984	0.00287627001355	0.00208117075052	0.0953769320498	0.0719862093794	0.0122655961364	0.264041045413	0.331887595134	0.531781987312	0.378020792559	0.000437809256992	0.000983453563439	0.000406827737141	0.751168773733	0.000617890314419	0.107374923946	0.718987970959	0.0167754895044	0.000154520914232	0.0944172292878	0.0247741625974	0.00162376226955
GO:0001985	0.120102604416	0.00957154087133	0.000368136187359	0.200315662292	0.0129032552705	0.209692040263	1.40433413584	0.150780620029	0.335001804769	0.0020861050617	0.00355864981114	0.0018406809368	0.276665494978	0.00269966537397	0.0122896949582	0.266475299137	0.0195577940409	0.000736272374718	0.227000819226	0.0266654949781	0.00724001168473
GO:0001986	0.0674212252547	0.00210198463792	8.0845562997e-05	0.124358026877	0.0122329104803	0.136491893425	0.825700836946	0.0741583555044	0.217617864154	0.000458124856983	0.000781507108971	0.000404227814985	0.274654460608	0.000592867461978	0.0120981678753	0.231349733549	0.0117755773777	0.000161691125994	0.149919391119	0.0246544606076	0.00158996273894
GO:0001987	0.0022742103941	0.00114541663225	0.0834288306293	0.0525719489277	0.00550708120354	0.0615886165172	0.269840846481	0.337901303497	0.0519206882259	0.000235835251588	0.000609334362119	0.000226049697986	0.428011414719	0.000350097986166	0.0887710512276	0.791124878326	0.0132487961189	8.32359711486e-05	0.041139041814	0.0111661299742	0.000909755335939
GO:0001988	0.113465350132	0.00268918965413	0.000103430371313	0.054842873965	0.00561539056336	0.0456324581954	0.386942083068	0.0387512144084	0.096940607979	0.000586105437439	0.00099982692269	0.000517151856564	0.0114721186598	0.000758489389627	0.00544300661118	0.106848419422	0.00554097523791	0.000206860742626	0.0513008538742	0.0114721186598	0.00203413063582
GO:0001989	0.400439706724	0.00122489730306	4.71114347331e-05	0.110905144176	0.00548397971134	0.0844971409372	0.793828962389	0.0710323262853	0.180358186057	0.000266964796821	0.000455410535753	0.000235557173666	0.0110778861037	0.000345483854709	0.00540546065346	0.117700740037	0.00992810757615	9.42228694662e-05	0.101230104713	0.0110778861037	0.000926524883084
GO:0001994	0.0032404229106	0.00383700864251	0.0835323533989	0.095090996688	0.0268356202634	0.0940551923385	0.500494790096	0.347494413483	0.169658997928	0.000822464279466	0.0016100544685	0.000743663546114	0.470910045967	0.00110926496342	0.109927052338	1.15023269053	0.0190726640397	0.0002902815104	0.0557897749146	0.054064761223	0.00294570313858
GO:0001995	1.05118661091	0.0384714428993	0.00597653799094	0.0098242934989	0.00235517474182	0.663429471149	0.638453687471	0.145353645804	1.14400132498	0.030538605846	0.00804135760059	0.0247527663954	0.0284322325331	0.0036295643376	0.0069302947407	0.0561570068658	0.00865668698601	0.00248731279352	0.0286046508238	0.0164808094844	0.0759741126316
GO:0001998	0.0115201545116	0.00614244024013	0.417160128418	0.265740376499	0.0289863721292	0.310652736745	5.36069226787	1.69098689271	0.267650318378	0.00126970280078	0.00320109944249	0.00121012485126	2.14299628145	0.00186764192744	0.445279596795	1.98021429762	0.0666826046661	0.000448130400274	0.18638542649	0.0587698577295	0.00486295703425
GO:0002000	0.31418276442	2.01582036575	0.00042166877859	0.00151716973816	0.00103969738814	0.183973772151	2.39384510467	0.177407257664	2.07726075515	0.00238945641201	0.0235040415792	0.00210834389295	0.116206920029	0.00552072646627	0.111448027201	0.102285501981	0.113373962156	0.00084333755718	0.140380779665	0.00792026610621	0.119403930423
GO:0002001	0.0920469038972	0.027207191469	0.00104643044111	0.00359970861324	0.00249747460069	0.0661388654905	4.15960910139	0.151083196332	0.109005328051	0.00592977249965	0.0101154942641	0.00523215220557	0.0792316273914	0.00767382323484	0.000753423865505	0.385262255012	0.00748885263941	0.00642186521123	0.0303883354709	0.0117656245597	0.0422248203202
GO:0002003	18.6700613991	0.840391236717	0.011455025857	0.360385089381	5.14628823487	2.27104663296	17.9924201253	7.21223743909	1.99049868529	0.110923926077	0.153151742162	0.120438008073	4.9550421822	0.182134373582	0.13208182499	2.46824826549	0.730898210046	0.021078064257	1.14372870402	0.898903412998	0.665437251592
GO:0002004	0.12673458533	0.0192159243812	0.00915329326665	0.00920787987828	0.00748837868638	0.0598807997373	0.192526784202	0.190493711443	0.0470438091849	0.00471867497803	0.00547684410451	0.00991146239313	0.164318945095	0.0103685031306	0.00549792799637	0.112276073671	0.0180686675542	0.00451620040248	0.036185172497	0.00955933987542	0.0189955923738
GO:0002005	1.10260487273	0.337754752293	0.112752384105	0.170506713296	0.708279773075	1.05569967353	3.0961446395	2.90902026737	1.13567235446	0.125724285263	0.610506164309	0.230428587191	0.0737982355049	0.0154124094969	0.0234489443245	0.599296658606	0.166548321932	0.0701794222593	0.640804554329	0.396018337933	0.299057808572
GO:0002006	0.00363251454293	0.00492926390399	0.0835743632167	0.0943381722712	0.0264872146	0.0959757358715	0.501556768598	0.351387323261	0.167917807688	0.00106051991338	0.00201614937341	0.000953712634861	0.470311257549	0.00141733696025	0.109508630312	1.14514957157	0.0191851092582	0.000374301145898	0.0566732382009	0.0534659728045	0.00377189622098
GO:0002010	0.000643596944866	0.00179287720356	6.89568155214e-05	0.0109779621124	0.00553495226652	0.0107860184036	0.0626728853409	0.00638999823832	0.0307295575305	0.000390755287955	0.00066658255004	0.000344784077607	0.0112308037692	0.000505683313824	0.00542002424065	0.0939459267423	0.00171128294036	0.000137913631043	0.510196954089	0.0112308037692	0.00135615070525
GO:0002013	0.0277937482967	0.00219303622149	6.10160990166e-05	0.00410963699672	0.00209549589771	0.00977073198867	0.0224461609079	0.0103463661846	0.0347482111833	0.000345757894427	0.00301629287873	0.000305080495083	0.00505072280789	0.000750760216317	0.00199380239934	0.0474891656264	0.000813700444755	0.000122032198033	0.0366074723862	0.00493998034017	0.00119998328066
GO:0002014	0.00327646718859	0.00393741770263	0.0835362152859	0.0972244053588	0.0279048991901	0.0956083784887	0.508301566493	0.347852281671	0.175556123221	0.000844348305389	0.00164738604213	0.000762972980752	0.47305761489	0.00113758546755	0.110989894787	1.1682123047	0.0193583277342	0.000298005284255	0.0879469705284	0.0562123301459	0.00302165358148
GO:0002015	0.000724785649101	0.00201904573678	7.76556052608e-05	0.0028630186842	0.00148327974561	0.00620928487705	0.0168542586576	0.0071960860875	0.00848160362275	0.000440048429811	0.000750670850854	0.000388278026304	0.00314775590349	0.000569474438579	0.00135385373684	0.0262362653331	0.000739684061391	0.000155311210522	0.0240619083859	0.00314775590349	0.00152722690346
GO:0002017	0.00205933749517	0.00573672587941	0.000220643303054	0.0571297778212	0.028711984446	0.0482643924704	0.310279923952	0.0204462794164	0.158835261549	0.00125031205064	0.00213288526286	0.00110321651527	0.0579388032658	0.00161805088907	0.0283442456076	0.484878931983	0.008226051801	0.000441286606109	0.0275465183427	0.0579388032658	0.0043393182934
GO:0002018	0.000684210477504	0.00190601490162	7.33082654469e-05	0.000393170408633	0.000245457381281	0.00441819361375	4.00782722379	0.00679323259808	0.00165546670307	0.000415413504199	0.000708646565987	0.000366541327234	0.000661967381938	0.000537593946611	0.000123276938869	0.00542485089238	0.000409578606193	0.000146616530894	0.00218174326939	0.000661967381938	0.00144172922046
GO:0002022	1.95387205387	0.228218408575	0.00717506699649	0.0378057788772	0.0167418229918	1.00666228613	1.20817056621	0.929770494055	1.07336502783	0.054547601869	0.236025647632	0.0358753349824	0.0502254689754	0.0734504913076	0.00478337799766	1.1083835807	0.0382670239813	0.014350133993	0.853910276232	0.091892135642	0.158966793788
GO:0002023	2.13105459355	0.228327738022	0.00716291928027	0.0479693681225	0.0167134783206	1.00849659128	1.85087991185	0.968398207046	1.15202756427	0.0544787648104	0.237608899981	0.0358145964013	3.05014043496	0.0735739930893	0.00477527952018	5.71292075272	0.0382022361614	0.0143258385605	0.43667874076	0.0922322716965	0.158727888702
GO:0002024	3.56956467865	0.652153357822	0.107482793278	0.129490873807	0.10518878871	1.71541642732	3.76350484357	4.48166863617	1.98586133188	0.186144863983	0.702003998022	0.53741396639	0.372037672602	0.0971967721929	0.0554769293403	1.90773106054	0.104071844978	0.166430788021	1.58029465585	0.955828881395	0.546215325183
GO:0002025	0.00453298747777	0.00669631225798	0.0955544374924	0.144025066807	0.048403361812	0.444168349413	0.59964407508	0.548230824992	0.577518109786	0.00144367343169	0.00269933950852	0.00129435495011	1.57385848445	0.00191959689344	0.143216847217	1.32747585187	0.0266530817756	0.000509531799421	0.246149243522	0.0974638733148	0.00511470264057
GO:0002028	26.1721488194	0.144649419757	2.89581269768	0.589286460137	0.0199354109446	1.12609567853	4.29193108573	1.09804360623	1.58188219349	1.01159388372	0.0030156023852	0.0253296544456	3.95617091779	0.120919156814	0.111140562782	15.8938050271	0.187777580512	0.0119841771725	2.00535767193	0.651593586073	2.02298178296
GO:0002030	2.26961074693	0.00337869783163	0.000246505191306	0.239383769588	0.473361186703	4.79025035186	8.43694153956	4.74934096584	3.85188580869	0.000736688436965	0.235315822095	0.000259941825609	1.40046855383	0.00202438259456	0.11955819588	3.51168927406	1.48125302102	0.353682598189	1.89588532661	2.06177436103	0.294994915279
GO:0002031	0.721320877377	0.689223550851	0.00165657998262	0.0557001918599	0.0255166979843	0.261478581984	0.801320078418	0.975557495929	1.47214816085	0.00107484065053	0.00580738243591	0.669875512664	1.72073593802	0.00832069775149	0.00545377069674	1.70025612006	0.548106086876	0.00348403897065	0.196792581761	0.0309012783957	0.838522707927
GO:0002032	0.172882139414	0.00688375412987	0.000440201911988	0.00453598607513	0.00237196315839	0.0916684688979	0.109258579562	1.21430586334	0.0298626118524	0.00175003410908	0.00191940862705	0.00116321489333	0.106684628369	0.00347837227585	0.00204103063649	0.343701971432	0.0116150906937	0.000397119026286	0.0172366426458	0.00293597223788	0.00413222686197
GO:0002033	0.0128127190788	0.00900174385556	0.429182212513	0.314674446618	0.0505541136777	0.66076589382	1.45984155286	1.89172330423	0.675509430235	0.00189091195299	0.0042903844825	0.00176081625525	3.24594471994	0.00267797385745	0.478569391675	2.15745745896	0.074263022402	0.000667380689292	0.376744895098	0.102168969821	0.00703195653621
GO:0002042	0.835951766371	0.163591608834	0.400654201027	0.114808721807	0.0243106695969	2.68855753781	6.88637164546	1.70705650328	1.80901689648	0.000157039202294	0.00029393218216	0.089882649821	0.547259220537	0.000204467391697	1.94673512532e-05	8.26563362203	0.0063228437294	5.54256008095e-05	1.52964541283	0.071662637376	0.000608509515698
GO:0002043	1.01911697765	0.22455998027	0.463204869269	0.268823769792	0.0935172145825	0.943266788963	8.47101559731	2.63025551269	2.37095375516	0.000444159238736	0.000783725185503	0.0420590679527	0.580247141228	0.0839093678309	5.32461790699e-05	5.55703102319	0.189819570078	0.00015676208426	0.204369777593	0.0705928136435	0.0849383182695
GO:0002044	0.835951766371	0.163591608834	0.400654201027	0.114808721807	0.0243106695969	2.68855753781	5.88637164546	1.20705650328	1.80901689648	0.000157039202294	0.00029393218216	0.089882649821	0.547259220537	0.000204467391697	1.94673512532e-05	8.26563362203	0.0063228437294	5.54256008095e-05	1.52964541283	0.071662637376	0.000608509515698
GO:0002045	1.89290413787	0.438443259931	1.13569396977	0.107676327014	0.0473806713043	2.32888896235	9.34020705824	2.34705375792	2.96993513032	0.00982683984855	0.0167894744611	0.142004570452	2.15362612928	0.0793849937182	0.0678237576233	7.69236503623	0.444483661632	0.170134963084	0.76488702542	0.0821831838086	0.367501739209
GO:0002047	0.00320292850781	0.0021601583666	0.000158088137182	0.000141928822242	0.000137853339073	0.0102638481341	0.0131836901001	0.0258530498731	0.00644415833875	0.000202775834309	0.00206792336583	0.00399210013757	0.000179749112676	2.98868765767e-05	7.97233157861e-05	0.00534314698077	9.8742237244e-05	0.000239169947358	0.00191500330873	0.00287845623211	0.000593526682377
GO:0002049	0.00150839825636	0.000686804484713	8.45483075447e-05	7.64774864658e-05	7.40692610611e-05	0.00387337659114	0.00294694250559	0.00957089669052	0.00229609208703	0.000109476706457	0.000633780122746	0.00186093297591	0.000110648159429	1.76603196348e-05	4.26755246732e-05	0.00159673079534	5.39139098953e-05	0.000128026574019	0.00102813949504	0.00106543862641	0.000321162040093
GO:0002050	0.00282646449387	0.000717969181068	0.000175054171887	0.000157576207624	0.000152897115203	0.00333312912407	0.00438497637231	0.0110566062945	0.0022992036999	0.000225285783094	0.000613148158287	0.00212595956467	0.000209595282766	3.43133444179e-05	8.83069346802e-05	0.00138061284086	0.00011014269931	0.000264920804041	0.00212340294064	0.00150933766898	0.000659939082493
GO:0002051	3.44583764517	0.240872427763	0.533448328417	0.0480211451418	0.0402807246333	2.07135638265	2.33724876845	2.47632572729	1.01541396374	0.350624088477	0.25364567445	0.00989382256838	1.07682641329	0.0768198977547	0.0281012703608	2.52376407238	0.0571134759239	0.000220266521425	1.7133196442	0.0194637277846	0.0161839297396
GO:0002052	0.287015212681	0.222318943335	0.0424270454837	0.196480452088	0.0566468384236	0.937828993688	7.35937385708	9.54338112555	2.24902679812	0.172519995403	0.000617925239546	0.113342900547	0.7607181131	0.309867708761	0.250084540664	12.5227929936	1.13046773034	0.000105096416816	2.82820161258	0.210243094635	1.22570560088
GO:0002053	0.531652552532	0.305040047133	0.134194916343	0.44129786929	0.179093693688	1.78114695859	7.54698221771	3.93375418465	3.97020246671	0.239836007424	0.00161567279454	0.17352087801	1.31451179159	0.429929386513	0.25011142571	5.39532242354	1.40297473901	0.000334277129904	1.04396738875	0.167836636621	1.34865742881
GO:0002063	0.686060547122	0.134244307609	0.00011410464916	0.069630055271	0.0968211135998	7.3409188997	5.29493735649	0.453274779043	2.42799685539	0.0630240581255	0.0623369051513	0.264105975799	0.418280987281	0.264332576341	0.0409851606752	5.38401180135	0.133272034083	0.000184961691354	1.45174019512	0.0279633407994	0.0222985631903
GO:0002071	2.10898411775	0.165183559393	0.000624656665698	0.151024674971	0.0292868457636	0.169064345521	4.13453945139	0.38523540987	16.468281501	0.146396863963	0.0566505926664	0.0142550087459	0.278747002742	0.0728553981088	0.0338116140295	7.60118577295	0.0650754725325	0.0012493133314	0.12943229748	0.0276750085337	0.03054094411
GO:0002072	0.418478498443	0.167054800688	0.14524447854	0.00960488226149	8.26595727081e-05	1.0933082051	0.843754510537	0.0450631582918	0.0163680747425	1.57597299551e-05	0.167314056673	5.19907801472e-05	0.0156966771196	0.0155002231694	0.200078024358	0.525832224236	0.00290556644106	5.5622576312e-06	0.313647107698	0.000651117246262	0.319794532804
GO:0002076	3.36556576258	0.240735829537	0.533443731876	0.0216729456917	0.0401845584974	1.80750212989	1.5720264634	2.65047666132	1.01473773642	0.350598041415	0.0429211318614	0.00983666351617	1.07597325489	0.0767520134415	0.0279956769506	2.1274999523	0.0569009911167	0.000211073440528	1.71284458103	0.0193631993015	0.0160422665858
GO:0002077	37.0972136751	1.84102941918	0.114422684154	0.853389775652	0.160939732528	3.46545113989	17.2799854871	12.0227949455	3.71916830654	0.00198532714348	0.00993005691089	0.158194175123	5.24068917245	0.265976570505	0.26570987829	4.03673429728	1.43203614747	0.00465032044863	1.80061517266	1.62935323545	1.09096959374
GO:0002078	0.23776925405	0.715268557868	0.114226663937	0.226968115409	0.0107713963099	0.456906611817	0.453972180162	1.00133338341	0.0872581332635	0.0017416787789	0.00488060403014	0.0319489225215	0.490576106993	0.140952194324	0.015611314177	0.035395201528	0.0569220712372	0.00435462811025	0.0534789870313	0.12765993361	0.131928567276
GO:0002082	1.2870939685	0.238439455457	0.0343532016062	0.17349269694	0.029832399652	0.596108848055	2.90566706397	2.75717932518	1.11020802232	0.115121501576	0.191025888181	0.247703628281	0.679711367918	0.00588979916232	0.017310459875	0.644288528836	2.52105851389	0.051931379625	0.628994409833	0.296389156535	0.199057432493
GO:0002084	0.0113828487081	0.00159431264309	0.000394832358247	0.00285262689734	0.0503431869245	0.517273323109	0.0273048754919	0.0640542627352	1.01386780925	0.000503117629134	0.0101258943556	0.00250446482154	2.2504020221	6.92264676004e-05	0.000198989507933	0.00299367885953	0.000243042714588	0.000596968523798	0.00477000370903	0.00340614715005	0.251470294084
GO:0002085	0.824057842658	0.00154063477587	0.0280705136533	0.500396285134	0.00146258294462	0.534655756903	3.07848449897	0.0223748139645	1.099661937	0.000167671343886	0.0041964490617	0.00074325516598	0.0102237028557	0.0378410003621	0.0016161899214	7.02171577258	0.00466353966128	5.91781213715e-05	0.437504625872	0.00215560597673	0.00460106714798
GO:0002086	0.00532407407409	0.0148313492064	0.000570436507938	0.00190145502646	0.00133101851852	0.0892113095239	0.334631283069	0.108416005291	0.0652529761905	0.00323247354498	0.00551421957673	0.00285218253969	0.0317708333334	0.00418320105821	0.000380291005292	0.449181547619	0.0308201058201	0.00114087301588	0.044320436508	0.00399305555557	0.0112185846561
GO:0002087	0.0031746031746	0.00884353741495	0.000340136054421	0.00113378684807	0.000793650793649	0.0200680272108	0.0339002267573	0.0315192743763	0.00578231292516	0.00192743764172	0.0032879818594	0.0017006802721	0.00238095238095	0.00249433106575	0.000226757369614	0.019387755102	0.00181405895691	0.000680272108842	0.509863945578	0.00238095238095	0.00668934240361
GO:0002089	1.52541692937	0.177304723855	0.973027246977	0.011527370413	0.000139278551073	2.42895995707	0.210080825233	0.0471052049557	0.109288936749	0.000335332228512	1.17634298032	0.000296481665413	0.00116848643272	0.000435460072829	4.06514250403e-05	2.63961283609	0.0116526262684	0.00011835255124	2.14210930387	0.0186131819736	2.22191130152
GO:0002091	0.435951758503	1.89335863642	0.00814137439113	0.125430332747	0.0390666153425	0.445103166345	1.26881513368	1.82859144442	2.69178645352	0.00922371033846	0.0177037723336	0.389778886893	2.83991172378	0.0172859492345	0.0108988048462	2.52074324554	0.981465250252	0.010512103462	0.447126939671	1.0736190036	1.26799094399
GO:0002092	0.435532913793	1.89306821708	0.00812239327057	0.125356936917	0.038985364411	0.444656276885	1.26815638082	1.68459329245	2.54874178472	0.00898708535565	0.0198420921997	0.389679398669	2.81593230364	0.0172820767949	1.01088922627	2.52059593883	1.9814532074	0.0104833677512	0.446896340226	3.40678871398	1.26791904861
GO:0002098	0.0133156730656	0.0163469968182	2.85419125988e-05	6.43853377855e-05	0.00395439517354	0.0486359171787	0.0513081652726	0.715906018634	0.00974317626629	0.0418288498752	0.0941619077727	0.000149515907691	0.0509053723306	0.000119094537818	1.69776503407e-05	0.00186130503987	9.27650834978e-05	0.015675932951	0.0788250506368	0.122430117731	0.380289711201
GO:0002099	0.0133156730656	0.0163469968182	2.85419125988e-05	6.43853377855e-05	0.00395439517354	0.0486359171787	0.0513081652726	0.715906018634	0.00974317626629	0.0418288498752	0.0941619077727	0.000149515907691	0.0509053723306	0.000119094537818	1.69776503407e-05	0.00186130503987	9.27650834978e-05	0.015675932951	0.0788250506368	0.122430117731	0.380289711201
GO:0002100	0.0133156730656	0.0163469968182	2.85419125988e-05	6.43853377855e-05	0.00395439517354	0.0486359171787	0.0513081652726	0.715906018634	0.00974317626629	0.0418288498752	0.0941619077727	0.000149515907691	0.0509053723306	0.000119094537818	1.69776503407e-05	0.00186130503987	9.27650834978e-05	0.015675932951	0.0788250506368	0.122430117731	0.380289711201
GO:0002101	0.0133156730656	0.0163469968182	2.85419125988e-05	6.43853377855e-05	0.00395439517354	0.0486359171787	0.0513081652726	0.715906018634	0.00974317626629	0.0418288498752	0.0941619077727	0.000149515907691	0.0509053723306	0.000119094537818	1.69776503407e-05	0.00186130503987	9.27650834978e-05	0.015675932951	0.0788250506368	0.122430117731	0.380289711201
GO:0002104	0.00416846373207	0.000328067499681	6.76682472267e-06	0.000512243154107	0.00865528051306	0.00535725194905	0.0115941787432	0.109681365108	0.00172964491391	0.000830422868683	0.0233308254677	0.00250446637202	0.0234957548767	3.74791208308e-05	4.23521056203e-06	0.000545822873247	2.80855601816e-05	1.27056316861e-05	0.000186345764561	0.0362053306541	0.0335569435348
GO:0002105	0.00416846373207	0.000328067499681	6.76682472267e-06	0.000512243154107	0.00865528051306	0.00535725194905	0.0115941787432	0.109681365108	0.00172964491391	0.000830422868683	0.0233308254677	0.00250446637202	0.0234957548767	3.74791208308e-05	4.23521056203e-06	0.000545822873247	2.80855601816e-05	1.27056316861e-05	0.000186345764561	0.0362053306541	0.0335569435348
GO:0002106	0.00416846373207	0.000328067499681	6.76682472267e-06	0.000512243154107	0.00865528051306	0.00535725194905	0.0115941787432	0.109681365108	0.00172964491391	0.000830422868683	0.0233308254677	0.00250446637202	0.0234957548767	3.74791208308e-05	4.23521056203e-06	0.000545822873247	2.80855601816e-05	1.27056316861e-05	0.000186345764561	0.0362053306541	0.0335569435348
GO:0002107	0.210049053043	0.0134166395954	0.000316992290557	0.0175748466385	0.31315057208	0.225139026838	0.453577696348	3.91134710834	0.0841210680675	0.0406163614398	0.788349024528	0.0849719564022	0.814413890704	0.0018891245405	0.000201430793926	0.0264105820305	0.00140360095606	0.000604292381779	0.00883805002381	1.24934172956	1.15010550638
GO:0002110	0.402073913026	0.0101166038468	0.000356946264495	0.00791150289599	0.130051069011	0.103065951335	0.393441895786	3.73083782333	0.14845206817	0.019725779562	0.354324047588	0.0389546948466	0.352689237298	0.000606144786639	0.000192249150126	0.0149730547523	0.000577977650714	0.000576747450377	0.340601488116	2.54528381644	0.539025761286
GO:0002201	0.0231973798476	0.0356857401988	0.00166084584896	0.00458662759247	0.00337555685596	0.0821478261279	0.143691889153	0.12986706766	0.0271349291574	0.00771230938597	0.0142557427568	0.00690492889496	0.0112261208427	0.0102305107384	0.00110723056597	0.0817746601671	0.00845804442782	0.00272199154799	0.0421675281205	0.0101266705679	0.0271160753093
GO:0002202	0.0231973798476	0.0356857401988	0.00166084584896	0.00458662759247	0.00337555685596	0.0821478261279	0.143691889153	0.12986706766	0.0271349291574	0.00771230938597	0.0142557427568	0.00690492889496	0.0112261208427	0.0102305107384	0.00110723056597	0.0817746601671	0.00845804442782	0.00272199154799	0.0421675281205	0.0101266705679	0.0271160753093
GO:0002203	0.688059748073	0.0225174362633	8.04485458368e-05	0.0119847087327	0.00965436981665	0.0709160880189	0.337923042234	0.226243027176	0.0691991068691	0.000152141018507	0.00143944066119	0.00273143745421	0.103665830997	0.00472461158498	0.00911645702778	0.0752402213289	0.0255657889791	0.000127148861166	0.033570476579	0.0307682265151	0.0255825931966
GO:0002205	0.0837805949692	5.07012432971	0.00972586859157	0.0432362747961	0.00626076184895	6.16105232813	3.74065368711	6.24450849613	0.502735315328	0.0146545134662	0.0261889270733	0.0128572786138	0.389548785006	0.0205568897899	0.00352157980242	0.165006267491	0.110479252444	0.00586647603529	0.0853074390091	0.01877097998	0.051742680129
GO:0002207	0.0765978717204	0.0467494270174	0.00562312779982	0.00622003847181	0.00417802104236	0.182546093168	1.36869179642	1.64620344287	0.661694115303	0.0518549657445	0.0183266702371	0.00864146466957	0.139793909055	0.0134405813527	0.00205794388288	3.64749136751	0.0184976046471	0.0037992964905	0.0566291197696	0.0151672529379	0.154533793995
GO:0002210	1.97604875283	0.0230806608358	0.00737973760933	0.14478053126	0.00134637188209	1.30020043732	0.713759313249	0.696539925494	0.307640913508	0.00326976028507	0.0378907515387	0.00288508260447	0.0108418367347	0.00827057013282	0.000384677680596	1.16490524781	0.0166828636216	0.00115403304179	0.201469873664	0.0121173469388	0.0113479915776
GO:0002211	3.59837467815	0.203773403301	2.82485842822	0.0520491024692	1.41486574428	0.470820297816	1.65354529438	0.365717966479	0.935618755078	0.00753109324537	0.0622720805494	0.00664508227533	0.636754095577	0.094355608405	0.706768363911	0.472691008221	0.556107695603	0.00265803291013	0.129407331114	0.0216593455564	0.261431441263
GO:0002212	3.59837467815	0.203773403301	2.82485842822	0.0520491024692	1.41486574428	0.470820297816	1.65354529438	0.365717966479	0.935618755078	0.00753109324537	0.0622720805494	0.00664508227533	3.63675409558	0.094355608405	0.706768363911	0.472691008221	0.556107695603	0.00265803291013	0.129407331114	0.0216593455564	0.261431441263
GO:0002222	0.975979086284	0.0853083292395	0.035140986904	0.0172039520976	0.00668602429377	0.347185572729	0.91089472334	0.458653568772	0.49016788855	0.0571410991339	0.00547531366888	0.0174301989373	0.583349263457	0.0197901310129	0.00643411132338	0.81114235689	0.442604903696	0.00161133306836	0.282414563661	0.057336420558	0.0313661816811
GO:0002223	0.975979086284	0.0853083292395	0.035140986904	0.0172039520976	0.00668602429377	0.347185572729	0.91089472334	0.458653568772	0.49016788855	0.0571410991339	0.00547531366888	0.0174301989373	0.583349263457	0.0197901310129	0.00643411132338	0.81114235689	0.442604903696	0.00161133306836	0.282414563661	0.057336420558	0.0313661816811
GO:0002227	4.63059056956	0.255262104842	0.610166566627	0.0678754835269	0.0890814659196	0.55718037215	1.66935440843	0.46510020675	1.93079731893	0.0187216553288	0.0142898826198	0.00181322529012	1.22508753502	0.108909397092	0.211026077098	1.91736194478	1.93624783247	0.0507252901161	0.769952981193	0.00523459383755	0.188504568494
GO:0002229	2.32493315508	0.147475808505	2.11849694423	0.00283295136236	1.06080659537	0.334858034123	1.2216816272	0.121280557678	0.673104469061	0.00481601731601	0.0391424751719	0.00424942704354	0.476537433155	0.0689218869366	0.529978354979	0.227108798065	0.416297428062	0.00169977081742	0.0517077285459	0.0136809269162	0.193185001273
GO:0002230	0.336628310626	0.116707743613	0.883176484463	0.0251441877928	0.11822717673	0.70454864933	0.211415105029	0.249157773621	0.775911644423	0.00227938642093	0.00900711690136	0.00124310979938	2.76166880278	0.0144078187192	0.0633419206266	0.194860640901	0.244272141356	0.00310882986467	0.0391041961636	0.00339129654143	0.049683384923
GO:0002231	0.198204112115	0.0229796408586	0.000704064192195	0.00234688064065	0.00164281644845	0.0806978091958	0.135428089381	0.0919663872108	0.143980049059	0.0039896970891	0.0255018413038	0.00352032096098	0.00899348999577	0.00750012334017	0.00046937612813	0.116643263458	0.00375500902504	0.00140812838439	0.0367767630888	0.00960242120685	0.0138465957798
GO:0002232	0.67540575077	0.0860735150894	0.313036150884	0.686080425711	0.163621503054	0.50836946559	3.00163587654	1.25752648878	8.91249383428	0.154006692629	0.0246378918633	0.0587888869855	4.25470071378	0.0235344494196	0.50551339241	4.74714769342	2.87121090786	0.00393513521376	0.222151878635	0.301879215365	0.0639055803023
GO:0002233	0.133075723521	0.0653978979037	0.00944660282023	0.400043732122	0.0121353133404	0.144112283125	0.452367529751	0.230425937675	2.64631338252	0.0106014563853	0.0182864567315	0.0583052751734	0.0429678063393	0.0137447342138	0.00124723016298	0.337120927611	0.0956421769682	0.00374169048893	0.0698067569126	0.0141337600408	0.0367932898079
GO:0002234	0.835433602009	0.219912834325	0.0775460094877	0.0441065017692	0.0499883078522	4.50069040319	1.38110560242	0.594856057028	0.142910960622	0.0114228519495	0.0434082367016	0.25167562567	0.264008248656	0.0118933535728	0.0170223585549	0.871289225342	3.78853934967	0.00146390106154	0.252942105144	0.315077643729	0.0170405297507
GO:0002235	1.33759559884	0.0283085961657	0.0245172387136	0.00235904968048	0.00165133477634	0.908562538651	8.51006751185	1.39198039064	1.19355983302	0.00401038445682	0.0464732787054	0.00353857452072	1.02876352814	0.0101439136261	0.000471809936096	3.89439007421	1.05139352711	0.00141542980829	2.10282081014	0.014862012987	1.51391839311
GO:0002236	1.67519119769	0.0566171923315	0.0490344774273	0.00471809936096	0.00330266955267	0.817125077303	1.02013502371	0.783960781282	0.387119666048	0.00802076891363	0.0929465574109	0.00707714904144	0.057527056277	0.0202878272521	0.000943619872192	0.788780148423	0.102787054216	0.00283085961658	0.205641620284	0.029724025974	0.0278367862297
GO:0002242	2.31333277629	0.141963092055	2.11829402216	0.00215654443596	1.06033311052	0.319571237586	1.20086520404	0.10117436179	0.6692996801	0.00366612554113	0.0362339253884	0.00323481665394	0.47511697861	0.0673154204864	0.529843073593	0.211872732048	0.41521517698	0.00129392666158	0.0449943898014	0.0120237299465	0.189194200408
GO:0002243	0.0714815474724	0.0102324812963	0.000329385033762	0.00109795011254	0.000768565078778	0.0340331081157	0.0548570272683	0.0400383538177	0.0497689178683	0.00186651519132	0.00985793700025	0.00164692516881	0.00366070878647	0.00324972545682	0.000219590022508	0.0459912519609	0.00175672018006	0.000658770067524	0.0153918124437	0.0039741656548	0.00647790566399
GO:0002247	0.360288533403	0.0283623199847	0.152861411004	0.145314040204	0.0773500802438	0.568898041076	1.43446257566	0.582177336165	3.21111298261	0.0756052969185	0.0103056396406	0.0036853460205	2.16662089439	0.0100044345025	0.252592219806	2.72531424134	1.3922133328	0.0014741384082	0.0973143112121	0.148811786619	0.360434069698
GO:0002248	0.360288533403	0.0283623199847	0.152861411004	0.145314040204	0.0773500802438	0.568898041076	1.43446257566	0.582177336165	3.21111298261	0.0756052969185	0.0103056396406	0.0036853460205	2.16662089439	0.0100044345025	0.252592219806	2.72531424134	1.3922133328	0.0014741384082	0.0973143112121	0.148811786619	0.360434069698
GO:0002259	1.56768358674	0.416473721788	0.723149630326	0.114202471454	0.00216395224017	0.911655363365	1.96222334093	0.388358054789	2.99319649331	0.0330330903611	0.0228538338839	0.00463704051465	2.11452339158	0.175203770533	0.253143524594	1.54552132198	1.75747142908	0.0851881495393	0.986017309733	0.00996407894273	0.157127914913
GO:0002261	0.0159264346764	0.0443664965986	0.00170640371533	0.00568801238444	0.00398160866911	0.100677819205	0.180488236961	0.158126744287	0.0290088631606	0.00966962105355	0.0164952359149	0.00853201857666	0.0119448260073	0.0125136272458	0.00113760247689	0.112890011774	0.0091008198151	0.00341280743066	0.0494857077446	0.0119448260073	0.0335592730682
GO:0002265	1.83254383076	0.423345911955	0.723240855039	0.12293841785	0.0040300437572	0.999279476262	6.49697257295	0.513444364223	3.06876105128	0.0414191315639	0.051465723739	0.106200573848	2.128919837	0.177603778292	0.255352068342	1.85501520653	1.76333384883	0.110206752317	1.07013583178	4.03739866302	0.159254092597
GO:0002267	1.56620539014	0.412355888402	0.722991252119	0.113674544097	0.00179440309014	0.901202401693	1.94643831295	0.371464379359	2.99050406379	0.0321356138538	0.021322844548	0.00384514947886	2.05909101908	0.174042330347	0.207583393668	1.52762458457	1.71117219985	0.0848713931249	0.935969796271	0.00885543149263	0.154013143506
GO:0002268	0.00147819660015	0.00411783338613	0.000158378207159	0.000527927357196	0.000369549150037	0.0104529616725	0.0157850279802	0.0168936754303	0.0026924295217	0.000897476507233	0.00153098933587	0.000791891035794	1.05543237251	0.00116144018583	0.0455601309259	0.0178967374089	0.046299229226	0.000316756414318	0.0500475134621	0.00110864745011	0.00311477140746
GO:0002269	0.556357811311	0.0597530156458	0.305092524928	0.291046616468	0.15499313573	0.453249573846	2.69906504089	1.16700991998	6.29173105845	0.151922105139	0.0208802114824	0.00799849613133	4.23777480979	0.0208115455407	0.51825515981	4.49823049836	2.79657162049	0.00319939845253	0.208918463761	0.298266293372	0.0566708354835
GO:0002272	1.34714036374	0.193015206594	0.242982157505	0.122863666373	0.0268498160521	0.627463553042	1.91915121951	0.730929663885	1.2190777337	0.0218750155778	0.0651670563575	0.0197945939594	0.956878611246	0.0811311298214	0.135693412042	0.914662891606	0.778889347263	0.0322303976549	0.457999514825	0.0711248449817	0.103085029372
GO:0002276	0.076306041105	0.0244408839703	0.0346129582967	0.00602908497516	0.000516655778913	0.0538055472313	0.111106280969	0.0347893872757	0.145546613796	0.00257748678583	0.00280180674545	0.00110711952624	0.0987450599586	0.00964295519933	0.00950565208057	0.0831797799238	0.0819675350669	0.00441110177875	0.0494268161684	0.00171531125208	0.0109684267503
GO:0002278	0.076306041105	0.0244408839703	0.0346129582967	0.00602908497516	0.000516655778913	0.0538055472313	0.111106280969	0.0347893872757	0.145546613796	0.00257748678583	0.00280180674545	0.00110711952624	0.0987450599586	0.00964295519933	0.00950565208057	0.0831797799238	0.0819675350669	0.00441110177875	0.0494268161684	0.00171531125208	0.0109684267503
GO:0002280	0.0771827776089	0.0268832213741	0.0347068943507	0.00634220515513	0.000735839904891	0.0593675716926	0.12046857435	0.0435337228306	0.147143526714	0.00310979109177	0.00370985526735	0.00157679979619	0.100372678855	0.0103318195953	0.0103799644283	0.0886925132084	0.0832802156665	0.00459897388673	0.0529626500458	0.00237286363002	0.0128158358121
GO:0002282	0.0765982866063	0.0252549964382	0.0346442703147	0.00613345836848	0.000589717154239	0.0556595553851	0.114227045429	0.0377041657941	0.146078918102	0.00275492155447	0.00310448958608	0.00126367961623	0.765954266258	0.00987257666464	0.676463756197	5.41835069102	1.4157384286	0.00447372581474	0.717272094128	0.00193449537806	0.0115842297709
GO:0002283	0.076306041105	0.0244408839703	0.0346129582967	0.00602908497516	0.000516655778913	0.0538055472313	0.611106280969	0.0347893872757	0.145546613796	0.00257748678583	0.00280180674545	0.00110711952624	1.59874505996	0.00964295519933	0.00950565208057	0.0831797799238	0.0819675350669	0.00441110177875	0.0494268161684	0.00171531125208	0.0109684267503
GO:0002284	0.47275796117	0.0264631606822	0.0346527445771	0.0257505159402	0.0060144513337	0.108632193183	0.410972622973	0.144252566812	0.387791624222	0.00278154103831	0.0129040069576	0.00345292846273	0.301743953294	0.0120746748283	1.02555550479	0.241804515805	7.13138705467	0.00448312092668	0.0724206685868	0.015563195271	0.0149277744426
GO:0002289	0.0487104877997	0.0147744782541	0.521047576935	0.0091368868622	0.00318888370771	0.0387317232052	0.119317072089	0.0497215556992	1.91951056421	0.00123670531418	0.00124123997797	0.0019438664485	2.83283450354	0.0080106528605	0.00487926816243	2.1102201382	1.33184235304	0.00234280231132	3.70390615893	0.000728100270696	0.00836971361571
GO:0002290	0.0352750271086	0.0104740393618	0.0161168790068	0.00269412343827	0.000157491345064	0.0229874460431	0.0482780562365	0.0128992453133	0.587219967807	0.000999762931487	0.000961106119146	0.000337481453709	0.214210121513	0.00423725674939	0.00410243700127	0.149214224971	0.487750753025	0.00198684443333	0.134216992399	0.00054963452902	0.00441384680434
GO:0002291	0.0352263195251	0.0103383539504	0.0161116603371	0.00267672787272	0.000145314449176	0.0226784446841	0.0477579288264	0.0124134488936	0.3024090282	0.000970190470045	0.00091065897904	0.000311388105378	0.120369698241	0.00419898650517	0.00405386409306	0.0864079620104	0.237677826325	0.001976407094	0.071520557184	0.000513103841356	0.00431121296757
GO:0002295	0.0394193188369	0.000595120445865	0.000348125449794	0.0167496611009	0.000316328262375	0.0358512926891	0.144343378573	0.00385366132879	0.315548601248	9.05725794947e-05	0.0269667017951	0.000182304739311	0.0112054263802	0.000292292921723	0.00056235051338	2.30978371109	0.0573132015873	6.60081870983e-05	0.16987235326	0.00044610601419	0.00050464371647
GO:0002296	0.360943363951	0.0198249445961	0.534597020838	0.0207470370257	0.00036643807932	0.0777064339864	0.231067989232	0.0200555538534	0.572785346376	0.00154599390148	0.0278492384014	0.000302173067651	0.353051516294	0.00844963300718	0.507128906348	2.50464149186	0.87689043176	0.00406406616379	0.133161488419	0.000764477701209	0.00756470525299
GO:0002297	0.110943363951	0.0198249445961	0.0345970208377	0.0207470370257	0.00036643807932	0.0777064339864	1.23106798923	0.0200555538534	0.322785346376	0.00154599390148	0.0278492384014	0.000302173067651	0.603051516294	0.00844963300718	0.00712890634752	1.25464149186	0.87689043176	0.00406406616379	0.133161488419	0.000764477701209	0.00756470525299
GO:0002298	0.0430455654268	0.000925453781458	0.00134431644812	0.0211750679104	0.000127064489702	0.00306719175527	0.0712873391742	0.00336338628114	0.123660747265	8.99186951161e-05	0.000291747937178	7.84448545682e-05	0.0229730395469	0.000406184677763	0.00067556104135	0.0165381228378	0.108290384286	0.000167901587383	1.47919341784	0.000333274352899	0.000457535968684
GO:0002300	0.0135608841245	2.87428411698e-05	8.41649494298e-07	0.00708328334574	3.94982995183e-05	0.00041421574411	0.0227791843876	0.00081278891447	0.0482582260915	4.6207267429e-06	7.56192749848e-05	1.91171192392e-05	0.00930917088535	2.10328849914e-05	0.000116719375543	0.00645881322728	0.0430594248342	1.63084473279e-06	1.01302818224	0.000100123352406	3.86141357352e-05
GO:0002301	0.0142389283307	3.01799832283e-05	8.83731969012e-07	0.00743744751304	4.14732144942e-05	0.000434926531316	0.0239181436071	0.000853428360194	0.0506711373961	4.85176308005e-06	7.9400238734e-05	2.00729752012e-05	0.00977462942961	2.2084529241e-05	0.000122555344321	0.00678175388864	0.0452123960759	1.71238696943e-06	1.21367959135	0.000105129520026	4.0544842522e-05
GO:0002302	0.0465472112831	0.00179119612707	0.00268710584871	0.0216936519406	0.000141090387299	0.00498118783181	0.0762278576459	0.00444250203637	0.157201391027	0.000171617597044	0.000371908036113	0.00010577026217	0.0354770725932	0.000757827039939	0.00101932575438	0.0254035982889	0.135448188663	0.000332902071287	1.04264511487	0.000381016605755	0.000820693390231
GO:0002303	0.10665774207	0.00361791936587	0.0053753142804	0.0504714570053	0.000322287918911	0.0103920414757	0.17526090605	0.0097220828082	0.376901555126	0.000349334543903	0.000821957704217	0.000231962310995	0.0849553372353	0.00153860047708	0.00215779952971	0.060406322953	0.326459448496	0.000667956854274	0.10145323374	0.000863983098298	0.00168513260804
GO:0002305	0.0203425438763	4.65063970377e-05	1.3929409831e-06	0.0106253599078	5.95518716745e-05	0.000629048650139	0.0341817797668	0.0012313282822	0.0795076126275	7.67040165039e-06	0.000114690090979	2.9328012567e-05	0.0163097669098	3.25060835925e-05	0.00017629338602	0.0112583764149	0.0708409604188	2.70720058249e-06	0.0211096842323	0.0001510982958	6.04870495219e-05
GO:0002306	0.0203425438763	4.65063970377e-05	1.3929409831e-06	0.0106253599078	5.95518716745e-05	0.000629048650139	0.0341817797668	0.0012313282822	0.0795076126275	7.67040165039e-06	0.000114690090979	2.9328012567e-05	0.0163097669098	3.25060835925e-05	0.00017629338602	0.0112583764149	0.0708409604188	2.70720058249e-06	0.0211096842323	0.0001510982958	6.04870495219e-05
GO:0002307	0.05762076884	8.59742986195e-05	2.18536510645e-06	0.030099315402	0.000164620600716	0.00167801655008	0.0966728330049	0.00332480717457	0.129147876994	1.17520989396e-05	0.00030792934799	7.4289530545e-05	0.0145398633902	7.91843627551e-05	0.000483104570538	0.0107016194265	0.116316441758	4.14779962573e-06	1.37198405844	0.000415782731014	0.000136741053736
GO:0002308	0.0847360427442	0.000125368592783	3.17284147289e-06	0.0442635626847	0.000241993613635	0.0024652478571	0.142161851459	0.00488561214755	0.187689537229	1.70505575665e-05	0.000452441612613	0.000109044655913	2.52064614872	0.000116147433509	0.000710066933864	0.0152450774864	0.169092234533	6.017843847e-06	1.05634756488	0.00061115867747	0.000200284813638
GO:0002311	0.02518568513	0.00776917111107	0.0103021211518	0.00733790530909	0.00308185999502	0.02335525895	0.0870450133626	0.0410410927538	1.48056209573	0.000565267949613	0.000592094708526	0.00171452992131	0.17438768532	0.00517943665354	0.00213621467688	2.00027627772	0.964996363237	0.00101649979921	0.103978758129	0.000355588803407	0.00541004344003
GO:0002314	0.0566669473984	0.00524761442463	0.00805808712169	0.041737663314	0.000186022666533	0.0125222756416	0.469466371373	0.00853201103504	0.301074255176	0.000497456609277	0.000671498692993	0.000209916368952	0.203992367725	0.00215884331355	0.00236152951503	0.0197955626851	0.21484772303	0.000992566384975	0.0112751575007	0.000543738193602	0.00226353091193
GO:0002315	0.0566669473984	0.00524761442463	0.00805808712169	0.041737663314	0.000186022666533	0.0125222756416	0.469466371373	0.00853201103504	0.301074255176	0.000497456609277	0.000671498692993	0.000209916368952	1.20399236773	0.00215884331355	0.00236152951503	0.0197955626851	0.21484772303	0.000992566384975	0.0112751575007	0.000543738193602	0.00226353091193
GO:0002316	0.0566669473984	0.00524761442463	0.00805808712169	0.041737663314	0.000186022666533	0.0125222756416	0.469466371373	0.00853201103504	0.301074255176	0.000497456609277	0.000671498692993	0.000209916368952	0.203992367725	0.00215884331355	0.00236152951503	0.0197955626851	0.21484772303	0.000992566384975	0.0112751575007	0.000543738193602	0.00226353091193
GO:0002317	0.0566669473984	0.00524761442463	0.00805808712169	0.041737663314	0.000186022666533	0.0125222756416	0.469466371373	0.00853201103504	0.301074255176	0.000497456609277	0.000671498692993	0.000209916368952	0.203992367725	0.00215884331355	0.00236152951503	0.0197955626851	0.21484772303	0.000992566384975	0.0112751575007	0.000543738193602	0.00226353091193
GO:0002318	1.21029138072	0.00724898546362	5.08455743388e-05	0.117702345431	0.0325484050768	0.31783582679	3.6138067986	0.639290406107	0.283609570051	0.00015971690304	0.0587971042291	0.013135493079	0.381404788887	0.0132125889819	0.0945504915662	0.44072294872	0.293891756396	5.63706716613e-05	0.130891446756	0.0817721993575	0.0200612680301
GO:0002319	0.0566669473984	0.00524761442463	0.00805808712169	0.041737663314	0.000186022666533	0.0125222756416	0.469466371373	0.00853201103504	0.301074255176	0.000497456609277	0.000671498692993	0.000209916368952	0.203992367725	0.00215884331355	0.00236152951503	0.0197955626851	0.21484772303	0.000992566384975	0.0112751575007	0.000543738193602	0.00226353091193
GO:0002321	0.403430460239	0.00241632848787	1.69485247796e-05	0.0392341151435	0.0108494683589	0.105945275596	0.537935599531	0.213096802035	0.0945365233502	5.32389676801e-05	0.019599034743	0.004378497693	0.127134929629	0.00440419632728	0.031516830522	0.146907649573	0.0979639187985	1.87902238871e-05	0.0436304822519	0.0272573997858	0.00668708934337
GO:0002322	0.101323806654	0.0304128352902	0.0442108123971	0.0171931915297	0.00563091308317	0.0777628009439	1.23000042365	0.0920544913233	2.36799970581	0.00256947498332	0.00252229247337	0.00350969470206	1.63750926186	0.0158921509951	0.0103319764493	0.148747207157	0.856229219282	0.00499184084378	0.056020786551	0.00146064048412	0.0164861263219
GO:0002328	0.403430460239	0.00241632848787	1.69485247796e-05	0.0392341151435	0.0108494683589	0.105945275596	6.53793559953	7.21309680204	0.0945365233502	5.32389676801e-05	0.019599034743	0.004378497693	0.127134929629	0.00440419632728	0.031516830522	0.146907649573	0.0979639187985	1.87902238871e-05	0.0436304822519	0.0272573997858	0.00668708934337
GO:0002330	0.0976182332283	0.000150865153077	3.90282623027e-06	0.100992449922	0.000279354639565	0.00285463279589	1.11379514159	0.0056512843307	0.613070706155	2.10459484864e-05	0.000523607295314	0.000126858007879	0.119905322089	0.000135618404328	0.000820302701855	0.00387686654617	0.23999771577	7.42798181874e-06	0.00122171886657	0.000705788786421	0.00023559979143
GO:0002331	0.0976182332283	0.000150865153077	3.90282623027e-06	0.100992449922	0.000279354639565	0.00285463279589	1.11379514159	0.0056512843307	0.613070706155	2.10459484864e-05	0.000523607295314	0.000126858007879	0.119905322089	0.000135618404328	0.000820302701855	0.00387686654617	0.23999771577	7.42798181874e-06	0.00122171886657	0.000705788786421	0.00023559979143
GO:0002333	0.0976182332283	0.000150865153077	3.90282623027e-06	0.100992449922	0.000279354639565	0.00285463279589	1.11379514159	0.0056512843307	0.613070706155	2.10459484864e-05	0.000523607295314	0.000126858007879	0.119905322089	0.000135618404328	0.000820302701855	0.00387686654617	0.23999771577	7.42798181874e-06	0.00122171886657	0.000705788786421	0.00023559979143
GO:0002334	0.0976182332283	0.000150865153077	3.90282623027e-06	0.100992449922	0.000279354639565	0.00285463279589	1.11379514159	0.0056512843307	0.613070706155	2.10459484864e-05	0.000523607295314	0.000126858007879	0.119905322089	0.000135618404328	0.000820302701855	0.00387686654617	0.23999771577	7.42798181874e-06	0.00122171886657	0.000705788786421	0.00023559979143
GO:0002336	0.544719701307	0.00341085772165	0.000109493527003	0.481430013654	0.00318041859726	0.289930902633	5.81652423818	0.0424120987984	2.77234272394	0.000615648019003	0.216847084602	0.00171404207961	0.556637117297	0.00196796908455	0.00580323036227	0.4427283009	1.08423941711	0.000217287536119	0.0149989983528	0.00518661920029	0.00389346213676
GO:0002337	0.0488091166142	7.54325765384e-05	1.95141311513e-06	0.0504962249611	0.000139677319783	0.00142731639794	0.556897570797	0.00282564216535	0.306535353077	1.05229742432e-05	0.000261803647657	6.34290039395e-05	0.0599526610444	6.7809202164e-05	0.000410151350927	0.00193843327309	0.119998857885	3.71399090936e-06	0.000610859433287	0.00035289439321	0.000117799895715
GO:0002338	0.0488091166142	7.54325765384e-05	1.95141311513e-06	0.0504962249611	0.000139677319783	0.00142731639794	0.556897570797	0.00282564216535	0.306535353077	1.05229742432e-05	0.000261803647657	6.34290039395e-05	0.0599526610444	6.7809202164e-05	0.000410151350927	0.00193843327309	0.119998857885	3.71399090936e-06	0.000610859433287	0.00035289439321	0.000117799895715
GO:0002345	0.00364358581395	0.00241657980613	0.000337204540644	0.000326402058143	0.000214087546832	0.00867899875131	0.0580215297232	0.0701662445469	0.0398088793125	0.00225535889359	0.000934080955586	0.000441981454209	0.00294417091901	0.000700789237989	0.000114846019135	0.153117670533	0.00105975470471	0.000200219191197	0.00295670864186	0.000752379288106	0.00677664335376
GO:0002348	0.0910708177784	0.049858046824	0.00191619242579	0.0821218884621	0.00467380169396	0.115023627658	1.02603513171	0.181534381615	0.49232853982	0.0108576211961	0.0188876034307	0.00966147003652	0.103321848709	0.0141323260481	0.00189073723047	0.111963772359	0.19020236846	0.00383210159861	0.0564009830275	0.0139221987327	0.037804250864
GO:0002350	0.101189797532	0.0553978298044	0.00212910269533	0.0912465427358	0.00519311299329	0.127804030731	1.14003903523	0.201704868462	0.547031710912	0.0120640235512	0.0209862260341	0.0107349667072	0.114802054122	0.0157025844979	0.00210081914497	0.12440419151	0.211335964956	0.00425789066512	0.0626677589194	0.015469109703	0.0420047231822
GO:0002354	0.0910708177784	0.049858046824	0.00191619242579	0.0821218884621	0.00467380169396	0.115023627658	1.02603513171	0.181534381615	0.49232853982	0.0108576211961	0.0188876034307	0.00966147003652	0.103321848709	0.0141323260481	0.00189073723047	0.111963772359	0.19020236846	0.00383210159861	0.0564009830275	0.0139221987327	0.037804250864
GO:0002355	0.212420508438	0.0154864190688	0.000399863728752	0.00133287909584	0.000933015367088	0.0846888280673	0.0525779902687	0.0655569606124	6.07693262657	0.00226589446293	0.0242251978628	0.00199931864376	0.00483156642646	0.00547731507146	0.000266575819168	0.103719165743	0.00213260655334	0.000799727457504	0.0294109155581	0.00788900822248	0.00786398666546
GO:0002356	0.101189797532	0.0553978298044	0.00212910269533	0.0912465427358	0.00519311299329	0.127804030731	1.14003903523	0.201704868462	0.547031710912	0.0120640235512	0.0209862260341	0.0107349667072	0.114802054122	0.0157025844979	0.00210081914497	0.12440419151	0.211335964956	0.00425789066512	0.0626677589194	0.015469109703	0.0420047231822
GO:0002357	2.42474376114	0.146772345302	2.11837519099	0.00242710720652	1.06052250446	0.362144289534	1.21570218997	0.123539756812	0.674727845684	0.00412608225108	0.0478140119684	0.00364066080978	0.475685160428	0.0692600903998	0.529897186148	0.258331741788	0.415648077413	0.00145626432391	0.0567943086326	0.0152907754011	0.190790520754
GO:0002358	0.0132255361186	0.00447649347326	0.00392818244127	0.0104897748042	0.00525950902964	0.0208606883277	1.11025884998	0.0606970048097	2.08876984224	0.000124283833919	0.000212013599038	0.00271382887306	0.857358067411	0.00536917123604	0.000164934277833	0.0575231268244	0.261986035671	4.38648825595e-05	0.00208843678076	0.000153527088958	0.00563967134516
GO:0002359	0.0132255361186	0.00447649347326	0.00392818244127	0.0104897748042	0.00525950902964	0.0208606883277	1.11025884998	0.0606970048097	2.08876984224	0.000124283833919	0.000212013599038	0.00271382887306	0.857358067411	0.00536917123604	0.000164934277833	0.0575231268244	0.261986035671	4.38648825595e-05	0.00208843678076	0.000153527088958	0.00563967134516
GO:0002362	0.0529490995828	0.000400178434116	1.29744409228e-05	0.0241448439439	0.000353976938155	0.0357922978074	0.167276457207	0.00441508418362	0.0894504095562	7.30858787475e-05	0.0270236441073	0.000194045770047	0.0117143839662	0.000224178421868	0.000597185477757	0.0602427470878	0.0796028609327	2.57950160285e-05	0.872005443612	0.000538116133729	0.000448039624517
GO:0002363	0.0538574880874	0.000414155548978	1.34944326372e-05	0.0246186091061	0.000357692548868	0.0358473789778	0.168841303047	0.00451245201523	0.117984152594	7.60225904363e-05	0.0270331695826	0.000197639653404	0.0206763663161	0.000228982413687	0.000609284361301	0.0662561135661	0.10470219385	2.68315025069e-05	0.0340025611138	0.000548038196127	0.000459736907945
GO:0002364	0.0436868249941	0.000392598418101	1.28631955165e-05	0.0193061465968	0.00032806882423	0.0355367171698	0.151756914756	0.00390286032938	0.0817904830253	7.25570453791e-05	0.0269764551263	0.000183301813974	0.013694488152	0.000213207749943	0.000521744829643	0.0614120036456	0.0724076252249	2.56083689573e-05	0.0242314244379	0.000472945681822	0.000430776306144
GO:0002365	0.0742012496533	0.000464054081299	1.50178403619e-05	0.035244403903	0.00041754884294	0.036484152662	0.203036085999	0.00575592520792	0.204612038712	8.44323036228e-05	0.0271491208521	0.000227619999679	0.0393321438077	0.000262445253385	0.000786792070026	0.079084646555	0.181794977437	2.97996365728e-05	0.0566796562265	0.000700049759118	0.000522789803386
GO:0002379	0.0542869635453	0.0253086146754	0.0106885109822	0.00310786733471	0.001674109197	0.0682470823699	0.168141250671	0.158249255711	0.0902171440882	0.00286793615614	0.0191294792335	0.00935084415266	0.259448053811	0.00262152747828	0.00264376779683	0.0669217383097	0.0213185399789	0.00386129932049	0.0334782607454	0.0283598044541	0.00918886966572
GO:0002380	0.065200827513	0.0187888630575	0.00935673173246	0.00315129995925	0.00125624235514	0.0443592281952	1.04561846184	0.0805726029209	4.09096163177	0.00339004129688	0.00537401611706	0.00269194790386	1.29708042139	0.00600439023187	0.00205476141635	0.210983364499	0.0238292341386	0.00425878234355	0.0259366935825	0.00597562510564	0.0231066742735
GO:0002383	2.08531746032	0.541572184429	0.963671579742	0.150510204081	0.00165343915344	1.18069727891	2.56368102796	0.461498488284	3.98195389266	0.0410525321239	0.0253684807256	0.00354308390022	2.63458994709	0.22973356009	0.185657596372	2.00103930461	2.18896447468	0.112528344671	1.14786470143	0.00958994708993	0.199121315193
GO:0002384	2.08531746032	0.541572184429	0.963671579742	0.150510204081	0.00165343915344	1.18069727891	2.56368102796	0.461498488284	3.98195389266	0.0410525321239	0.0253684807256	0.00354308390022	2.63458994709	0.22973356009	0.185657596372	2.00103930461	2.18896447468	0.112528344671	1.14786470143	0.00958994708993	0.199121315193
GO:0002389	0.159625968443	0.0417692755013	0.0737226901344	0.0115565273729	0.000157470395566	0.0910931932298	0.197415306235	0.0365303619795	0.304797940175	0.00321532051975	0.00206882356117	0.000337436561927	0.201607772739	0.0176693172309	0.0142094536227	0.15381301909	0.16750058489	0.00863365187346	0.0894853783115	0.000826522738725	0.0154917125581
GO:0002400	0.159625968443	0.0417692755013	0.0737226901344	0.0115565273729	0.000157470395566	0.0910931932298	0.197415306235	0.0365303619795	0.304797940175	0.00321532051975	0.00206882356117	0.000337436561927	0.201607772739	0.0176693172309	0.0142094536227	0.15381301909	0.16750058489	0.00863365187346	0.0894853783115	0.000826522738725	0.0154917125581
GO:0002402	0.105318442489	0.0303296699932	0.048251538903	0.00793740430645	0.000377276187462	0.0664151925015	0.140616927792	0.0347509566999	0.201003753482	0.00276585175064	0.0024878061386	0.000808448973132	0.13245410882	0.012398983246	0.00935584110187	0.107130025493	0.109989310856	0.00587220833252	0.0729367271501	0.00136302976002	0.0124279471998
GO:0002403	0.0990670408292	0.0291779532742	0.0452963226431	0.00753942940048	0.000418867406774	0.0639506633881	0.134696435213	0.0351806308663	0.18905012755	0.00275251126415	0.00260293875191	0.000897573014515	0.362555431502	0.011836465373	0.00879598564044	0.102092756428	0.10333786023	0.00556481474891	0.310151758883	0.00147350995128	0.0122067630956
GO:0002405	0.0909126984127	0.164572940287	0.0245455404384	0.0205839002268	0.0123346560847	0.418001700681	0.593393801965	0.597778722601	0.169264928194	0.0306963340892	0.0514710884354	0.0264314058957	0.32292989418	0.0432568027211	0.0738945578233	0.340530990174	0.0718972033258	0.0127947845805	0.175848450491	0.0370965608466	0.191000566894
GO:0002409	0.0521399466174	0.00973536319791	0.00386748083159	0.0272973359277	0.000509488425732	0.00624065113195	0.103493818156	0.0309038016062	0.141584949402	0.00045107824767	0.000870296106638	0.00243763725816	0.0122185430404	0.000596349531032	5.30680291376e-05	0.0502647585106	0.0421883359969	0.000159204087413	0.00652332811777	0.000720010614575	0.00156550685956
GO:0002410	0.0521399466174	0.00973536319791	0.00386748083159	0.0272973359277	0.000509488425732	0.00624065113195	0.103493818156	0.0309038016062	0.141584949402	0.00045107824767	0.000870296106638	0.00243763725816	0.0122185430404	0.000596349531032	5.30680291376e-05	0.0502647585106	0.0421883359969	0.000159204087413	0.00652332811777	0.000720010614575	0.00156550685956
GO:0002412	0.40768631093	0.510210273234	0.0478092785577	0.438200615944	0.177964229427	1.50297359724	2.64889246715	2.17199150464	2.6168761358	0.0352192188932	0.102240415078	0.495941585854	0.164144855341	0.154992300703	0.06990017047	1.93677682893	0.245615863366	0.072088218266	0.474964941059	0.0467512383203	0.130435643524
GO:0002415	0.242593155465	0.205025771538	0.050263766263	0.215112212734	0.0830793369357	0.636397512906	1.14710496373	0.863446149145	1.38452933774	0.00438540309741	0.0272213980155	0.235321983403	0.143252983226	0.0656806741609	0.0388191328541	0.88301143034	0.174871423747	0.0343179186568	0.197938819736	0.00580617471575	0.0210213931908
GO:0002416	0.159180457053	0.183362884161	0.0117169030733	0.209091804571	0.0830131993696	0.589169621749	1.04455772262	0.844986209614	1.22525118203	0.00274330181245	0.0262066587864	0.235180260047	0.0378693853428	0.0564913317573	0.0313928289992	0.802969858156	0.0873128447597	0.02981678487	0.152024231678	0.00542257683215	0.0130565405831
GO:0002417	0.0278653555439	0.0762603169066	0.010984555096	0.00353057279078	0.00135079316627	0.324240222646	0.140193332115	0.391256438982	0.0527397599252	0.00368071475639	0.00579625165084	0.00289455678486	0.810245569026	0.00667166591911	0.224609248461	0.0541844383256	0.0267003341833	0.0023584739146	0.0289700363255	0.00410240663216	0.2911641198
GO:0002421	0.0278653555439	0.0762603169066	0.010984555096	0.00353057279078	0.00135079316627	0.324240222646	0.140193332115	0.391256438982	0.0527397599252	0.00368071475639	0.00579625165084	0.00289455678486	0.810245569026	0.00667166591911	0.224609248461	0.0541844383256	0.0267003341833	0.0023584739146	0.0289700363255	0.00410240663216	0.2911641198
GO:0002425	0.638503873772	0.167077102005	0.294890760537	0.0462261094914	0.000629881582263	0.364372772919	0.78966122494	0.146121447918	1.2191917607	0.012861282079	0.00827529424468	0.00134974624771	0.806431090955	0.0706772689234	0.0568378144909	0.615252076359	0.67000233956	0.0345346074938	0.357941513245	0.0033060909549	0.0619668502321
GO:0002426	0.424206458225	0.110364853715	0.196007788901	0.0306396291728	0.00035562266217	0.240628823416	0.588915112036	0.0946311602073	0.810023598064	0.00839655423627	0.00523974348592	0.000762048561794	0.769236044489	0.0467858726214	0.0377661024728	0.407460204982	0.445253904574	0.0229035170234	0.233702501045	0.00200848038646	0.0406618870076
GO:0002430	1.52552501389	0.121249799223	0.0440874194221	0.025119383874	0.00875462759116	0.518251395913	1.43850757386	0.737649745345	0.850658058171	0.0877634091045	0.00427724362383	0.025399110406	0.913747167424	0.0270815759771	0.00858513033605	1.27549639877	1.07561806785	0.0011954601982	0.437939946344	0.0876085951599	0.0400376473146
GO:0002431	1.52552501389	0.121249799223	0.0440874194221	0.025119383874	0.00875462759116	0.518251395913	1.43850757386	0.737649745345	0.850658058171	0.0877634091045	0.00427724362383	0.025399110406	5.91374716742	0.0270815759771	0.00858513033605	1.27549639877	1.07561806785	0.0011954601982	0.437939946344	0.0876085951599	0.0400376473146
GO:0002433	0.671728839833	0.591423224513	0.224286662691	0.081072879655	0.0101192905098	0.470134772381	0.844737338249	0.546096430779	1.45371023611	0.0141833633688	0.0159386442738	0.0271408446949	1.28375565962	0.0641523623629	0.0463571992651	0.963954990624	0.684314586301	0.0303778093144	0.445323704797	0.0320341503333	0.0652787425519
GO:0002435	0.244276556776	0.072693179836	0.111585339264	0.0186747776033	0.00110653235653	0.159389717425	0.334924995639	0.0896182190824	0.466128117913	0.00696079713936	0.00672095761381	0.00237114076399	0.306738400488	0.0293857927786	0.0216836734694	0.253259637188	0.254665968951	0.0137689691261	0.143827402756	0.00385378510378	0.0306940083725
GO:0002436	0.244276556776	0.072693179836	0.111585339264	0.0186747776033	0.00110653235653	0.159389717425	0.334924995639	0.0896182190824	0.466128117913	0.00696079713936	0.00672095761381	0.00237114076399	0.306738400488	0.0293857927786	0.0216836734694	0.253259637188	0.254665968951	0.0137689691261	0.143827402756	0.00385378510378	0.0306940083725
GO:0002459	2.08531746032	0.541572184429	0.963671579742	0.150510204081	0.00165343915344	1.18069727891	2.56368102796	0.461498488284	3.98195389266	0.0410525321239	0.0253684807256	0.00354308390022	2.63458994709	0.22973356009	0.185657596372	2.00103930461	2.18896447468	0.112528344671	1.14786470143	0.00958994708993	0.199121315193
GO:0002463	0.0555453643816	0.0341538023211	0.0131145506404	0.00536697076641	0.00285214671771	0.079265687889	0.150521420929	0.10960174771	0.0731239012547	0.00639661603644	0.0125790808057	0.00545492851661	0.0420604553413	0.0108801851741	0.00330505610009	0.0916441760013	0.0340182736449	0.00342476270941	0.0847135475846	0.00861155479159	0.0235740143483
GO:0002464	0.0430287855883	0.0153514889201	0.0192976220471	0.00357682755642	0.00044616612077	0.0338786308174	0.0685230551656	0.0255730047751	0.0820186429951	0.00181840813927	0.00221583342332	0.000956070258792	0.0535136894264	0.00585733632077	0.00380178526437	0.0498009499214	0.0443766571885	0.00258701364144	0.0452736760489	0.00143035609306	0.00743485224778
GO:0002466	0.0211797682036	0.0171950173367	0.00814421888684	0.00284796458266	0.00117052994037	0.0386364863405	0.0697845055129	0.0496282948805	0.0400353483545	0.00313666030786	0.00499631069358	0.00250827844365	0.0243816662467	0.0054608483605	0.00180416081776	0.0441550738461	0.0200182365715	0.00188514559263	1.73877273572	0.00354833291341	0.0113356189036
GO:0002479	0.000714285714285	0.301156462585	7.65306122448e-05	0.000255102040816	0.000178571428571	0.0420153061224	0.0151275510204	0.0520918367347	0.00130102040816	0.000433673469387	0.000739795918366	0.000382653061224	4.23053571429	0.000561224489795	0.0300510204082	1.1293622449	0.000408163265306	0.00015306122449	0.0022193877551	0.000535714285714	0.0390051020408
GO:0002480	0.000714285714285	0.301156462585	7.65306122448e-05	0.000255102040816	0.000178571428571	0.0420153061224	0.0151275510204	0.0520918367347	0.00130102040816	0.000433673469387	0.000739795918366	0.000382653061224	4.23053571429	0.000561224489795	0.0300510204082	1.1293622449	0.000408163265306	0.00015306122449	0.0022193877551	0.000535714285714	0.0390051020408
GO:0002481	0.000978835978837	0.179671201814	0.000104875283447	0.000349584278156	0.000244708994709	0.0575765306124	0.0207303476947	0.0713851095995	0.0017828798186	0.000594293272865	0.00101379440665	0.000524376417234	0.144623015873	0.000769085411943	0.0411810279668	0.00597789115647	0.00055933484505	0.000209750566894	0.00304138321996	0.000734126984128	0.0534514361301
GO:0002482	0.000978835978837	0.179671201814	0.000104875283447	0.000349584278156	0.000244708994709	0.0575765306124	0.0207303476947	0.0713851095995	0.0017828798186	0.000594293272865	0.00101379440665	0.000524376417234	0.144623015873	0.000769085411943	0.0411810279668	0.00597789115647	0.00055933484505	0.000209750566894	0.00304138321996	0.000734126984128	0.0534514361301
GO:0002485	0.000357142857142	0.0672448979592	3.82653061224e-05	0.000127551020408	8.92857142856e-05	0.521007653061	0.0492304421769	0.0260459183673	2.2506505102	0.000216836734694	0.000369897959183	0.000191326530612	0.615267857143	0.000280612244898	0.0150255102041	2.10634778912	0.000204081632653	7.65306122448e-05	0.00110969387755	0.000267857142857	0.0195025510204
GO:0002486	0.000357142857142	0.0672448979592	3.82653061224e-05	0.000127551020408	8.92857142856e-05	0.521007653061	0.0492304421769	0.0260459183673	2.2506505102	0.000216836734694	0.000369897959183	0.000191326530612	0.615267857143	0.000280612244898	0.0150255102041	2.10634778912	0.000204081632653	7.65306122448e-05	0.00110969387755	0.000267857142857	0.0195025510204
GO:0002487	0.000714285714285	0.134489795918	7.65306122448e-05	0.000255102040816	0.000178571428571	1.04201530612	0.0984608843537	0.0520918367347	4.50130102041	0.000433673469387	0.000739795918366	0.000382653061224	1.23053571429	0.000561224489795	0.0300510204082	4.21269557823	0.000408163265306	0.00015306122449	0.0022193877551	0.000535714285714	0.0390051020408
GO:0002489	0.000978835978837	0.0130045351474	0.000104875283447	0.000349584278156	0.000244708994709	0.0575765306124	0.104063681028	0.0713851095995	0.0017828798186	0.000594293272865	0.00101379440665	0.000524376417234	0.144623015873	0.000769085411943	0.0411810279668	0.0893112244898	0.00055933484505	0.000209750566894	0.00304138321996	0.000734126984128	0.0534514361301
GO:0002490	0.000978835978837	0.0130045351474	0.000104875283447	0.000349584278156	0.000244708994709	0.0575765306124	0.104063681028	0.0713851095995	0.0017828798186	0.000594293272865	0.00101379440665	0.000524376417234	0.144623015873	0.000769085411943	0.0411810279668	0.0893112244898	0.00055933484505	0.000209750566894	0.00304138321996	0.000734126984128	0.0534514361301
GO:0002491	0.00195767195767	0.276009070295	0.000209750566893	0.000699168556311	0.000489417989418	0.115153061225	0.208127362056	0.142770219199	0.00356575963719	0.00118858654573	0.0020275888133	0.00104875283447	0.289246031747	0.00153817082388	0.0823620559337	0.17862244898	0.0011186696901	0.000419501133787	0.00608276643991	0.00146825396825	0.10690287226
GO:0002492	0.00610371351225	0.0145922316676	0.000187261125399	0.0125101677329	0.00576600000647	0.068950880194	0.101506923734	0.11720562309	0.0600129586501	0.000661763896998	0.00379711662559	0.000970099447555	0.139814848263	0.000722402729534	0.0378878265843	0.0152821437036	0.0278806840042	0.000330146419658	0.0380308659526	0.00373465767908	0.0722145175126
GO:0002493	0.172417637293	0.0485670526321	0.0105702867235	0.0123361782024	0.0105091694427	0.0979299140803	0.288563083208	0.409355221786	0.109048695043	0.0136522800917	0.0376806946962	0.0528592321915	0.0746036290297	0.00215156563807	0.0231118203586	0.0840992853564	0.0130057417225	0.0160021277424	0.136283681816	0.0916453694972	0.0675007356075
GO:0002494	1.12471585152	0.0360340706237	0.497197726286	0.0332122791089	0.0292447269043	0.349151129182	0.352810738738	0.467182726089	2.09259345518	0.0102326346399	0.00482624771379	0.0372458848143	0.927519265604	0.0239374202292	0.0410546629999	0.195202700036	0.408652219108	0.0176062842932	0.735948762484	0.0200359215253	0.0705924639359
GO:0002497	1.26882135523	0.0688468478038	0.000203706305818	0.352559115933	0.248835470427	0.110283109723	2.25594285453	2.62769911738	0.611345489751	0.266975543614	0.00252205435343	0.00475313450327	1.1898978434	0.00752346896333	0.278623009434	0.1206113996	0.04091908901	0.166980139414	0.0545027527337	0.416553891838	1.50443546415
GO:0002498	0.688059748073	0.0225174362633	8.04485458368e-05	0.0119847087327	0.00965436981665	0.0709160880189	0.337923042234	0.226243027176	0.0691991068691	0.000152141018507	0.00143944066119	0.00273143745421	0.103665830997	0.00472461158498	0.00911645702778	0.0752402213289	0.0255657889791	0.000127148861166	0.033570476579	0.0307682265151	0.0255825931966
GO:0002499	0.688059748073	0.0225174362633	8.04485458368e-05	0.0119847087327	0.00965436981665	0.0709160880189	0.337923042234	0.226243027176	0.0691991068691	0.000152141018507	0.00143944066119	0.00273143745421	0.103665830997	0.00472461158498	0.00911645702778	0.0752402213289	0.0255657889791	0.000127148861166	0.033570476579	0.0307682265151	0.0255825931966
GO:0002500	0.688059748073	0.0225174362633	8.04485458368e-05	0.0119847087327	0.00965436981665	0.0709160880189	0.337923042234	0.226243027176	0.0691991068691	0.000152141018507	0.00143944066119	0.00273143745421	0.103665830997	0.00472461158498	0.00911645702778	0.0752402213289	0.0255657889791	0.000127148861166	0.033570476579	0.0307682265151	0.0255825931966
GO:0002502	0.00677559204764	0.258172472815	0.000151546223761	0.0151340328257	0.0069124477084	0.0415305966595	0.109329964625	0.0905287301336	0.0725203098264	0.000367214266624	0.00391039390258	0.000799323513337	2.3132367119	0.000310298330065	0.0156383809022	2.26430983882	0.0338937332985	0.000248476039963	0.0445182784164	0.00404399870636	0.0486519220133
GO:0002503	0.00610371351225	0.264592231668	0.000187261125399	0.0125101677329	0.00576600000647	0.068950880194	0.101506923734	0.11720562309	0.0600129586501	0.000661763896998	0.00379711662559	0.000970099447555	0.139814848263	0.000722402729534	0.0378878265843	0.0152821437036	0.0278806840042	0.000330146419658	0.0380308659526	0.00373465767908	0.0722145175126
GO:0002506	0.173052557928	0.557002426783	0.0106383139344	0.012562935572	0.0106678996014	0.135276852856	0.302009795226	0.455659076661	0.110205157628	0.01403776762	0.0383382910681	0.0531993682459	0.168413152839	0.00265043185121	0.0498238384991	0.0879768363767	0.0133685535139	0.0161381821642	0.138256470931	0.0921215599734	0.102171937421
GO:0002509	0.0336963469969	0.0359973307378	0.00196114748023	0.00463810779266	0.00357651053732	0.0840235434123	0.151782871276	0.133657037815	0.0311406066141	0.00771486820504	0.015359558076	0.00700713670148	0.0129284321617	0.0104836972138	0.00130743165348	0.0859982999261	0.00965985302797	0.0027228946606	1.77821260726	0.010729531612	0.0274747810042
GO:0002511	0.00364358581395	0.00241657980613	0.000337204540644	0.000326402058143	0.000214087546832	0.00867899875131	0.0580215297232	0.0701662445469	0.0398088793125	0.00225535889359	0.000934080955586	0.000441981454209	0.00294417091901	0.000700789237989	0.000114846019135	0.153117670533	0.00105975470471	0.000200219191197	0.00295670864186	0.000752379288106	0.00677664335376
GO:0002512	0.0327042835048	0.0332337252956	0.00185485496322	0.00428379940264	0.0033284946643	0.0777522849089	0.141189050415	0.123807264573	0.029333633825	0.007112543942	0.0143320637449	0.00647567411645	0.0121843845426	0.00970421875577	0.00123656997548	0.0799396264568	0.00909295960394	0.00251030962659	0.0980467909349	0.00998548399292	0.025384361503
GO:0002518	0.104279893235	0.0194707263958	0.00773496166317	0.0545946718553	0.00101897685146	0.0124813022639	0.206987636312	0.0618076032124	0.283169898803	0.000902156495337	0.00174059221327	0.00487527451632	0.0244370860809	0.00119269906206	0.000106136058275	0.100529517021	2.08437667199	0.000318408174825	0.0130466562355	0.00144002122915	0.00313101371911
GO:0002527	0.0565500756918	0.00259096926778	0.125675972887	0.0763016238408	0.0152301450128	0.240209834263	0.496533108376	0.628940014602	0.937376810675	0.0144388203888	0.00103942870691	0.000155619071943	0.897834125026	0.00115749272694	0.145717326691	0.954834014833	0.291001753716	5.40374481531e-05	0.0520060332259	0.0290407686783	0.00315668325646
GO:0002528	0.0579218678721	0.0123436860572	0.0307541903579	0.36325445453	0.0160708352582	0.143077949117	0.294318644644	0.139335216215	0.800003716219	0.0165801917495	0.00445575384422	0.00202453893864	0.423939939605	0.00387736556482	0.0506901065923	0.713531103015	0.362998129364	0.000809815575456	0.276696343165	0.0315411943929	0.0104841948953
GO:0002530	0.0184090310899	0.0016122713169	0.0101551548359	0.0721529005654	0.0363823805359	0.0532990968731	3.30726410052	0.0375266513639	2.71468457003	0.00498135953269	0.333888245764	0.000193636562463	0.203139619551	0.00058668088766	0.0480825408974	6.67246207651	0.100520808276	7.74546249852e-05	0.0295452645027	0.0723400378137	0.00160197328014
GO:0002531	0.218546773961	0.00199598360176	0.0101699130007	0.309702094448	0.00516681625375	0.240107328596	5.28998499761	0.238894241302	2.99306045883	0.00506498913324	0.334030908023	0.000267427386474	0.140742926705	0.000694907429543	0.0168423796739	6.2248657919	0.117787018489	0.00010697095459	0.281535751282	0.00994334496732	0.00189221718792
GO:0002533	0.0994356388446	0.0265029404325	0.00534497717735	0.00744618392506	0.00451605023614	0.069004423416	1.94180473048	0.162193323848	0.197561676276	0.00776055348893	0.00983457657873	0.005046826908	0.139018505559	0.00753173305385	0.00787579140686	0.445136459529	0.0469208339762	0.0063477350922	0.0314078842551	0.0154955391257	0.0418560182074
GO:0002535	0.0328918107968	0.0130377357685	0.0548270846903	0.0057198756348	0.00330763443296	0.0352014804281	1.28649493078	0.0736164717875	0.120575685814	0.00482582939549	0.00482828253698	0.00245736447261	0.0815470027791	0.00373385481528	0.00753052974881	2.32210583023	0.0427382861663	0.00206519687129	0.51638900213	0.00862353846945	0.0154370330611
GO:0002536	2.37399492922	0.150363927961	0.325580994446	0.0425001478146	0.0484716348177	0.33157819218	0.973384097291	0.323851106566	1.13139273632	0.0154851777341	0.042508991847	0.0076430352576	0.726862044621	0.0612034145388	0.116310487079	1.08216358417	1.04414515043	0.0293087403546	0.427654318908	0.0177467422993	0.109000761806
GO:0002537	0.00774757181785	0.000295365959796	0.00433699354378	0.00408623847984	0.00216408842449	0.00520367403521	0.0364181192399	0.0146728650158	0.0895168635967	0.00204864623206	9.07347875983e-05	6.90874017246e-06	0.0601676129635	0.000139853074369	0.00720380231782	0.0630003823687	0.0396509818699	2.76349606898e-06	0.00217635888174	0.00411064936178	0.000387318435636
GO:0002539	0.00387378590892	0.000147682979897	0.00216849677189	0.00204311923993	0.00108204421224	0.00260183701761	1.01820905962	0.00733643250792	0.0447584317986	0.00102432311603	4.53673937991e-05	3.45437008623e-06	0.0300838064819	6.99265371843e-05	0.00360190115892	0.0315001911845	0.019825490935	1.38174803449e-06	0.00108817944088	0.0020553246809	0.000193659217817
GO:0002540	0.00387378590892	0.000147682979897	0.00216849677189	0.00204311923993	0.00108204421224	0.00260183701761	0.01820905962	0.00733643250792	0.0447584317986	0.00102432311603	4.53673937991e-05	3.45437008623e-06	0.0300838064819	6.99265371843e-05	0.00360190115892	0.0315001911845	0.019825490935	1.38174803449e-06	0.00108817944088	0.0020553246809	0.000193659217817
GO:0002542	18.5390010473	0.56427695264	0.0203380112938	0.33228226963	0.0851848760454	1.71610214294	8.73927744199	5.77198693576	2.23371231576	0.00968612849023	0.00295490259768	0.0631583569929	2.65588269935	0.125669954297	0.158667491527	2.2947502041	0.872598676072	0.000162138445938	0.886348842375	0.832534567143	0.502175059554
GO:0002543	0.0863474899224	0.0339673097712	1.28167921483	0.0326895953016	0.0180087671313	0.195280526556	3.8373928127	0.342500492275	1.66403494757	0.0212865977271	0.0126024315438	0.00617725009533	0.44373710635	0.00998277144421	0.0512438014132	1.75613313548	0.409283319072	0.00247090003813	0.676074372296	0.0373845157114	0.235151525445
GO:0002546	0.0385683210799	0.00184380088787	0.0644768735851	0.0127873593167	0.0114105352752	0.0186977528156	0.122514996372	0.047504915218	0.615912113702	0.0493694632193	0.000925007719001	7.3896117855e-05	0.189905184781	0.000838151510367	0.0248050208829	0.342062717563	0.708934733938	2.9558447142e-05	0.0492353396332	0.0130370852759	0.00218666646692
GO:0002547	0.0404808893369	0.00196765865316	0.0240371465907	0.012792190904	0.0120266624844	0.0190279690606	0.1235746831	0.0477387206203	0.283005009695	0.00646101025112	0.0010113737033	8.11434988878e-05	0.190187662269	0.000891866694506	0.0251123597494	0.342459752327	0.125847420905	3.24573995551e-05	0.00767401785981	0.0130653202046	0.00231729701533
GO:0002548	0.104279893235	0.0194707263958	0.00773496166317	0.0545946718553	0.00101897685146	0.0124813022639	0.206987636312	0.0618076032124	0.283169898803	0.000902156495337	0.00174059221327	0.00487527451632	0.0244370860809	0.00119269906206	0.000106136058275	0.100529517021	0.0843766719938	0.000318408174825	0.0130466562355	0.00144002122915	0.00313101371911
GO:0002549	0.0340489041862	0.00167150407799	0.0619469606846	0.0104037202034	0.0101481503609	0.0156622762951	0.101271093482	0.0389457439588	0.563693943271	0.0481744195839	0.000872079092902	6.9866019421e-05	0.154807410552	0.00075657055032	0.0206028028642	0.305312494514	0.685804994514	2.79464077684e-05	0.0479657969521	0.0106392064815	0.0019607307128
GO:0002550	0.0359614724432	0.00179536184328	0.0215072336902	0.0104085517908	0.0107642775701	0.0159924925401	0.10233078021	0.0391795493611	0.230786839263	0.00526596661575	0.000958445077208	7.71134004539e-05	0.15508988804	0.000810285734458	0.0209101417307	0.305709529279	0.102717681481	3.08453601815e-05	0.00640447517879	0.0106674414102	0.0020913612612
GO:0002551	0.104279893235	0.0194707263958	0.00773496166317	0.0545946718553	0.00101897685146	0.0124813022639	0.206987636312	0.0618076032124	0.283169898803	0.000902156495337	0.00174059221327	0.00487527451632	0.0244370860809	0.00119269906206	0.000106136058275	0.100529517021	0.0843766719938	0.000318408174825	0.0130466562355	0.00144002122915	0.00313101371911
GO:0002552	0.0926742522104	0.0897140376602	0.714774132355	0.0204065658254	0.00541800403877	0.0729017908366	1.24090253888	0.405363872071	0.647083078365	0.00359727923887	0.00456137948807	0.0147440079482	0.684721510941	0.0186465719838	0.00719267707119	1.29866203595	0.0818799218112	0.00381315492464	0.0447016567895	0.0114856305307	0.0354529797427
GO:0002553	0.11931483672	0.142619331876	0.717228026138	0.0233224706349	0.0335285079728	0.119507870208	0.35392752088	0.67402184506	0.662296182156	0.00324440311241	0.00458628298642	0.0167076258008	0.843709149447	0.0139236710162	0.0652115849835	1.2835623256	0.121651367709	0.031733649347	0.180038815571	0.00778022534598	0.0900293801755
GO:0002554	0.229889036703	0.741969100868	0.343840762084	0.159094556024	0.0323707985077	0.242297121123	1.53026793565	1.80718277023	0.375890522588	0.00429351771234	0.011918079352	0.0944245992705	0.417743347896	0.0340084206701	0.0157119471427	0.20770264503	0.0829846050472	0.0124950170132	0.0810254810517	0.0140108501876	0.265311887892
GO:0002555	0.256529621213	0.794874395085	0.346294655867	0.162010460834	0.0604813024417	0.288903200494	0.643292917642	2.07584074322	0.391103626379	0.00394064158588	0.0119429828504	0.096388217123	0.576730986402	0.0292855197025	0.073730855055	0.192602934678	0.122756050945	0.0404155114355	0.216362639833	0.0103054450029	0.319888288325
GO:0002556	0.125644506935	0.129826083568	0.0713245341935	0.0295493687157	0.00750071646101	0.09593221236	1.2828856168	0.571224909144	0.242543143023	0.00440942935072	0.0057265699676	0.021545700052	0.166214104384	0.0219034471898	0.00964777521727	0.214313532464	0.0988124793492	0.00549160763878	0.0583155763562	0.0124189666936	0.0508762189141
GO:0002557	0.152285091445	0.182731377784	0.0737784279768	0.0324652735252	0.0356112203951	0.142538291731	0.395910598795	0.839882882134	0.257756246815	0.00405655322427	0.00575147346598	0.0235093179045	0.32520174289	0.0171805462222	0.0676666831296	0.199213822112	0.138583925247	0.0334121020611	0.193652735138	0.00871356150885	0.105452619347
GO:0002558	0.0927388466582	0.0228068893314	0.0435574328818	0.0103114110637	0.00230061414744	0.0543773439519	0.254028286141	0.0353852109821	0.252623630833	0.00384934635036	0.00131011822428	0.000248014709692	0.556901209168	0.00961759037882	0.0148398365393	0.146106931687	0.129130132159	0.337946852065	0.0493999758073	0.00468186050027	0.00886352492915
GO:0002559	0.0927388466582	0.0228068893314	0.0435574328818	0.0103114110637	0.00230061414744	0.0543773439519	0.254028286141	0.0353852109821	0.252623630833	0.00384934635036	0.00131011822428	0.000248014709692	0.556901209168	0.00961759037882	0.0148398365393	0.146106931687	0.129130132159	0.337946852065	0.0493999758073	0.00468186050027	0.00886352492915
GO:0002564	0.0311348857685	0.0428449165626	0.00379740914485	0.00566231181794	0.00395659187123	0.098495625773	0.173222620606	0.153005215922	0.206092885983	0.00911370756929	0.0167437158432	0.00809526939019	0.018209447658	0.0124253590745	0.00165316355146	0.0996247641481	0.014112151315	0.00340513962476	0.0515925728532	0.0118786787476	0.0321469880004
GO:0002567	0.0231973798476	0.0356857401988	0.00166084584896	0.00458662759247	0.00337555685596	0.0821478261279	0.143691889153	0.12986706766	0.0271349291574	0.00771230938597	0.0142557427568	0.00690492889496	0.0112261208427	0.0102305107384	0.00110723056597	0.0817746601671	0.00845804442782	0.00272199154799	0.0421675281205	0.0101266705679	0.0271160753093
GO:0002570	0.0268233674726	0.0298352060754	0.00364139530166	0.00402180213799	0.00269698853692	0.0747797102117	0.217419735476	0.228404171186	0.272143180028	0.00976827066349	0.0114840063759	0.00552676785113	0.0184847290747	0.00871168218124	0.00132924030674	0.36497277513	0.0120026385105	0.00244458223315	0.0364222260767	0.00832010203987	0.0321422370533
GO:0002571	0.161621047675	0.0508711806149	0.00236103746948	0.0702401633828	0.00513345730778	0.132769418724	0.601636197651	0.438453361012	0.367112671344	0.017984966279	0.020962320916	0.00996031475208	0.0497959553268	0.0146602050254	0.00259178642623	0.726209516619	0.249475588397	0.00387020736039	0.139459501334	0.0156710430315	0.0587721581258
GO:0002574	1.57009712691	0.00241632848787	1.69485247796e-05	0.0392341151435	0.0108494683589	0.105945275596	0.704602266198	0.213096802035	1.26120319002	5.32389676801e-05	0.019599034743	0.004378497693	0.960468262964	0.00440419632728	0.031516830522	0.646907649574	0.0979639187985	1.87902238871e-05	0.0436304822519	0.0272573997858	0.00668708934337
GO:0002575	0.104279893235	0.0194707263958	0.00773496166317	0.0545946718553	0.00101897685146	0.0124813022639	0.206987636312	0.0618076032124	0.283169898803	0.000902156495337	0.00174059221327	0.00487527451632	0.0244370860809	0.00119269906206	0.000106136058275	0.100529517021	0.0843766719938	0.000318408174825	0.0130466562355	0.00144002122915	0.00313101371911
GO:0002587	0.00183584061487	0.393478324958	0.000196697208736	0.000655657362452	0.000458960153716	0.0784261229699	0.0329683526682	0.0984124598616	0.00334385254851	0.00111461751617	0.00190140635111	0.000983486043678	0.188475645894	0.00144244619739	0.0535879215961	0.0112117408979	0.00104905177992	0.000393394417471	0.00570421905333	0.00137688046115	0.070689366093
GO:0002588	0.00183575636607	0.393478090265	0.000196688182079	0.000655627273597	0.000458939091518	0.0784255903972	0.0329674530115	0.0984116233914	0.00334369909534	0.00111456636511	0.00190131909343	0.000983440910396	0.188475582707	0.00144238000191	0.0535879155783	0.0112112263785	0.00104900363776	0.000393376364158	0.00570395728029	0.00137681727455	0.0706891885687
GO:0002590	0.000527987039597	0.129649833385	5.65700399568e-05	0.000188566799856	0.000131996759899	0.0192326940859	0.00881715966137	0.0243162311101	0.000961690679266	0.000320563559755	0.000546843719582	0.000282850199784	1.16990216312	0.000414846959683	0.0127537627427	1.12822449228	0.00030170687977	0.000113140079914	0.00164053115875	0.000395990279698	0.0170076058476
GO:0002591	0.000527953340079	0.129649739507	5.65664292942e-05	0.000188554764314	0.00013198833502	0.0192324810568	0.00881679979867	0.024315896522	0.000961629298001	0.000320543099334	0.000546808816511	0.000282832146471	1.16990213784	0.000414820481491	0.0127537603356	1.12822428647	0.000301687622902	0.000113132858588	0.00164042644953	0.000395965005059	0.0170075348379
GO:0002596	0.00183584061487	0.018478324958	0.000196697208736	0.000655657362452	0.000458960153716	0.0784261229699	0.0329683526682	0.0984124598616	0.00334385254851	0.00111461751617	0.00190140635111	0.000983486043678	0.188475645894	0.00144244619739	0.0535879215961	0.0112117408979	0.00104905177992	0.000393394417471	0.00570421905333	0.00137688046115	0.070689366093
GO:0002597	0.00183575636607	0.018478090265	0.000196688182079	0.000655627273597	0.000458939091518	0.0784255903972	0.0329674530115	0.0984116233914	0.00334369909534	0.00111456636511	0.00190131909343	0.000983440910396	0.188475582707	0.00144238000191	0.0535879155783	0.0112112263785	0.00104900363776	0.000393376364158	0.00570395728029	0.00137681727455	0.0706891885687
GO:0002599	0.00125494352236	0.0131255437276	0.000134458234538	0.000448194115128	0.00031373588059	0.0560811839859	0.023030633672	0.0702375741783	0.00228578998715	0.000761929995718	0.00129976293387	0.000672291172692	0.135756022457	0.000986027053282	0.0386081573415	0.00766411936869	0.000717110584205	0.000268916469077	0.00389928880161	0.000941207641769	0.0507924934274
GO:0002600	0.00125489297308	0.0131254029118	0.000134452818544	0.000448176061815	0.000313723243271	0.0560808644423	0.0230300938779	0.0702370722962	0.00228569791526	0.000761899305086	0.00129971057926	0.000672264092723	0.135755984545	0.000985987335993	0.0386081537309	0.00766381065704	0.000717081698904	0.000268905637089	0.00389913173779	0.000941169729812	0.0507923869129
GO:0002602	0.00157240383982	0.517343230803	0.000168471839981	0.000561572799935	0.000393100959955	0.0747546533738	0.0297539896811	0.0933895016162	0.00286402127967	0.00095467375989	0.00162856111981	0.000842359199903	0.182660784362	0.00123546015986	0.051964166412	0.00960289487889	0.000898516479896	0.000336943679961	0.00488568335943	0.00117930287986	0.0681280943346
GO:0002603	0.00157235329054	0.517343089988	0.000168466423987	0.000561554746623	0.000393088322636	0.0747543338302	0.029753449887	0.0933889997341	0.00286392920778	0.000954643069259	0.00162850876521	0.000842332119934	0.18266074645	0.00123542044257	0.0519641628013	0.00960258616725	0.000898487594597	0.000336932847974	0.00488552629562	0.00117926496791	0.0681279878201
GO:0002608	0.00170467897209	0.019100600417	0.000182644175582	0.000608813918605	0.000426169743023	0.0825352656188	0.0325553880182	0.103036138049	0.00310495098489	0.00103498366163	0.00176556036395	0.000913220877907	0.202204435156	0.00133939062093	0.0575291701913	0.0104107180081	0.000974102269768	0.000365288351163	0.00529668109186	0.00127850922907	0.0753512613793
GO:0002609	0.00170462842282	0.0191004596012	0.000182638759588	0.000608795865292	0.000426157105704	0.0825349460752	0.0325548482241	0.103035636167	0.00310485891299	0.001034952971	0.00176550800935	0.000913193797938	0.202204397244	0.00133935090364	0.0575291665807	0.0104104092965	0.000974073384467	0.000365277519175	0.00529652402804	0.00127847131711	0.0753511548647
GO:0002611	0.00170467897209	0.019100600417	0.000182644175582	0.000608813918605	0.000426169743023	0.0825352656188	0.0325553880182	0.103036138049	0.00310495098489	0.00103498366163	0.00176556036395	0.000913220877907	0.202204435156	0.00133939062093	0.0575291701913	0.0104107180081	0.000974102269768	0.000365288351163	0.00529668109186	0.00127850922907	0.0753512613793
GO:0002612	0.00170462842282	0.0191004596012	0.000182638759588	0.000608795865292	0.000426157105704	0.0825349460752	0.0325548482241	0.103035636167	0.00310485891299	0.001034952971	0.00176550800935	0.000913193797938	0.202204397244	0.00133935090364	0.0575291665807	0.0104104092965	0.000974073384467	0.000365277519175	0.00529652402804	0.00127847131711	0.0753511548647
GO:0002614	0.00420300873784	0.048745418521	0.000450322364769	0.00150107454923	0.00105075218446	0.211754204706	0.081919166059	0.263952094691	0.00765548020107	0.00255182673369	0.00435311619277	0.00225161182385	0.521670775071	0.00330236400831	0.148448363058	0.0256683747918	0.00240171927877	0.000900644729538	0.0130593485783	0.00315225655338	0.194041525025
GO:0002615	0.00420290763928	0.0487451368893	0.00045031153278	0.0015010384426	0.00105072690982	0.211753565619	0.0819180864707	0.263951090926	0.00765529605726	0.00255176535242	0.00435301148354	0.0022515576639	0.521670699247	0.00330228457372	0.148448355837	0.0256677573685	0.00240166150816	0.00090062306556	0.0130590344506	0.00315218072946	0.194041311996
GO:0002617	0.00420300873784	0.048745418521	0.000450322364769	0.00150107454923	0.00105075218446	0.211754204706	0.081919166059	0.263952094691	0.00765548020107	0.00255182673369	0.00435311619277	0.00225161182385	0.521670775071	0.00330236400831	0.148448363058	0.0256683747918	0.00240171927877	0.000900644729538	0.0130593485783	0.00315225655338	0.194041525025
GO:0002618	0.00420290763928	0.0487451368893	0.00045031153278	0.0015010384426	0.00105072690982	0.211753565619	0.0819180864707	0.263951090926	0.00765529605726	0.00255176535242	0.00435301148354	0.0022515576639	0.521670699247	0.00330228457372	0.148448355837	0.0256677573685	0.00240166150816	0.00090062306556	0.0130590344506	0.00315218072946	0.194041311996
GO:0002620	0.00420300873784	0.048745418521	0.000450322364769	0.00150107454923	0.00105075218446	0.211754204706	0.081919166059	0.263952094691	0.00765548020107	0.00255182673369	0.00435311619277	0.00225161182385	0.521670775071	0.00330236400831	0.148448363058	0.0256683747918	0.00240171927877	0.000900644729538	0.0130593485783	0.00315225655338	0.194041525025
GO:0002621	0.00420290763928	0.0487451368893	0.00045031153278	0.0015010384426	0.00105072690982	0.211753565619	0.0819180864707	0.263951090926	0.00765529605726	0.00255176535242	0.00435301148354	0.0022515576639	0.521670699247	0.00330228457372	0.148448355837	0.0256677573685	0.00240166150816	0.00090062306556	0.0130590344506	0.00315218072946	0.194041311996
GO:0002623	0.0133737817479	0.0236102708518	0.00543239583111	0.00156568067251	0.000535672577118	0.093772275213	0.0511654919804	0.112301402617	0.0253518907759	0.0015010276493	0.00231926922907	0.00114786980811	0.223222131013	0.00289670036922	0.0604128512342	0.0236789613015	0.0130307979351	0.00105947352357	0.0127484483737	0.00163203129803	0.0795895713198
GO:0002624	0.0133736806494	0.0236099892202	0.00543238499913	0.00156564456588	0.000535647302481	0.0937716361258	0.0511644123924	0.112300398853	0.0253517066321	0.00150096626804	0.00231916451985	0.00114781564817	0.223222055189	0.00289662093465	0.0604128440128	0.0236783438783	0.0130307401645	0.0010594518596	0.012748134246	0.00163195547412	0.0795893582907
GO:0002626	0.0283898125803	0.055137060299	0.0116121027275	0.00325921173922	0.0010807970168	0.22569963276	0.112066378878	0.269728146499	0.0538368070403	0.00305359675533	0.00469198964116	0.00231599360744	0.909348850728	0.00599641487565	0.150600967297	0.0491021388871	0.027769829195	0.00221280944367	0.383627341823	0.00329599155044	0.196438780042
GO:0002627	0.0283897114817	0.0551367786672	0.0116120918956	0.00325917563259	0.00108077174216	0.225698993673	0.112065299289	0.269727142735	0.0538366228964	0.00305353537405	0.00469188493193	0.00231593944749	0.909348774904	0.00599633544106	0.150600960075	0.0491015214637	0.0277697714244	0.00221278777969	0.383627027696	0.00329591572651	0.196438567013
GO:0002629	6.26910853797	0.269393455803	0.0170751686206	0.132560681266	0.915093201147	1.00417539489	3.66717607546	5.17431865255	1.47623647359	0.0703568442595	0.176364896602	0.102768892697	0.723070344405	0.03666002301	0.0443949669881	2.41659765631	0.320184089375	0.775823789853	0.441479950921	2.8654526346	2.0346958752
GO:0002630	6.01900174143	0.269315041737	0.0170701999086	0.132541587535	0.665072367073	1.00405049004	6.91698911853	6.92401269558	1.47618579376	0.0702964218997	0.213203359612	0.102742903482	0.723026306299	0.0366574163994	0.044392423391	2.41654809402	0.320179887026	0.775816159062	0.441415821534	2.86541016484	0.28467350719
GO:0002632	0.347833182135	0.0880823804187	0.165567872772	0.0574074471684	0.020417562368	0.23318338252	0.710706666025	0.239433549047	1.31757271874	0.026408289002	0.00937477054165	0.00323571287728	0.877676326155	0.0354900440645	0.0878766628876	0.84599833424	0.638489325011	0.0159462998029	0.186116554996	0.0410240484871	0.0402984222415
GO:0002633	0.349180412916	0.0886195523326	0.166164138774	0.0575258134533	0.020437107593	0.234372889857	0.713063538289	0.240451430188	1.32013875056	0.0264783671107	0.00946704918349	0.00327759550227	0.879340352325	0.0356885519127	0.0879953029062	0.847672773057	0.639868056701	0.0160308862541	0.187047700604	0.0410855105538	0.0405762162351
GO:0002635	0.407086626427	0.105301927955	0.199995147873	0.0291221482372	0.000385503766	0.230071339746	0.511669379242	0.0922733082312	0.881529026493	0.0103013027968	0.00562234528202	0.000826079498572	1.0224150147	0.0445718834032	0.0358244296474	0.389300896294	0.634044416771	0.021759003228	0.289265743014	0.00216282586086	0.038963531742
GO:0002636	0.401851869889	0.103952295445	1.2246827391	0.028756858567	0.000376714577149	0.22710082858	0.504549195448	0.0909482140229	6.86565446662	0.00796955198013	0.00551742119303	0.000807245522463	1.32088952897	0.0440065957422	0.035381001343	0.384323351495	5.61691674342	0.021486919373	0.219784388872	0.00211933036052	0.0384485343284
GO:0002638	0.0444919982212	0.0139606734563	0.0202226585687	0.00348266463596	0.000272623079926	0.0306724680857	0.0636977084311	0.0190916829032	0.0848744305062	0.00143538539598	0.00151608886063	0.000584192314128	0.0557222241442	0.00554495133219	0.00394439617506	0.0475964020677	0.0462478840932	0.00255357924555	2.52692565771	0.000914531836442	0.00616432696874
GO:0002639	0.0449410751479	0.0141397307609	0.0204214139026	0.00352212006425	0.000279138154922	0.0310689705313	0.0644833325188	0.0194309766169	0.0857297744465	0.00145874476554	0.0015468484079	0.000598153189119	0.0562768995339	0.00561112061491	0.00398394284792	0.0481545483397	0.046707461323	0.00258177472927	2.52723603958	0.000935019192001	0.00625692496658
GO:0002641	0.130147658161	0.0386499773434	0.0039644091131	0.0238179028273	0.108969753445	0.755284528014	0.135341658202	0.544778385066	0.231616312422	0.074653889195	0.0471932648776	0.0431884214577	0.023350464546	0.00200653588219	0.0208156443321	0.364067335414	0.00779232887636	0.0152979462303	0.0508856457254	0.297291560341	0.204088697903
GO:0002642	0.0469783028817	0.0388398937512	0.00396626975198	0.0239757240179	0.109726292396	0.466638450158	0.135968644465	0.548046646124	0.687514303016	0.0751673822357	0.0477817545209	0.0434582670024	0.0689089837644	0.00201433322814	0.0209542152071	0.366405018361	0.00779839835562	0.0153929110546	0.0511396151364	0.047523983767	0.205486900279
GO:0002650	0.00370318810512	0.0103160240071	0.00039677015412	0.0013225671804	0.00092579702628	0.0234094390931	0.039544758694	0.0367673676151	0.00674509262004	0.00224836420668	0.00383544482316	0.0019838507706	0.00277739107884	0.00290964779688	0.00026451343608	0.0226158987848	0.00211610748864	0.00079354030824	0.874601572566	0.00277739107884	0.00780314636436
GO:0002651	0.00370305812125	0.0103156619092	0.000396756227277	0.00132252075759	0.000925764530313	0.0234086174093	0.0395433706519	0.036766077061	0.00674485586371	0.0022482852879	0.00383531019701	0.00198378113639	0.00277729359094	0.0029095456667	0.000264504151518	0.0226151049548	0.00211603321214	0.000793512454554	0.874601168688	0.00277729359094	0.00780287246978
GO:0002656	0.319898238151	0.0885767076606	0.159539736893	0.0235035825389	0.000896952221648	0.194172660749	0.427256578576	0.0956011291294	0.719872936009	0.00884497920496	0.00693322257006	0.00192204047496	0.411846185463	0.0365544857364	0.0280340498411	0.317711545649	0.55049121959	0.0174354828567	0.234052238415	0.00349517607789	0.035337803646
GO:0002657	0.31728079489	0.0879017103562	0.171883525545	0.0233209144924	0.00089254137924	0.192686994324	0.423695792658	0.0949379367483	0.711935537695	0.00767906433724	0.0068806932125	0.0019125886698	0.561083393853	0.0362717908409	0.0278123310466	0.315222376334	0.541927345778	0.0172994270023	0.199311359404	0.00347337958377	0.0350801679919
GO:0002668	0.00692739445432	0.0192977416942	0.000742220834391	0.00247406944797	0.00173184861358	0.0437910292291	0.0739746764943	0.0687791306536	0.0126177541846	0.00420591806155	0.00717480139911	0.00371110417195	0.00519554584074	0.00544295278553	0.000494813889594	0.0423065875603	0.00395851111675	0.00148444166878	0.0851404756259	0.00519554584074	0.014597009743
GO:0002669	0.00692726447048	0.0192973795963	0.000742206907551	0.00247402302517	0.00173181611762	0.0437902075455	0.0739732884526	0.0687778400997	0.0126175174284	0.00420583914279	0.00717466677299	0.00371103453775	0.00519544835286	0.00544285065537	0.000494804605034	0.0423057937304	0.00395843684027	0.0014844138151	5.08514007175	0.00519544835286	0.0145967358485
GO:0002680	0.671559755445	0.00538465878567	0.000114804191946	0.151183587843	0.0132370291557	0.38775371849	1.61531581125	0.239442951184	0.459311031004	0.000605970970257	0.234956960104	0.00573020948936	0.180835809533	0.00598366101689	0.034990472906	0.599450799375	0.418868371593	0.00021387210715	0.159312784348	0.030440225126	0.00990161497812
GO:0002689	0.178921585855	0.0969954977616	0.0196151652493	0.16698945452	0.0130375611838	3.3854622489	1.38623858597	0.338559115038	2.43295640654	0.0209842529108	0.0235673051483	0.034167512338	0.113012990289	0.0148185982751	0.00129226504833	1.92797467134	0.219836954886	0.00387679514499	0.0911651416156	0.0202852998368	0.0381218189257
GO:0002690	0.183442967958	0.103341715242	0.1198026977	0.167694690894	0.0142586126856	0.688737537581	1.01614239342	0.359928933727	0.939026657026	0.0120469367982	0.02563483326	0.0356660720275	0.620834698303	0.0162256755497	0.00141728668214	2.47906600318	1.12294717069	0.00425186004643	0.0976099335886	0.0223650531755	0.0418099571232
GO:0002692	0.0257878654066	0.0605230137467	0.0019388097551	0.126975519696	0.0134270233317	3.37991387399	1.09921761158	0.209108670083	2.39635007923	0.0109865886123	0.0187418276327	0.0366171256986	0.0603428033821	0.0142179382041	0.00129253983674	1.55621491507	0.0255112588648	0.00387761951021	0.0651286168011	0.0186286483427	0.0381299251837
GO:0002693	0.0276505003923	0.0666720492207	0.10212120746	0.12766364025	0.0146360937591	0.682504141008	0.726664745185	0.229652436628	0.902237521115	0.0120201756045	0.020505005443	0.038090011657	0.568128568172	0.0155555213705	0.00141413830641	2.10602654799	0.928594089357	0.00424241491924	0.0712016260155	0.0206087798527	0.0417170800392
GO:0002722	0.208716310031	0.0558462545565	0.103850116283	0.0151433513486	0.000379548223212	0.122183780873	0.294954911836	0.0543979143557	0.46557787076	0.00568315598205	0.00362447135774	0.000813317621167	0.274866695719	0.0233510824073	0.0183598668509	0.217165850573	0.332101694851	0.0112761817493	0.189076894896	0.00165165899217	0.0214504738113
GO:0002723	0.206300979984	0.0552519127008	0.116283347898	0.0149784484578	0.0103780763137	0.120876721319	0.291747962127	0.0538876880677	0.498025429306	0.00452777019277	0.0035858134142	0.000810163529282	0.424353529482	0.0230981861576	0.0181559461018	0.214928021723	0.323744647133	0.0111528199905	0.15447577658	0.00163910325539	0.0212345675131
GO:0002725	0.101612390278	0.02765074989	0.0508647493936	0.00743382848195	0.000225861459536	0.0605143308784	0.158028347313	0.0280948850485	0.229821746906	0.0027707574454	0.00191537385369	0.000483988841862	0.565795396461	0.0114990619441	0.00895349341313	0.113758849173	0.157752940037	0.00552697247727	2.53862509315	0.000922499901797	0.0107926510122
GO:0002726	0.100700125653	0.0274344391918	0.0558618903401	0.00737259417803	0.0102260490454	0.0600389493074	0.156839609129	0.0279312929658	0.266903371823	0.00231139299568	0.00190357920476	0.000484390811559	0.625656674635	0.0114058266002	0.00887666915444	0.112930561823	0.154465257739	0.00548100655236	0.524821823793	0.000919919711785	0.0107173542384
GO:0002728	0.988835313108	0.0488307951045	0.133443161117	0.0123591753786	0.0248698370063	0.107219062369	0.353655378173	0.0960347325008	0.411057100945	0.00550224332971	0.00404651734206	0.000771499467299	0.235274853604	0.0205798208892	0.0433675252606	0.379301150386	0.456640022659	0.00919223158722	0.206102153211	0.00171883718054	0.0381292885958
GO:0002729	0.989403361701	0.0485820159778	0.143380382566	0.0122557474427	0.0356889974095	0.10671126475	0.352584325471	0.0959046992327	0.891064395037	0.00381420833876	0.00409201626071	0.000776142908372	0.335340970966	0.0204767996502	0.043643486664	0.378182819905	0.451423218816	0.00911419629116	0.183139892621	0.00173446839785	0.0381505639206
GO:0002734	0.00784884740159	0.00250938085606	0.00442205162469	0.000619632128421	5.26883588402e-05	0.00551705369136	0.0243278216359	0.00354695054596	0.0224711007831	0.000264048203989	0.000286325724312	0.000112903626086	0.013570509114	0.00099064222404	0.000695507622266	0.0153802948915	0.0131497854389	0.000453433733707	0.0246582146831	0.000175076421657	0.00112454140139
GO:0002735	0.0078937368965	0.00252723589281	0.00444192520832	0.000623571172056	0.00505333531691	0.0055565889002	0.0244061897188	0.00358069923977	0.0425566020312	0.000266373092317	0.000289382831381	0.000114289964796	0.0136259630046	0.000997244854086	0.000699460989713	0.0154359983825	0.0131957327631	0.000456249382563	0.024689196327	0.000177111508909	0.00113376285594
GO:0002737	0.00784884740159	0.00250938085606	0.00442205162469	0.000619632128421	5.26883588402e-05	0.00551705369136	0.0243278216359	0.00354695054596	0.0224711007831	0.000264048203989	0.000286325724312	0.000112903626086	0.013570509114	0.00099064222404	0.000695507622266	0.0153802948915	0.0131497854389	0.000453433733707	0.0246582146831	0.000175076421657	0.00112454140139
GO:0002738	0.0078937368965	0.00252723589281	0.00444192520832	0.000623571172056	0.00505333531691	0.0055565889002	0.0244061897188	0.00358069923977	0.0425566020312	0.000266373092317	0.000289382831381	0.000114289964796	0.0136259630046	0.000997244854086	0.000699460989713	0.0154359983825	0.0131957327631	0.000456249382563	0.024689196327	0.000177111508909	0.00113376285594
GO:0002740	0.0372217665426	0.763067852086	0.00945783549278	0.00196771375085	0.251003468002	0.0308330116353	0.709938246746	1.69390420162	0.0500346420427	0.00257054072687	0.00422399808259	0.00215028857499	2.53671389564	0.00396338531597	0.000954440186067	1.4899901946	0.0107647707115	0.00261357030845	1.07209206636	0.00437991123386	0.0158896060351
GO:0002741	0.0371978262706	0.0130011613281	0.00945527046364	0.00195916365372	0.250997482934	4.03068167492	0.709384979794	0.193368889873	3.04999103655	0.00255600556175	0.00419920280091	0.0021374634293	0.0366463372567	0.00394457510228	0.000952730166641	1.48984398794	0.0107510905561	0.00260844025017	0.0720176805182	0.00436195602989	0.015839160462
GO:0002743	0.0117641672147	0.00376490789503	0.00525107093981	0.00132460829714	0.004302002568	0.0264657123619	0.0417232302421	0.0216506409031	0.0756208215217	0.00226901028241	0.00205676332547	0.00144406175651	0.0100902515421	0.00101696307824	0.00123467719795	0.0715043491549	0.0080608594285	0.000894442873304	0.0232978494644	0.00847852407871	0.00660204611846
GO:0002744	0.00957549997047	0.00376990569524	0.00525111990399	0.00132876148636	0.00432191148777	0.0188697629446	0.0417397298806	0.0217366477731	0.0876181370637	0.00228252325717	0.00207224989503	0.00145116295506	0.0112891599425	0.00101716827156	0.00123832379993	0.0715658671272	0.00806101915164	0.000896941947627	0.02330453287	0.00190569311625	0.00663884091785
GO:0002749	0.00952380952382	0.126530612245	0.00102040816327	0.00340136054422	0.00238095238095	0.560204081633	0.201700680272	0.694557823129	0.0173469387755	0.00578231292517	0.00986394557824	0.00510204081633	1.40714285714	0.00748299319728	0.400680272109	0.0581632653062	0.00544217687075	0.00204081632653	0.0295918367347	0.00714285714286	0.520068027211
GO:0002750	0.0031746031746	0.0421768707482	0.000340136054421	0.00113378684807	0.000793650793649	0.186734693877	0.0672335600906	0.231519274376	0.00578231292516	0.00192743764172	0.0032879818594	0.0017006802721	0.469047619047	0.00249433106575	0.133560090703	0.019387755102	0.00181405895691	0.000680272108842	0.00986394557821	0.00238095238095	0.17335600907
GO:0002752	1.32658214752	0.118977126363	0.0504748722265	0.0238270702023	0.0095118856163	0.478011903298	1.23443887238	0.618231309015	0.64512929042	0.0780560712082	0.00851248801459	0.0241530705388	0.792424419194	0.0278623352783	0.0091134122319	1.10062502486	0.505654064505	0.00252096782008	0.384740499821	0.0784365871865	0.0448814061133
GO:0002753	0.35060306124	0.0336687971239	0.0153338853225	0.00662311810471	0.00282586132254	0.130826330569	0.32354414904	0.159577740243	0.15496140187	0.0209149720743	0.00303717434571	0.00672287160151	0.209075155737	0.00807220426542	0.00267930090852	0.289482667975	0.0630491608085	0.000909634751718	0.10232593616	0.0211001666285	0.0135152244322
GO:0002754	0.35060306124	0.0336687971239	0.0153338853225	0.00662311810471	0.00282586132254	0.130826330569	0.32354414904	0.159577740243	0.15496140187	0.0209149720743	0.00303717434571	0.00672287160151	0.209075155737	0.00807220426542	0.00267930090852	0.289482667975	0.0630491608085	0.000909634751718	0.10232593616	0.0211001666285	0.0135152244322
GO:0002760	0.778089690727	0.161453838727	0.348160427957	0.0421338192282	0.00146898210158	0.383467036161	1.30248769245	0.185717241592	1.92639032015	0.0135763463032	0.0259326799225	0.0031478187891	1.65789019146	0.183817239727	0.0504638008829	0.623241595253	1.24506843175	0.0312855825422	0.335887934057	0.0093686705373	0.0624255122815
GO:0002766	2.69911171334	0.194549296684	0.0416706994451	0.0416801092614	0.0138982987052	0.877580978191	2.28049452618	1.0420968297	0.787105594271	0.152800630189	3.89835247559e-05	0.0416868305588	1.10094850949	0.0416962403751	0.0138915774078	2.12892792619	0.334512248893	8.06555684604e-06	0.722339172797	0.151648599819	0.0556348668646
GO:0002769	1.00992614983	0.0723324308182	0.0219032087681	0.0154964508792	0.00516731618527	0.326280107276	0.924799246912	0.464369334119	0.549052079921	0.0568104907113	1.44938745887e-05	0.0154989498231	0.550352650963	0.0155024483446	0.00516481724138	0.829986023838	0.701293015614	2.99873267353e-06	0.281382512963	0.0563821717277	0.0206847581932
GO:0002770	1.00992614983	0.0723324308182	0.0219032087681	0.0154964508792	0.00516731618527	0.326280107276	0.924799246912	0.464369334119	0.549052079921	0.0568104907113	1.44938745887e-05	0.0154989498231	0.550352650963	0.0155024483446	0.00516481724138	0.829986023838	0.701293015614	2.99873267353e-06	0.281382512963	0.0563821717277	0.0206847581932
GO:0002771	1.00992614983	0.0723324308182	0.0219032087681	0.0154964508792	0.00516731618527	0.326280107276	0.924799246912	0.464369334119	0.549052079921	0.0568104907113	1.44938745887e-05	0.0154989498231	0.550352650963	0.0155024483446	0.00516481724138	0.829986023838	0.701293015614	2.99873267353e-06	0.281382512963	0.0563821717277	0.0206847581932
GO:0002772	1.00992614983	0.0723324308182	0.0219032087681	0.0154964508792	0.00516731618527	0.326280107276	0.924799246912	0.464369334119	0.549052079921	0.0568104907113	1.44938745887e-05	0.0154989498231	0.550352650963	0.0155024483446	0.00516481724138	0.829986023838	0.701293015614	2.99873267353e-06	0.281382512963	0.0563821717277	0.0206847581932
GO:0002773	1.00992614983	0.0723324308182	0.0219032087681	0.0154964508792	0.00516731618527	0.326280107276	0.924799246912	0.464369334119	0.549052079921	0.0568104907113	1.44938745887e-05	0.0154989498231	0.550352650963	0.0155024483446	0.00516481724138	0.829986023838	0.701293015614	2.99873267353e-06	0.281382512963	0.0563821717277	0.0206847581932
GO:0002774	1.00992614983	0.0723324308182	0.0219032087681	0.0154964508792	0.00516731618527	0.326280107276	0.924799246912	0.464369334119	0.549052079921	0.0568104907113	1.44938745887e-05	0.0154989498231	0.550352650963	0.0155024483446	0.00516481724138	0.829986023838	0.701293015614	2.99873267353e-06	0.281382512963	0.0563821717277	0.0206847581932
GO:0002787	0.498271572348	0.0865533437347	0.310955616672	0.0238431866896	0.176755310846	0.0643860120252	0.313878465141	0.0343128229172	0.30205291549	0.0111802088525	0.00223498662198	0.000610119879762	0.222134204063	0.0320964630149	0.0990936750453	0.129848843092	0.208947218521	0.00393248914035	0.0413466010181	0.00111802321194	0.0101811937693
GO:0002789	1.16362253618	0.625483634074	0.558033568644	0.00809963758645	0.17206743359	0.143944456615	0.51967716267	0.126745246539	0.381559841892	0.00305815068576	0.00580069362868	0.00106887029912	0.371832373313	0.126350333018	0.0534939848325	0.125742131699	0.181912950268	0.00596784115993	0.0648698128068	0.00242997118137	0.0281439272633
GO:0002798	0.639383228983	0.0996787767876	0.315331809321	0.0326509878614	0.185295191156	0.114021947058	0.4537857345	0.283610898393	0.373742677675	0.015510722201	0.00660881016692	0.0121648486099	0.266708116667	0.0392041388404	0.10409360737	0.204448916263	0.20616607606	0.00843343299895	0.0689521258105	0.00874041989443	0.0281939949114
GO:0002799	0.639367245107	0.0996342502761	0.315330096763	0.0326452793342	0.185291195187	0.113920906128	0.453416636841	0.211825217213	0.302284992758	0.015501017705	0.0065922554383	0.0121562858193	0.254758298073	0.0391915800808	0.104092465664	0.20435130045	0.206156942416	0.00843000788268	0.0689024616246	0.0087284319875	0.0281603146014
GO:0002801	1.30473419281	0.638609067127	0.562409761293	0.0169074387582	0.1806073139	0.193580391648	0.65958443203	0.376043322015	0.453249604078	0.00738866403435	0.0101745171736	0.0126235990293	0.416406285918	0.133458008844	0.0584939171569	0.200342204871	0.179131807807	0.0104687850185	0.0924753375994	0.0100523678639	0.0461567284054
GO:0002802	1.30471820894	0.638564540616	0.562408048734	0.0169017302311	0.180603317931	0.193479350718	0.659215334372	0.304257640835	0.381791919161	0.00737895953826	0.010157962445	0.0126150362386	0.404456467324	0.133445450084	0.0584927754515	0.200244589057	0.179122674164	0.0104653599023	0.0924256734135	0.0100403799569	0.0461230480955
GO:0002803	0.498496110811	0.0866428723869	0.311054994339	0.0238629144037	0.176758568383	0.0645842632478	0.314271277184	0.034482469774	0.302480587459	0.0111918885372	0.00225036639561	0.000617100317257	0.222411541757	0.0321295476562	0.0991134483817	0.130127916228	0.209177007136	0.00394658688219	0.0415017919525	0.00112826688972	0.0102274927681
GO:0002804	1.16384707464	0.625573162727	0.558132946311	0.00811936530061	0.172070691128	0.144142707838	0.520069974714	0.126914893396	0.381987513862	0.00306983037055	0.00581607340232	0.00107585073662	0.372109711008	0.12638341766	0.0535137581689	0.126021204835	0.182142738883	0.0059819389018	0.0650250037415	0.00244021485915	0.0281902262622
GO:0002811	1.16834518763	0.632403502895	0.551800294158	0.00780152476913	0.172907402501	0.172062037405	0.620063454513	0.347879269285	0.384531213461	0.12890910092	0.0166637967868	0.00992020351182	0.35758971165	0.124515876909	0.0526127113931	0.137389451555	0.165833910544	0.0066817741995	0.115056621639	0.0191052238775	0.0299101560489
GO:0002814	9.02818819553	0.642175833105	2.66222915238	0.178652735986	1.67718240666	1.21948040603	2.62074529999	0.220493262775	1.04181068965	0.152211917927	0.00971396616157	0.00505102512021	0.810276542144	0.104154278482	0.884933221005	0.589165945778	1.1310894667	0.00245133051955	0.0498519043455	0.00998147529807	0.021939434688
GO:0002817	10.5281881955	0.642175833105	2.66222915238	0.178652735986	1.67718240666	0.219480406033	2.62074529999	0.220493262775	1.04181068965	0.152211917927	0.00971396616157	0.00505102512021	0.810276542144	0.104154278482	0.884933221005	0.589165945778	3.6310894667	0.00245133051955	0.0498519043455	0.00998147529807	0.021939434688
GO:0002818	1.15318627451	2.06932773109	1.05908613445	0.000875350140056	0.530024509804	0.155199579832	1.59418767507	0.0445553221289	1.33350840336	0.0014880952381	0.0172443977591	0.00131302521008	4.73713235294	0.0331757703081	0.264880952381	1.60136554622	3.20728291317	0.000525210084034	0.0204831932773	0.00551470588236	0.093399859944
GO:0002826	0.582611002845	0.0859600642259	0.665578305739	0.0237467838057	0.000326452367663	0.187903579785	0.420109342529	0.0757912193639	0.98931638747	0.00883514093523	0.00471632811325	0.000699540787849	0.678322516589	0.0363671133999	0.0291938012056	1.56783520684	1.3058671141	0.0177401337755	0.248270575106	0.00182032775051	0.0318520561994
GO:0002827	0.577376246306	0.084610431715	0.690265896968	0.0233814941355	0.000317663178812	0.184933068619	0.412989158735	0.0744661251556	0.973441827599	0.00650339011856	0.00461140402426	0.00068070681174	0.976797030857	0.035801825739	0.0287503729012	1.56285766204	6.28873944076	0.0174680499205	0.178789220964	0.00177683225016	0.0313370587858
GO:0002829	0.332611002845	0.0859600642259	0.165578305739	0.0237467838057	0.000326452367663	0.187903579785	1.42010934253	0.0757912193639	0.73931638747	0.00883514093523	0.00471632811325	0.000699540787849	0.428322516589	0.0363671133999	0.0291938012056	0.317835206844	6.3058671141	0.0177401337755	0.248270575106	0.00182032775051	0.0318520561994
GO:0002830	0.327376246306	0.084610431715	0.190265896968	0.0233814941355	0.000317663178812	0.184933068619	1.41298915874	0.0744661251556	0.723441827599	0.00650339011856	0.00461140402426	0.00068070681174	0.726797030857	0.035801825739	0.0287503729012	0.312857662045	1.28873944076	0.0174680499205	0.178789220964	0.00177683225016	0.0313370587858
GO:0002847	2.45650713983	0.629208624581	1.14122659765	0.170400775732	0.00398819612737	1.40300693024	3.01884716083	0.615835189699	4.99889665356	0.0676392351175	0.0497504886174	0.00854613455865	3.52820420072	0.263742854951	0.207018675474	2.32615203279	3.47267400255	0.126945968343	2.13789371338	0.0202715788331	0.239493986797
GO:0002848	2.45575761359	0.625495218122	1.23510507468	0.169137983492	0.0040393476055	1.3985281789	2.99662081025	0.616683795543	4.9399961601	0.0506517159129	0.051531002522	0.00865574486894	4.66274127565	0.262095893148	0.205363457956	2.3164476291	3.40784880472	0.125987913132	6.87654965205	0.020817183427	0.238255288458
GO:0002853	1.45861954755	0.48130318215	0.526997348847	0.433623224798	0.025192577307	1.66841828524	4.52228331421	2.21620254567	2.91976338632	0.137079169334	0.120027664717	0.0529210702623	2.56177993122	0.513398174134	0.135174969452	1.73027781698	1.61688803945	0.0719605314639	1.8565388005	0.101034194494	0.613981832373
GO:0002854	1.45868924153	0.480217475981	0.559331729741	0.433233534174	0.0252165122412	1.66726277767	4.5155018404	2.21681489774	2.90054169376	0.131364659518	0.120651552259	0.0529723594071	2.9505182821	0.512903164199	0.134651953771	1.7274913231	1.59521427744	0.0716631345818	1.76744962294	0.101237181429	0.613653715442
GO:0002859	3.39612153698	0.59209681975	0.936079814572	0.418516852717	0.0565571472798	1.81521754824	4.87539691235	1.98626446695	4.2971995279	0.130639757569	0.102583482029	0.038243958092	2.81564713344	0.514707890411	0.23275424517	2.51454473429	2.90447033268	0.103425926972	1.71746150041	0.0794664131259	0.596738092981
GO:0002860	3.3993108448	0.58998614997	1.00042447344	0.417718666466	0.0578253632572	1.81309483335	4.86285026834	1.98737720296	14.426495697	0.11802871441	0.103897921439	0.0383355133378	3.5629735253	0.51376359868	0.232305168782	2.50910900392	2.86260912592	0.102818131759	1.54587693458	0.0798789486204	0.596228429795
GO:0002872	0.0348028324362	0.0226827143237	0.0169961146229	0.0113464496462	0.0100097416431	0.0612621116711	0.165281748027	0.108242838271	0.204396407382	0.0090032501128	0.00861232670558	0.00416253161214	0.133727847235	0.00662382133478	0.0174457605175	0.361343150621	0.089064169088	0.00166501264486	0.100409447993	0.0145401642256	0.0177171621562
GO:0002873	0.0348027024523	0.0226823522258	0.0169961006961	0.0113464032234	0.0100097091471	0.0612612899874	0.165280359985	0.108241547717	0.204396170626	0.00900317119403	0.00861219207943	0.00416246197792	0.133727749747	0.0066237192046	0.0174457512329	0.361342356791	0.0890640948115	0.00166498479117	0.100409044114	0.0145400667377	0.0177168882616
GO:0002875	2.35833058476	0.511607313217	1.52248876898	0.308929800975	0.137588395697	1.31418438239	3.99289221002	1.06336492623	10.4690668537	0.474704471181	0.0352775099193	0.00446613003439	4.98670666844	0.217408709236	0.49394282294	6.00498604615	9.08184851541	0.101786452014	4.17003330845	0.18553237763	0.206817478415
GO:0002876	2.35792686121	0.508549277808	1.27303372672	0.307872584664	0.142491045804	1.30791457885	3.98000915247	1.06126008682	7.75818634208	0.124441594987	0.0356536655267	0.00446760715433	5.88439003115	0.216142567727	0.495071248959	5.99322968987	4.36576699111	0.100993392068	1.12909867184	0.185627770559	0.206317530562
GO:0002878	0.0771366421599	0.00368760177575	0.12895374717	0.0255747186333	0.0228210705503	0.0373955056313	0.245029992744	0.095009830436	1.2318242274	0.0987389264385	0.001850015438	0.00014779223571	0.379810369562	0.00167630302073	0.0496100417659	0.684125435126	1.41786946788	5.9116894284e-05	0.0984706792662	0.0260741705518	0.00437333293385
GO:0002879	0.0809617786737	0.00393531730631	0.0480742931814	0.025584381808	0.0240533249687	0.0380559381213	0.2471493662	0.0954774412406	0.56601001939	0.0129220205022	0.0020227474066	0.000162286997775	0.380375324538	0.00178373338901	0.0502247194989	0.684919504655	0.251694841809	6.491479911e-05	0.0153480357196	0.0261306404091	0.00463459403065
GO:0002881	0.215300301385	0.00997969817349	0.293056015495	0.0776333795217	0.0632019090825	0.110324723731	0.73275096305	0.286289823002	3.04570815665	0.210786268997	0.0047639001299	0.000378640711077	1.15082831152	0.00456072294753	0.147634519042	1.95837010107	3.09389246934	0.000151456284431	2.71160753876	0.078919014732	0.0119935218109
GO:0002882	0.222950574414	0.0104751292347	0.131297107518	0.0776527058711	0.0656664179194	0.111645588711	0.736989709962	0.287225044611	1.71407974062	0.0391524571237	0.00510936406712	0.000407630235209	1.15195822147	0.00477558368409	0.148863874508	1.95995824013	0.761543217203	0.000163052094083	0.0453622516688	0.0790319544467	0.0125160440045
GO:0002896	0.0233893838593	0.0265754311056	0.00140655513863	0.00342248347892	0.00261562849022	0.0618639812318	0.111067888204	0.0982901348336	0.0224455036569	0.00570494521918	0.0111978990737	0.00516704189338	0.00931281917047	0.0077160370336	0.000937703425753	0.062982238604	0.00696856060609	0.00201351007736	0.0732702874974	0.00784688547065	0.0202659492106
GO:0002897	0.0233891888835	0.0265748879588	0.00140653424837	0.00342241384472	0.00261557974628	0.0618627487064	0.111065806141	0.0982881990029	0.0224451485225	0.00570482684104	0.0111976971345	0.00516693744208	0.00931267293865	0.00771588383836	0.000937689498913	0.0629810478592	0.00696844919137	0.00201346829684	0.0732696816799	0.00784673923883	0.0202655383688
GO:0002899	0.351243235555	0.0588440137822	0.133772590424	0.179608772059	0.0805137931916	0.696166662289	2.49035782331	2.05661643589	1.90456093171	0.0847690692721	0.209994512319	0.00300137489532	1.01937977829	0.0761178834613	0.119723777622	1.64236442328	1.42869001243	0.0361518633846	0.569405578882	0.301634933241	0.162429200847
GO:0002900	0.34226942672	0.0580597204321	0.113682575306	0.0606649914617	0.0791726919371	0.463398555883	3.02722495469	1.15485633333	1.45862936931	0.0810597559932	0.192959195712	0.0029976824356	1.10281296854	0.0882298359973	0.019531828505	0.81587889162	0.821709540164	0.0665465213563	0.385278246148	0.336578716126	0.0124147877398
GO:0002906	0.637086258829	0.0970065203509	0.500434299064	0.322876693963	0.151015659433	1.33420524479	4.54280745174	4.00905785819	6.9502562916	0.161017575645	0.411345212335	0.00217241329738	1.87452537204	0.146042920636	0.22172085808	2.92843231848	4.20797607247	0.0708090743172	5.0810562336	0.588756215119	0.308542591883
GO:0002907	0.619138641158	0.0954379336502	0.460254268826	0.0849891327688	0.148333456924	0.868669031975	5.61654171449	2.20553765306	6.0583931668	0.153598949086	0.377274579122	0.00216502837794	2.04139175253	0.170266825707	0.0213369598464	1.27546125515	2.99401512793	0.13159839026	4.71280156813	0.658643780889	0.00851376566919
GO:0002909	0.345265844586	0.0503833865744	0.139692567757	0.166443897469	0.0793478503982	0.675939414593	2.31975427305	2.01505140597	1.84553991789	0.0824305904334	0.205277511459	0.000671365011935	1.01831811116	0.0741825780491	0.120495991589	1.62766568012	1.41055446624	0.0359858984734	0.559697166635	0.298184776668	0.154557351027
GO:0002910	0.336292035752	0.0495990932243	0.119602552639	0.0475001168717	0.0780067491437	0.443171308187	2.85662140443	1.11329130341	1.39960835549	0.0787212771545	0.188242194853	0.000667672552217	1.10175130141	0.0862945305852	0.0203040424721	0.801180148458	0.803573993972	0.0663805564452	0.375569833902	0.333128559553	0.00454293792013
GO:0002915	0.0237704601394	0.022599327765	0.000965073247339	0.0155228324747	0.00211903520777	0.0519866743622	0.228081710154	0.0820786633877	0.0926653065434	0.0049022311683	0.0087900762379	0.00437235077134	0.0216069963196	0.00644090336123	0.000745594767105	0.0511681247052	0.0350109032063	0.00173019923587	0.0639243098339	0.00634057123178	0.0171505539282
GO:0002916	0.0237703951475	0.022599146716	0.000965066283916	0.0155228092633	0.00211901895979	0.0519862635202	0.228081016133	0.0820780181105	0.0926651881652	0.00490219170891	0.00879000892481	0.00437231595423	0.0216069475756	0.00644085229613	0.000745590124823	0.0511677277901	0.035010866068	0.00173018530903	0.0639241078946	0.00634052248782	0.0171504169809
GO:0002918	0.0177930691706	0.0141387005572	0.00688505058009	0.00235795788466	0.000953092414379	0.0317594266654	0.057478159891	0.0405136334732	0.0336442927217	0.00256375232952	0.0040730753783	0.00204234088796	0.0205453291884	0.00450559794907	0.00151780873426	0.0364693815432	0.0168753570144	0.0015642343247	0.0542158975876	0.00289041465853	0.00927870410849
GO:0002919	0.0177930041787	0.0141385195083	0.00688504361667	0.00235793467326	0.000953076166399	0.0317590158237	0.0574774658701	0.0405129881963	0.0336441743435	0.00256371287014	0.00407300806524	0.00204230607086	0.0205452804445	0.00450554688399	0.00151780409198	0.0364689846282	0.0168753198761	0.00156422039786	0.0542156956484	0.00289036591459	0.00927856716123
GO:0002924	0.868582168247	0.203099083656	0.392481890919	0.0560646291325	0.000794385692051	0.444018556084	1.8690861394	1.6798349027	2.59226488674	0.0203838927246	0.0112633619183	0.00170225505439	1.94998476182	0.252554537992	0.818889207878	0.750653361082	1.5884970138	0.041878246344	0.570488982749	0.0043762409461	0.0753577770843
GO:0002925	0.857486377912	0.200242305653	0.444955444491	0.0552908545479	0.00077611585793	0.437731001259	1.85400485035	1.67704028337	2.55858490601	0.0154303821998	0.0110423207009	0.00166310540985	2.58427777185	0.251357437293	0.817949394398	0.740110962528	1.55212943151	0.0413018303699	0.422860504065	0.00428509346758	0.0742691949554
GO:0003003	0.618958639526	0.116370998415	0.0044104252512	0.0138341223934	0.0130091243166	0.491471451333	0.582337544253	0.7632643102	0.23288630174	0.0234404079799	0.0751788489506	0.180725167097	0.162650657012	0.0347346353482	0.00324553380605	0.521537551055	0.0231570911177	0.0168200937164	0.274805631335	0.173581707504	0.111153625925
GO:0003004	0.618958639526	0.116370998415	0.0044104252512	0.0138341223934	0.0130091243166	0.491471451333	0.582337544253	0.7632643102	0.23288630174	0.0234404079799	0.0751788489506	0.180725167097	0.162650657012	0.0347346353482	0.00324553380605	0.521537551055	0.0231570911177	0.0168200937164	0.274805631335	0.173581707504	0.111153625925
GO:0003005	0.618958639526	0.116370998415	0.0044104252512	0.0138341223934	0.0130091243166	0.491471451333	0.582337544253	0.7632643102	0.23288630174	0.0234404079799	0.0751788489506	0.180725167097	0.162650657012	0.0347346353482	0.00324553380605	0.521537551055	0.0231570911177	0.0168200937164	0.274805631335	0.173581707504	0.111153625925
GO:0003017	0.00138888888889	0.00386904761905	0.00014880952381	0.000496031746032	0.000347222222222	0.00877976190477	0.0148313492064	0.0137896825397	0.00252976190476	0.000843253968254	0.00143849206349	0.000744047619048	0.00104166666667	0.00109126984127	9.92063492064e-05	0.00848214285715	0.000793650793651	0.000297619047619	0.00431547619048	0.00104166666667	0.00292658730159
GO:0003019	0.000427166601484	0.00118996410413	4.5767850159e-05	0.00275672616719	0.0014088749837	0.00432790732604	0.0136761123992	0.00424115411473	0.00793951178602	0.000259351150901	0.000442422551537	0.000228839250795	0.00292454161777	0.000335630901166	0.00133259523344	0.0244186632923	0.000569616034181	9.1535700318e-05	0.523137163488	0.00292454161777	0.000900101053127
GO:0003023	0.157717812906	1.00965523982	0.00027795196378	0.0263171315459	0.0133438670822	0.15344775303	0.167283812258	0.0949231907346	1.10944213527	0.00157506112808	0.0124008240097	0.0013897598189	0.333908104465	0.00325255877936	0.0684361693648	0.267147582201	0.0602117941541	0.000555903927559	0.138929024195	0.0297647775031	0.0610219441766
GO:0003024	0.157405387407	1.00878491164	0.000244477803217	0.0128651154047	0.00659554290448	0.101468338636	0.135437847816	0.0918212518558	1.07218687662	0.00138537421823	0.0120772404576	0.00122238901609	0.0703333497347	0.0030070816019	0.0617436354547	0.153513406848	0.058365710847	0.000488955606434	0.0902472768531	0.0161900227731	0.0603636190189
GO:0003026	0.00012136481863	0.000338087709042	1.30033734247e-05	0.0104600112447	0.00523867453799	0.00727761569872	0.037754336218	0.00120497927069	0.0288668906815	7.36857827399e-05	0.000125699276439	6.50168671235e-05	0.0105076902806	9.53580717811e-05	0.00521700224895	0.0879807756185	0.00137143465826	2.60067468494e-05	0.0876166811629	0.0105076902806	0.000255733010686
GO:0003034	0.0231285872755	0.00173596476338	4.73250022113e-05	0.000591777785149	0.000327438894049	0.00617125573883	0.00848000136418	0.00829562326804	0.0211387264265	0.000268175012531	0.0024795338449	0.000236625011057	0.00136310288891	0.000599807369157	0.000248563890363	0.0157461779586	0.000306653484016	9.46500044226e-05	0.00677670917361	0.00127081749914	0.000930725043489
GO:0003035	0.0231285872755	0.00173596476338	4.73250022113e-05	0.000591777785149	0.000327438894049	0.00617125573883	0.00848000136418	0.00829562326804	0.0211387264265	0.000268175012531	0.0024795338449	0.000236625011057	0.00136310288891	0.000599807369157	0.000248563890363	0.0157461779586	0.000306653484016	9.46500044226e-05	0.00677670917361	0.00127081749914	0.000930725043489
GO:0003036	0.0370027055204	0.00276909142868	7.53949192026e-05	0.00068534417512	0.000392935367028	0.00969206878967	0.0126241437773	0.0132428727471	0.0331002900153	0.000427237875481	0.00396411166994	0.000376974596013	0.00191827236524	0.000957307838858	0.000267277168357	0.0229943653433	0.000456359707969	0.000150789838405	0.00865231764871	0.00177061574161	0.00148276674432
GO:0003037	0.0370027055204	0.00276909142868	7.53949192026e-05	0.00068534417512	0.000392935367028	0.00969206878967	0.0126241437773	0.0132428727471	0.0331002900153	0.000427237875481	0.00396411166994	0.000376974596013	0.00191827236524	0.000957307838858	0.000267277168357	0.0229943653433	0.000456359707969	0.000150789838405	0.00865231764871	0.00177061574161	0.00148276674432
GO:0003038	0.0370027055204	0.00276909142868	7.53949192026e-05	0.00068534417512	0.000392935367028	0.00969206878967	0.0126241437773	0.0132428727471	0.0331002900153	0.000427237875481	0.00396411166994	0.000376974596013	0.00191827236524	0.000957307838858	0.000267277168357	0.0229943653433	0.000456359707969	0.000150789838405	0.00865231764871	0.00177061574161	0.00148276674432
GO:0003039	0.0370027055204	0.00276909142868	7.53949192026e-05	0.00068534417512	0.000392935367028	0.00969206878967	0.0126241437773	0.0132428727471	0.0331002900153	0.000427237875481	0.00396411166994	0.000376974596013	0.00191827236524	0.000957307838858	0.000267277168357	0.0229943653433	0.000456359707969	0.000150789838405	0.00865231764871	0.00177061574161	0.00148276674432
GO:0003040	0.000815341568516	0.00227130865515	8.73580251981e-05	0.0271614585689	0.0136389679679	0.0219480392064	0.148207156663	0.00809517700169	0.0753783155952	0.000495028809456	0.000844460910248	0.00043679012599	0.027481771328	0.000640625518119	0.0134933712593	0.230017878081	0.00382469261166	0.000174716050396	0.273026398829	0.027481771328	0.00171804116223
GO:0003041	0.000815341568516	0.00227130865515	8.73580251981e-05	0.0271614585689	0.0136389679679	0.0219480392064	0.148207156663	0.00809517700169	0.0753783155952	0.000495028809456	0.000844460910248	0.00043679012599	0.027481771328	0.000640625518119	0.0134933712593	0.230017878081	0.00382469261166	0.000174716050396	0.273026398829	0.027481771328	0.00171804116223
GO:0003042	0.00163064829313	0.0019475783695	0.041767294932	0.0479584519766	0.0136250324364	0.0473493382632	0.251791137233	0.173850829631	0.085973880943	0.000417568791273	0.000815836816289	0.000377422936181	0.235872076802	0.000562832854292	0.0551688847527	0.578607353872	0.00959344920098	0.000147377220449	0.0384974426916	0.0274494344305	0.00149484347757
GO:0003043	0.00163064829313	0.0019475783695	0.041767294932	0.0479584519766	0.0136250324364	0.0473493382632	0.251791137233	0.173850829631	0.085973880943	0.000417568791273	0.000815836816289	0.000377422936181	0.235872076802	0.000562832854292	0.0551688847527	0.578607353872	0.00959344920098	0.000147377220449	0.0384974426916	0.0274494344305	0.00149484347757
GO:0003046	0.00237212873932	0.00660807291667	0.000254156650641	0.125847188835	0.0630930321848	0.259786909055	0.462830946181	0.0235518496261	0.348070663061	0.0014402210203	0.00245684762286	0.00127078325321	1.12677909656	0.00186381543803	0.0626694377671	1.06136192909	0.0169805021368	0.000508313301282	0.220912209536	0.126779096554	0.00499841412927
GO:0003047	7.57402319904e-05	0.000210990646259	8.11502485611e-06	0.0143127643686	0.00716179220086	0.00940735789508	0.0508087974773	0.000751992303333	0.0394236697083	4.59851408513e-05	7.84452402757e-05	4.05751242806e-05	0.0143425194597	5.95101822781e-05	0.00714826715943	0.12010541356	0.00182899441828	1.62300497122e-05	0.00559247857796	0.0143425194597	0.000159595488837
GO:0003048	7.57402319904e-05	0.000210990646259	8.11502485611e-06	0.0143127643686	0.00716179220086	0.00940735789508	0.0508087974773	0.000751992303333	0.0394236697083	4.59851408513e-05	7.84452402757e-05	4.05751242806e-05	0.0143425194597	5.95101822781e-05	0.00714826715943	0.12010541356	0.00182899441828	1.62300497122e-05	0.00559247857796	0.0143425194597	0.000159595488837
GO:0003049	0.000165681757479	0.000461542038691	1.77516168727e-05	0.0313091720562	0.0156664204394	0.0205785953955	0.111144244482	0.00164498316354	0.0862392774868	0.000100592495612	0.000171598963103	8.87580843636e-05	0.0313742613181	0.000130178523733	0.0156368344112	0.262730592162	0.00400092528999	3.55032337454e-05	0.0122335468893	0.0313742613181	0.00034911513183
GO:0003050	0.00080311832265	0.00223725818453	8.60483917125e-05	0.00207254225809	0.00109363672352	0.00619292653961	0.014826156374	0.00797381763202	0.00637353694483	0.000487607553038	0.000831801119887	0.000430241958562	0.0023880530277	0.000631021539225	0.000950222737332	0.0198601154705	0.000682139041514	0.000172096783425	0.0031650462168	0.0023880530277	0.00169228503701
GO:0003051	0.3553166803	0.0028695472097	7.76618105247e-05	0.0286283454909	0.00416186565312	0.0146599060897	9.32344501317	0.0867034638298	0.180951947207	0.000440083592973	0.00415209137929	0.000388309052623	0.00850494219747	0.000994690011875	0.00403242930225	0.281561874135	0.00140936001327	0.000155323621049	0.233979180175	0.00935528233353	0.00152734894032
GO:0003054	0.716923372038	0.0471436792491	0.00181321843266	0.0451065614422	0.0237620930095	0.131393950027	0.317436187121	0.255524908093	0.138246588355	0.0102749044517	0.0175277781824	0.00906609216328	0.0517550290286	0.0132969351728	0.0207400622884	1.34300188816	0.452053310808	0.00362643686531	0.267231772047	0.0517550290286	0.0356599625089
GO:0003055	1.48601471249	0.100326699091	0.00385871919579	0.0878623973193	0.00900367812351	0.283914432552	0.934585679847	0.582574645477	0.178098226328	0.0218660754428	0.037300952226	0.0192935959789	0.0270110343705	0.0282972741025	0.00257247946386	2.06369699416	0.901829835711	0.00771743839158	0.455652856678	0.0270110343705	0.0758881441839
GO:0003056	0.00162283416392	0.00175281431307	0.0445392965449	0.222452450227	0.0501734288475	0.0933141858061	0.179990731309	0.245742301263	0.219965455057	0.000374659987041	0.000749540349971	0.000340160885568	0.776493706083	0.000508800461029	0.0445076791781	5.14153267997	1.03731289198	0.000132232936603	0.0495718316038	0.000530387552578	0.00134896696262
GO:0003058	0.070241838881	0.00995940831124	0.000383054165817	0.101276847219	0.000893793053573	0.0976001957832	0.771511065193	0.102163019366	0.156511920819	0.00217064027296	0.00370285693623	0.00191527082908	0.00268137916072	0.00280906388266	0.000255369443878	0.0468340874516	0.0103762888844	0.000766108331634	0.102775237475	0.00268137916072	0.0075333985944
GO:0003060	0.137156299194	0.0106496906136	0.000409603485138	0.208136178283	0.00434115813199	0.178398376456	1.53118839735	0.171289922956	0.325583050913	0.00232108641578	0.00395950035633	0.00204801742569	0.00963805772931	0.00300375889101	0.00365848565676	0.130053127819	0.019697572754	0.000819206970276	0.218584230235	0.00963805772931	0.00805553520771
GO:0003063	0.0132227768958	0.00201344992411	7.74403816965e-05	0.025778967939	0.00356611089063	0.0228632533534	0.168916141376	0.0196761420372	0.0480612781555	0.000438828829613	0.0007485903564	0.000387201908482	0.00731291600522	0.000567896132441	0.0034370435878	0.0658073309234	0.00282186953572	0.000154880763393	0.0428056669025	0.00731291600522	0.00152299417336
GO:0003064	0.0131703447902	0.00186738905835	7.18226560905e-05	0.0189894088536	0.000167586197544	0.0183000367093	0.144658324724	0.0191555661311	0.0293459851535	0.000406995051179	0.000694285675542	0.000359113280453	0.000502758592633	0.000526699477997	4.7881770727e-05	0.00878139139716	0.00194555416582	0.000143645312181	0.0192703570266	0.000502758592633	0.00141251223645
GO:0003067	0.717635466747	0.0491273716518	0.0018895142943	0.0393340952667	0.0209267238296	0.132128664792	0.303946591332	0.262594991272	0.122969957289	0.0107072476677	0.0182653048449	0.0094475714715	0.0462623143459	0.0138564381582	0.0177775333391	1.29687642192	0.451706873855	0.0037790285886	0.204684307392	0.0462623143459	0.0371604477879
GO:0003069	0.00457595205442	0.00681599929294	0.0955590408399	0.149025530346	0.05090666248	0.44755564632	0.617550792048	0.548657401861	0.591305444074	0.00146975906752	0.00274383853434	0.00131737168761	1.57887582693	0.0019533547751	0.145712475639	1.3694886147	0.0273007728432	0.000518738494418	0.268985493576	0.102481215795	0.00520523514138
GO:0003075	0.000474323732786	0.00132133039848	5.08203999414e-05	0.0314194013331	0.0157435809332	0.0225296535965	0.114440099861	0.00470935706124	0.086801446799	0.000287982266335	0.0004912638661	0.000254101999707	0.0316057427996	0.000372682932904	0.0156588802666	0.264615512797	0.00417729213302	0.000101640799883	0.0131925415983	0.0316057427996	0.000999467865514
GO:0003080	0.0103887733284	0.195606820939	0.00111308285661	0.0037102761887	0.00259719333209	0.06567188854	0.450768607249	0.757113932015	0.0189224085624	0.00630746952079	0.0107598009472	0.00556541428305	1.03345295566	0.00816260761514	0.00074205523774	3.92557369902	0.00593644190192	0.16889283238	0.0322794028417	0.00779157999627	0.0218906295133
GO:0003086	0.000200779580662	0.000559314546131	2.15120979281e-05	0.000518135564522	0.00027340918088	0.0015482316349	0.0037065390935	0.001993454408	0.00159338423621	0.000121901888259	0.000207950279972	0.000107560489641	0.000597013256925	0.000157755384806	0.000237555684333	0.00496502886761	0.000170534760379	4.30241958562e-05	0.000791261554201	0.000597013256925	0.000423071259253
GO:0003087	0.137665011458	0.00432872239357	0.00016648932283	0.0787340769636	0.010311364697	0.0659764820599	0.547922349984	0.0543168994711	0.144906211345	0.000943439496034	0.00160939678735	0.000832446614148	0.0210112044806	0.00122092170075	0.0100338824923	0.190281625709	0.0082297765688	0.000332978645659	0.0657425797921	0.0210112044806	0.00327429001565
GO:0003088	0.137665011458	0.00432872239357	0.00016648932283	0.0787340769636	0.010311364697	0.0659764820599	0.547922349984	0.0543168994711	0.144906211345	0.000943439496034	0.00160939678735	0.000832446614148	0.0210112044806	0.00122092170075	0.0100338824923	0.190281625709	0.0082297765688	0.000332978645659	0.0657425797921	0.0210112044806	0.00327429001565
GO:0003092	0.3955828488	0.34900460261	0.00220530522859	0.00735101742865	0.00514571220006	0.130113008487	0.626888675085	1.81665987182	0.287490188886	0.137496729629	0.0213179505431	0.011026526143	1.80498740115	0.016172238343	0.00147020348573	5.21372323136	0.0117616278858	0.171077277124	0.0639538516293	0.0154371366002	0.043371002829
GO:0003096	24.2617473253	0.0875933415629	2.58009331417	0.15760799082	0.00533783605926	0.801763820567	3.05268915853	0.793788956669	0.707305164695	0.673011049776	0.00121105415991	0.0047218899779	2.79877587731	0.0247369887863	0.0580951797241	14.1094443613	0.0382366678677	0.00220790492733	0.411394212379	0.477727245091	1.66415027485
GO:0003097	1.06187303361	0.05761895228	0.0781844714325	0.0643235336165	0.0553249368886	0.267536222909	0.316358761518	0.47322674045	0.179110157378	0.0186954563207	0.00873830658965	0.0682273217014	0.256437281115	0.0438019630817	0.0444028272907	0.386303952621	0.0829025089874	0.0322554676877	0.183545371897	0.0401252243773	0.08845536134
GO:0003098	0.000884264365804	0.00246330787617	9.47426106219e-05	0.0049454383317	0.00253588090626	0.00848333254521	0.0256463838957	0.00877948191763	0.014342105862	0.000536874793524	0.000915845236012	0.00047371305311	0.00529282790397	0.000694779144561	0.00237797655522	0.0441734769535	0.00108399762702	0.000189485221244	0.00448364681915	0.00529282790397	0.00186327134223
GO:0003100	0.00080311832265	0.00223725818453	8.60483917125e-05	0.00207254225809	0.00109363672352	0.00619292653961	0.014826156374	0.00797381763202	0.00637353694483	0.000487607553038	0.000831801119887	0.000430241958562	0.0023880530277	0.000631021539225	0.000950222737332	0.0198601154705	0.000682139041514	0.000172096783425	0.0031650462168	0.0023880530277	0.00169228503701
GO:0003101	0.00080311832265	0.00223725818453	8.60483917125e-05	0.00207254225809	0.00109363672352	0.00619292653961	0.014826156374	0.00797381763202	0.00637353694483	0.000487607553038	0.000831801119887	0.000430241958562	0.0023880530277	0.000631021539225	0.000950222737332	0.0198601154705	0.000682139041514	0.000172096783425	0.0031650462168	0.0023880530277	0.00169228503701
GO:0003104	0.000941260870785	0.00262208385433	0.000100849379013	0.00149357200412	0.0008140189214	0.00667349299138	0.0141022473675	0.00934537578851	0.00489730981359	0.000571479814405	0.000974877330456	0.000504246895064	0.0018633530605	0.00073956211276	0.000645936623046	0.0154417016408	0.00068253928066	0.000201698758025	0.00335865976915	0.0018633530605	0.00198337112058
GO:0003106	0.00218551976542	0.00608823363223	0.000234162832009	0.053148718579	0.0267304678442	0.046545716967	2.29753593515	0.0216990890995	0.14799325161	0.00132692271472	0.00226357404275	0.00117081416004	0.0540073156297	0.0017171941014	0.0263401964575	0.451930753796	0.00779489041309	0.000468325664018	0.0264287880554	0.0540073156297	0.00460520236284
GO:0003107	0.205180401184	0.278419212822	0.00189432869827	0.100138833756	0.051332302677	0.337072312841	2.88945866899	1.30748557048	0.415220700966	0.0732345292902	0.0183118440833	0.00947164349134	2.51449211306	0.0138917437873	0.0481750881798	5.36883053045	0.021831136986	0.170455324064	0.256786350702	0.10708470565	0.037255131066
GO:0003109	0.0981588676033	0.0026092264187	0.000100354862258	0.0486164426145	0.0035417912154	0.0413054742109	0.350074635615	0.037077328347	0.0823979969441	0.000568677552794	0.000970097001825	0.000501774311289	0.00731774377606	0.000735935656557	0.00337453311164	0.07153969414	0.00483435562179	0.000200709724516	0.0435854578525	0.00731774377606	0.0019736456244
GO:0003110	0.0981588676033	0.0026092264187	0.000100354862258	0.0486164426145	0.0035417912154	0.0413054742109	0.350074635615	0.037077328347	0.0823979969441	0.000568677552794	0.000970097001825	0.000501774311289	0.00731774377606	0.000735935656557	0.00337453311164	0.07153969414	0.00483435562179	0.000200709724516	0.0435854578525	0.00731774377606	0.0019736456244
GO:0003111	0.0918023523494	0.003279767259	0.000126144894577	0.0558385024624	0.00690959782761	0.0473522484554	0.390981532069	0.0398144268975	0.101809641779	0.000714821069269	0.00121940064758	0.000630724472885	0.0141135337426	0.000925062560231	0.00669935633664	0.12854273464	0.00584221270614	0.000252289789154	0.0472915217479	0.0141135337426	0.00248084959335
GO:0003112	0.0918023523494	0.003279767259	0.000126144894577	0.0558385024624	0.00690959782761	0.0473522484554	0.390981532069	0.0398144268975	0.101809641779	0.000714821069269	0.00121940064758	0.000630724472885	0.0141135337426	0.000925062560231	0.00669935633664	0.12854273464	0.00584221270614	0.000252289789154	0.0472915217479	0.0141135337426	0.00248084959335
GO:0003113	0.0918023523494	0.003279767259	0.000126144894577	0.0558385024624	0.00690959782761	0.0473522484554	0.390981532069	0.0398144268975	0.101809641779	0.000714821069269	0.00121940064758	0.000630724472885	0.0141135337426	0.000925062560231	0.00669935633664	0.12854273464	0.00584221270614	0.000252289789154	0.0472915217479	0.0141135337426	0.00248084959335
GO:0003114	0.0918023523494	0.003279767259	0.000126144894577	0.0558385024624	0.00690959782761	0.0473522484554	0.390981532069	0.0398144268975	0.101809641779	0.000714821069269	0.00121940064758	0.000630724472885	0.0141135337426	0.000925062560231	0.00669935633664	0.12854273464	0.00584221270614	0.000252289789154	0.0472915217479	0.0141135337426	0.00248084959335
GO:0003117	0.000385213744495	0.000554107055962	0.00835978942419	0.104238738824	5.27509935949e-05	0.00648458033723	0.0230890663809	0.0353567864931	0.00252374779735	0.00011938623896	0.00022436159505	0.000107136776094	0.141844675395	0.000158989781183	0.00835097072724	1.9710746116	0.00128069554619	4.21363196331e-05	0.003784468014	0.000160146920179	0.000423467305023
GO:0003118	0.000385213744495	0.000554107055962	0.00835978942419	0.104238738824	5.27509935949e-05	0.00648458033723	0.0230890663809	0.0353567864931	0.00252374779735	0.00011938623896	0.00022436159505	0.000107136776094	0.141844675395	0.000158989781183	0.00835097072724	1.9710746116	0.00128069554619	4.21363196331e-05	0.003784468014	0.000160146920179	0.000423467305023
GO:0003119	0.000385213744495	0.000554107055962	0.00835978942419	0.104238738824	5.27509935949e-05	0.00648458033723	0.0230890663809	0.0353567864931	0.00252374779735	0.00011938623896	0.00022436159505	0.000107136776094	0.141844675395	0.000158989781183	0.00835097072724	1.9710746116	0.00128069554619	4.21363196331e-05	0.003784468014	0.000160146920179	0.000423467305023
GO:0003120	0.000385213744495	0.000554107055962	0.00835978942419	0.104238738824	5.27509935949e-05	0.00648458033723	0.0230890663809	0.0353567864931	0.00252374779735	0.00011938623896	0.00022436159505	0.000107136776094	0.141844675395	0.000158989781183	0.00835097072724	1.9710746116	0.00128069554619	4.21363196331e-05	0.003784468014	0.000160146920179	0.000423467305023
GO:0003123	0.000517721445728	0.000700812062909	0.0119390651877	0.00604370406912	6.72125863907e-05	0.0269148522343	0.0326364310026	0.0680433262333	0.0392602904575	0.000150768685644	0.000286768949965	0.000135596874661	0.0597536697789	0.000201526620329	0.0119276307601	0.0656218791583	0.00181094569253	5.32124772863e-05	0.00530514003397	0.000204343386878	0.000536294353264
GO:0003124	0.000517721445728	0.000700812062909	0.0119390651877	0.00604370406912	6.72125863907e-05	0.0269148522343	0.0326364310026	0.0680433262333	0.0392602904575	0.000150768685644	0.000286768949965	0.000135596874661	0.0597536697789	0.000201526620329	0.0119276307601	0.0656218791583	0.00181094569253	5.32124772863e-05	0.00530514003397	0.000204343386878	0.000536294353264
GO:0003125	0.000517721445728	0.000700812062909	0.0119390651877	0.00604370406912	6.72125863907e-05	0.0269148522343	0.0326364310026	0.0680433262333	0.0392602904575	0.000150768685644	0.000286768949965	0.000135596874661	0.0597536697789	0.000201526620329	0.0119276307601	0.0656218791583	0.00181094569253	5.32124772863e-05	0.00530514003397	0.000204343386878	0.000536294353264
GO:0003126	0.000517721445728	0.000700812062909	0.0119390651877	0.00604370406912	6.72125863907e-05	0.0269148522343	0.0326364310026	0.0680433262333	0.0392602904575	0.000150768685644	0.000286768949965	0.000135596874661	0.0597536697789	0.000201526620329	0.0119276307601	0.0656218791583	0.00181094569253	5.32124772863e-05	0.00530514003397	0.000204343386878	0.000536294353264
GO:0003673	0.	0.	0.	0.	0.	0.	0.	0.	0.	0.	0.	0.	0.	0.	0.	0.	0.	0.	0.	0.	0.
GO:0005513	0.0554964729794	0.0041325066612	0.000112279667965	0.000374265559882	0.000261985891917	0.0140832522033	0.0165765696522	0.0197889979162	0.0478462543554	0.000636251451799	0.00593831130013	0.000561398339823	0.0022206779053	0.0014300018788	7.48531119764e-05	8.02899274954	0.000598824895811	0.000224559335929	2.0075024339	0.00199919296987	0.0022081668033
GO:0005983	0.0218485964119	0.0034217354385	0.000241652917563	0.000487594123195	0.000209999840371	0.00612878716074	0.0130305685034	0.022391464628	0.0045072698615	0.00030779563103	0.00138560747261	0.00500643708716	0.00105972688881	4.21539998935e-05	0.0017528605649	0.0045475381419	0.000148609776893	0.00362750563403	0.00346261278547	0.00344397488158	0.00361785828063
GO:0005986	0.13232296887	0.0189539295295	0.000331440907006	0.00221703920346	0.000287762647943	0.032170374221	0.401673289471	0.302282481989	0.0193422460897	0.000421366734489	0.00532309748237	0.0266375966919	0.00608843886129	5.65248058461e-05	0.0116964168729	0.11592446126	0.000202975439174	0.0235598388539	0.00784355192319	0.0127938247775	0.0204463854563
GO:0005989	0.13232296887	0.0189539295295	0.000331440907006	0.00221703920346	0.000287762647943	0.032170374221	0.401673289471	0.302282481989	0.0193422460897	0.000421366734489	0.00532309748237	0.0266375966919	0.00608843886129	5.65248058461e-05	0.0116964168729	0.11592446126	0.000202975439174	0.0235598388539	0.00784355192319	0.0127938247775	0.0204463854563
GO:0005992	4.13232296887	0.0189539295295	0.000331440907006	0.00221703920346	0.000287762647943	0.032170374221	0.401673289471	0.302282481989	0.0193422460897	0.000421366734489	0.00532309748237	0.0266375966919	0.00608843886129	5.65248058461e-05	0.0116964168729	0.11592446126	0.000202975439174	0.0235598388539	0.00784355192319	0.0127938247775	0.0204463854563
GO:0005993	0.0842025163919	0.012417865938	0.000514529551348	0.0016084426826	0.000446735887815	0.0206623368717	0.0641158360866	0.274215559042	0.0138504997371	0.000654168261647	0.00409040018339	0.0175363894518	0.00395229316355	8.78106127133e-05	0.00715765619334	0.0153631848017	0.000315139952235	0.0145745728581	0.00850986236369	0.0101879622558	0.0134080028906
GO:0005995	0.0842025163919	0.012417865938	0.000514529551348	0.0016084426826	0.000446735887815	0.0206623368717	0.0641158360866	0.274215559042	0.0138504997371	0.000654168261647	0.00409040018339	0.0175363894518	0.00395229316355	8.78106127133e-05	0.00715765619334	0.0153631848017	0.000315139952235	0.0145745728581	0.00850986236369	0.0101879622558	0.0134080028906
GO:0005998	0.100296318008	0.00661109501093	0.000348586525332	0.000889493456918	0.000302966448905	0.0117269640705	0.0383711471497	0.0423761743167	0.00802170551063	0.000444117312938	0.00237105572521	0.00969525746881	0.0020885540991	6.10019803301e-05	0.00364493100821	0.00842341098938	0.000214499113338	0.00746554168773	0.0053674464068	0.00589826191385	0.00707990869304
GO:0005999	0.0893273090942	0.0108285951564	0.000227781923942	0.0012642146517	0.000198092462637	0.0197334063796	0.249570825716	0.0613626022861	0.011884593881	0.000290568155988	0.00327721166805	0.0156249924663	0.00341820137687	4.04516086832e-05	0.00647844668037	0.0716560495395	0.000140552249512	0.0130717036775	0.0048742807938	0.00762973774991	0.0114554304507
GO:0006003	0.00264431718863	0.000213828063632	5.21508456678e-06	2.60764890999e-05	4.55003038323e-06	0.000408275292547	0.000494016444861	0.00125392073839	0.000235699799877	6.69664506065e-06	6.10262316578e-05	0.000334598310023	7.02049391623e-05	9.97952157055e-07	0.000130972469004	0.000254676279736	3.26528347781e-06	0.000264575161022	0.00010598219795	0.000151922463928	0.000233510070161
GO:0006008	0.0844351321619	8.90950265131e-05	2.17295190282e-06	1.08652037916e-05	1.89584599301e-06	0.333503448038	0.0835391735187	4.00052246697	9.82082499488e-05	2.79026877527e-06	2.5427596524e-05	0.000139415962509	0.750029252058	4.15813398772e-07	0.166721238529	0.250106115116	1.36053478242e-06	0.000110239650426	4.41592491457e-05	6.33010266367e-05	9.72958625669e-05
GO:0006009	2.57704206189	0.329168235737	0.00492750056016	0.0377354420798	0.00427841784101	0.875820440554	1.05006147161	10.0863263512	0.644752599139	0.00626525277616	0.0838364227591	0.45846765333	0.854851406529	0.00084170716282	0.369203022591	0.629715272896	0.00301851181921	0.407555591837	0.126161488171	0.209224937719	0.351722173168
GO:0006010	0.168870264324	0.000178190053027	4.34590380565e-06	2.17304075832e-05	3.79169198603e-06	0.667006896078	0.167078347038	0.00104493394866	0.000196416499898	5.58053755054e-06	5.08551930482e-05	0.000278831925019	1.50005850412	8.31626797547e-07	0.333442477058	0.500212230234	2.72106956485e-06	0.000220479300852	8.83184982916e-05	0.000126602053274	0.000194591725134
GO:0006015	0.0463163527898	0.00554794011793	0.000117150389825	0.000648405131537	0.000101890000308	0.0101218752476	0.125094173136	0.0314650016044	0.00608960931538	0.000149469481157	0.0016767472288	0.00802162017691	0.0017529787754	2.08495244398e-05	0.0033210811333	0.0359871974446	7.23169269298e-05	0.00670121131434	0.00250337927061	0.0039098204149	0.00587365901918
GO:0006016	0.0223318272735	0.00270714878908	5.69454809855e-05	0.000316053662925	4.95231156593e-05	0.00493335159488	0.062392706429	0.0153406505715	0.00297114847024	7.2642038997e-05	0.00081930291701	0.00390624811658	0.000854550344215	1.01129021708e-05	0.00161961167009	0.0179140123848	3.51380623781e-05	0.00326792591936	0.00121857019845	0.00190743443748	0.00286385761267
GO:0006017	0.0223318272735	0.00270714878908	5.69454809855e-05	0.000316053662925	4.95231156593e-05	0.00493335159488	0.062392706429	0.0153406505715	0.00297114847024	7.2642038997e-05	0.00081930291701	0.00390624811658	0.000854550344215	1.01129021708e-05	0.00161961167009	0.0179140123848	3.51380623781e-05	0.00326792591936	0.00121857019845	0.00190743443748	0.00286385761267
GO:0006018	0.0980927203512	0.00643290495791	0.000344240621526	0.000867763049335	0.000299174756919	0.01138673466	0.037959466779	0.041331240368	0.00782528901073	0.000438536775388	0.00232020053216	0.00941642554379	0.00203004998313	6.01703535325e-05	0.00353578728404	0.00821118075627	0.000211778043773	0.00724506238688	0.00527912790851	0.00577165986058	0.0068853169679
GO:0006019	2.49315782914	0.329123688223	0.00492641408421	0.0377300094779	0.00427746991802	0.542402049868	0.96662521818	6.08606511776	0.644703495014	0.00626385764177	0.0838237089609	0.458397945349	0.1048367805	0.000841499256121	0.202509069993	0.379662215338	0.00301783155182	0.407500472011	0.126139408547	0.209193287205	0.351673525237
GO:0006025	0.336107188244	0.0485269861797	0.00110863014753	0.00579396177266	0.000963567504927	0.0847459863359	1.01932825955	0.272687239549	0.0516997066541	0.00141252898474	0.0142867882059	0.0694145856753	0.0155384660251	0.000194133126746	0.0293822566021	0.291989203474	0.000682266452756	0.0593232403944	0.0230007216429	0.0343994654391	0.0521670369301
GO:0006028	0.21580605705	0.0321868272008	0.00156635175838	0.00427247047048	0.0013610006046	0.0559758929625	0.175434626087	0.20251993218	0.0379703407724	0.00199453280263	0.0112050449584	0.0466615675749	0.0101981017807	0.000272347643913	0.0180353549032	0.0405860123284	0.000962677735406	0.0368600754047	0.0246664977441	0.0278848091348	0.0345710805156
GO:0006033	0.037037037037	0.103174603175	0.00396825396825	0.0132275132275	0.00925925925925	0.234126984127	0.395502645502	0.367724867724	0.0674603174602	0.0224867724868	0.0383597883597	0.0198412698412	0.0277777777777	0.0291005291005	0.0026455026455	0.22619047619	0.021164021164	0.0079365079365	0.115079365079	0.0277777777777	0.0780423280423
GO:0006035	16.8844895791	0.0080308538926	0.000413023535658	0.00105473142721	0.00036702752943	0.0148634408069	0.108104875461	0.549032711339	0.0100817173708	0.083883717874	0.00300850393729	0.0114339475896	0.00247298561525	0.000111668331943	0.00424390807227	0.0326833161425	0.000280111350246	0.008696865829	0.00642750404199	0.00710690532288	0.425016891595
GO:0006036	20.2842383677	0.0130280993584	0.000847804827866	0.0018243687411	0.000736713096327	0.0231096799209	2.55517306467	0.767743793024	0.0166906994659	0.113579732852	0.00508859803806	0.0189867569758	0.00405749713561	0.000147688801847	0.00683235655381	0.0170892400299	0.000521242760605	0.0140919720852	0.012375171473	0.0126516575182	0.57633012196
GO:0006048	0.139876155002	0.0286038839716	0.000531502336413	0.00143551825895	0.000462007812604	0.0786274651973	5.23214849771	1.74316540412	0.0516396638465	0.280089118362	0.0186428944382	0.0158997131081	0.0034247111942	9.33249725305e-05	1.00603257807	0.0813375695457	0.000327260809192	0.0123330283356	0.0142253684588	0.00955223509301	1.29099914246
GO:0006049	0.115815928763	0.0253358521758	0.000623046658581	0.00113121999851	0.000541494432538	0.0728734465226	5.06336977102	1.72913194265	0.0488937906701	0.280205519125	0.0180265457887	0.011349109488	0.00235663834533	0.000108967875964	0.00376319773289	0.0310569313165	0.000383343065721	0.0078403953377	0.014558523679	0.00824930383215	1.28747995118
GO:0006052	0.134442875297	0.0194107944718	0.000443452059012	0.00231758470906	0.000385427001971	0.0338983945343	0.40773130382	0.109074895819	0.0206798826616	0.000565011593897	0.00571471528234	0.0277658342701	0.00621538641003	7.76532506981e-05	0.0117529026408	0.11679568139	0.000272906581102	0.0237292961577	0.00920028865714	0.0137597861756	0.520866814772
GO:0006053	0.0863224228199	0.0128747308803	0.000626540703354	0.00170898818819	0.000544400241842	0.022390357185	0.070173850435	0.0810079728718	0.015188136309	0.000797813121055	0.00448201798335	0.01866462703	0.00407924071229	0.000108939057565	0.00721414196127	0.0162344049314	0.000385071094163	0.0147440301619	0.00986659909765	0.0111539236539	0.513828432206
GO:0006055	0.290191430474	0.298752738804	0.00113245511907	0.00307356681185	0.0276513170036	0.160617856101	2.46919273851	0.710160055721	0.105292061722	0.0602675402637	0.0378090529545	0.0344290284504	0.00735167728418	0.000200140050766	0.0129405240962	0.164621624012	0.000698138047541	0.0264518243895	5.02957298987	0.0204035882324	0.083660392784
GO:0006058	5.5322767073	0.127306968488	0.000572597007434	0.0728225457859	0.0779047635111	3.59505891858	2.02501349159	3.33677601328	0.419585302329	0.000728605634347	0.0120294053375	0.0170502745995	0.528346271011	0.0278764938838	0.0280663198294	0.448761248498	0.15312913917	0.000865626154744	0.201358071843	0.385495627475	0.119412475
GO:0006061	0.119421895415	0.0159553053372	0.000297944836664	0.00186722094539	0.000258863199062	0.0277486863152	0.335446301149	0.087549060021	0.0166691005179	0.000379329814968	0.00458251353635	0.0226670724485	0.00510265950605	5.17040830805e-05	0.00975799064837	0.0969705807509	0.000183050109453	0.0196661288079	0.00680084712441	0.0109190697796	0.0171213804451
GO:0006062	0.0918431225979	0.0104326134374	0.000449184475526	0.0013588168155	0.000390151937649	0.0177160507708	0.0539434409105	0.0632530674552	0.0118460574848	0.000571543178912	0.00348034690477	0.0149239297001	0.00331994123134	7.73986467327e-05	0.00597501439952	0.0129668985261	0.000275604982201	0.012176380097	0.00733964883759	0.00866589410437	0.0112507746494
GO:0006065	0.000442831705657	0.013612732941	2.3241085205e-05	2.09437776706e-05	0.001504688295	0.00128743450957	0.000966179222448	0.0150924171241	0.000789701008052	2.99517714053e-05	0.000239291623733	2.00054932049	2.84151067233e-05	4.6235395547e-06	1.17256230469e-05	0.000612688607403	1.46678754908e-05	3.51768691408e-05	0.000282074360279	0.000358200216827	8.77681675704e-05
GO:0006068	0.422694107585	0.00131068200296	0.000319018756576	0.000287417447696	0.000278790054143	0.00643374831254	0.00799886490699	0.0205382104566	0.00430867327347	0.000411011820328	0.00111803601442	0.00408047389984	0.000388330112335	6.32675527229e-05	0.000160947277214	0.00252685228662	0.000201208447128	0.000482841831641	0.00387142698164	0.00275045023441	0.00120430994996
GO:0006069	0.0649936712839	0.000476481156841	0.000113878419398	0.000103554981604	0.000100092462095	0.00366982183414	0.00288466347517	0.00881615175582	0.00199114107972	0.000148439493754	0.00040152402155	0.00224403324532	0.000162930779105	2.53918097308e-05	5.7516296284e-05	0.000943344203935	7.36747206581e-05	0.000172548888852	0.00138859856447	0.000981175435604	0.000436149216637
GO:0006075	0.011638930279	0.00191620811908	0.000121744272639	0.000252856502184	0.000107010285581	0.00363613064562	0.0292476243742	0.0120831364303	0.00269001249414	0.000158705159892	0.000841036126564	0.00256994208302	0.000600787757133	2.71662113507e-05	0.000914339949636	0.00885261994649	7.8777139255e-05	0.00189016944948	0.00176884435894	0.00188712824675	0.00188773813614
GO:0006076	0.00982596789321	0.00153608158421	0.000107239945529	0.000218337929591	9.31839837688e-05	0.00272769510785	0.00595121618294	0.0100305322972	0.00200883231576	0.000136565357267	0.000618802312838	0.00223492543654	0.000475808818645	1.86626610839e-05	0.000789698349111	0.00203714020217	6.59203630244e-05	0.00163344082237	0.00154046251721	0.00153821653484	0.00162512369608
GO:0006078	0.012078262404	0.00198612257309	0.000127178877939	0.000263040154985	0.000111736660148	0.00377081003461	0.0294732516017	0.012549216437	0.00278793354013	0.000165638143191	0.000870636695949	0.00267725932582	0.000622409607434	2.81319468958e-05	0.000949032722965	0.00894727149399	8.21309494237e-05	0.00196229424733	0.00184518190914	0.00196063660913	0.00196126031383
GO:0006079	0.0102653000183	0.00160599603822	0.00011267455083	0.000228521582394	9.79103583354e-05	0.00286237449686	0.00617684341043	0.0104966123039	0.00210675336175	0.000143498340566	0.000648402882224	0.00234224267936	0.000497430668949	1.9628396629e-05	0.000824391122446	0.00213179174968	6.92741731932e-05	0.00170556562023	0.00161680006742	0.00161172489722	0.00169864587377
GO:0006087	1.39742605737e-06	0.000937862706012	8.66862968178e-08	7.88279106761e-08	0.000104242858846	2.79353424875e-06	2.19585761331e-06	0.000840044346291	1.51569232831e-06	1.12994806944e-07	3.05647292046e-07	1.70819838386e-06	1.24025833454e-07	1.93287013174e-08	4.37824370752e-08	7.18090539855e-07	5.60825197318e-08	1.31347311226e-07	1.05702615084e-06	7.46888352425e-07	3.32004612024e-07
GO:0006088	0.	0.	0.	0.	0.	0.	0.	0.	0.	0.	0.	0.	0.	0.	0.	0.	0.	0.	0.	0.	0.
GO:0006097	0.410947193609	0.0643107734455	0.0014061987688	0.00714561872452	0.00185169239294	3.1113750112	0.135146531613	0.347664431195	0.0643287538503	0.00180514548708	0.0666836665842	0.0914637761353	0.0192663697298	0.000268204862966	0.0360033125965	0.0698044494195	0.000879870771354	0.0727158201426	7.02880429695	0.0415378650515	0.0641082240177
GO:0006101	0.0508139704128	0.367191818072	0.000141382057837	0.000861927367004	0.0401231073022	0.0128135416865	0.0160221099436	0.360170459509	0.00743974330002	0.00018081249623	0.00196419275991	0.0107552443081	0.0023590889668	2.58569456231e-05	0.00448304339266	0.00844065375574	8.77331067155e-05	0.00903736547208	0.00318116199365	0.00489590517761	0.00788180517239
GO:0006102	0.0508139704128	0.367191818072	0.000141382057837	0.000861927367004	0.0401231073022	0.0128135416865	0.0160221099436	0.360170459509	0.00743974330002	0.00018081249623	0.00196419275991	0.0107552443081	0.0023590889668	2.58569456231e-05	0.00448304339266	0.00844065375574	8.77331067155e-05	0.00903736547208	1.00318116199	0.00489590517761	0.00788180517239
GO:0006108	0.0503186366226	0.0347555604341	0.000110655099704	0.000833985904512	0.00317302318227	0.0118233412389	3.01524376288	0.062407048148	0.0069024886655	0.000140760183123	0.00185585255055	0.010149753681	0.00231512657907	1.90056644175e-05	0.00446752420265	0.00818611827823	6.78540104907e-05	0.00899080790208	0.00280648687804	0.00463116198315	0.00776412230684
GO:0006116	0.000240432235462	0.000209936376959	9.6314756123e-06	0.00681143156092	8.43677535058e-06	0.000241687561899	0.00724364117149	0.0170715950263	0.0141196611402	0.000295915070587	0.000175561689783	0.000727601722777	1.25640290458e-05	2.00711218238e-06	4.86135399211e-06	0.000276129364978	6.13860719908e-06	1.45840619763e-05	0.027384684995	0.00461816401908	0.00032002201695
GO:0006120	8.19067057593	0.575873058211	8.9804969473	6.2191060074	0.0651254941386	6.29168903223	4.61396462632	19.3450247614	5.17929404039	2.02307228201	1.21575529718	1.52878390257	34.8863549703	1.36958307884	0.18106435702	3.85465286392	0.063382775613	0.483982544744	1.5465142507	0.591674358669	1.39497145732
GO:0006121	6.19067057593	0.575873058211	0.980496947299	1.2191060074	0.0651254941386	2.29168903223	4.61396462632	7.3450247614	5.17929404039	0.0230722820077	0.215755297181	1.52878390257	2.88635497032	0.369583078841	0.18106435702	3.85465286392	0.063382775613	0.483982544744	1.5465142507	0.591674358669	0.394971457323
GO:0006122	6.19067057593	0.575873058211	0.980496947299	1.2191060074	0.0651254941386	2.29168903223	4.61396462632	7.3450247614	8.17929404039	0.0230722820077	0.215755297181	1.52878390257	2.88635497032	1.36958307884	0.18106435702	3.85465286392	0.063382775613	0.483982544744	1.5465142507	0.591674358669	0.394971457323
GO:0006123	6.19067057593	0.575873058211	0.980496947299	1.2191060074	0.0651254941386	2.29168903223	4.61396462632	8.3450247614	5.17929404039	0.0230722820077	0.215755297181	1.52878390257	4.88635497032	0.369583078841	0.18106435702	3.85465286392	0.063382775613	0.483982544744	1.5465142507	0.591674358669	0.394971457323
GO:0006125	5.43339117024	0.495496984219	0.424605469719	1.07083643174	0.055716213611	1.76022473767	3.99782423091	5.78556280812	4.5282987689	0.0120355834642	0.17777961387	1.34107246137	1.07113938693	0.105869068275	0.159684926602	3.38007105676	0.0548073480405	0.42642320086	1.32859621582	0.504337767496	0.33650059214
GO:0006126	0.	0.	0.	0.	0.	0.	0.	0.	0.	0.	0.	0.	0.	0.	0.	0.	0.	0.	0.	0.	0.
GO:0006127	5.43339117024	0.495496984219	0.424605469719	1.07083643174	0.055716213611	1.76022473767	3.99782423091	5.78556280812	4.5282987689	0.0120355834642	0.17777961387	1.34107246137	1.07113938693	0.105869068275	0.159684926602	3.38007105676	0.0548073480405	0.42642320086	1.32859621582	0.504337767496	0.33650059214
GO:0006128	0.	0.	0.	0.	0.	0.	0.	0.	0.	0.	0.	0.	0.	0.	0.	0.	0.	0.	0.	0.	0.
GO:0006129	0.	0.	0.	0.	0.	0.	0.	0.	0.	0.	0.	0.	0.	0.	0.	0.	0.	0.	0.	0.	0.
GO:0006130	0.	0.	0.	0.	0.	0.	0.	0.	0.	0.	0.	0.	0.	0.	0.	0.	0.	0.	0.	0.	0.
GO:0006131	0.	0.	0.	0.	0.	0.	0.	0.	0.	0.	0.	0.	0.	0.	0.	0.	0.	0.	0.	0.	0.
GO:0006132	0.	0.	0.	0.	0.	0.	0.	0.	0.	0.	0.	0.	0.	0.	0.	0.	0.	0.	0.	0.	0.
GO:0006133	5.43339117024	0.495496984219	0.424605469719	1.07083643174	0.055716213611	1.76022473767	3.99782423091	5.78556280812	4.5282987689	0.0120355834642	0.17777961387	1.34107246137	1.07113938693	0.105869068275	0.159684926602	3.38007105676	0.0548073480405	0.42642320086	1.32859621582	0.504337767496	0.33650059214
GO:0006134	0.	0.	0.	0.	0.	0.	0.	0.	0.	0.	0.	0.	0.	0.	0.	0.	0.	0.	0.	0.	0.
GO:0006135	0.	0.	0.	0.	0.	0.	0.	0.	0.	0.	0.	0.	0.	0.	0.	0.	0.	0.	0.	0.	0.
GO:0006136	5.43339117024	0.495496984219	0.424605469719	1.07083643174	0.055716213611	1.76022473767	3.99782423091	5.78556280812	4.5282987689	0.0120355834642	0.17777961387	1.34107246137	1.07113938693	0.105869068275	0.159684926602	3.38007105676	0.0548073480405	0.42642320086	1.32859621582	0.504337767496	0.33650059214
GO:0006137	5.43339117024	0.495496984219	0.424605469719	1.07083643174	0.055716213611	1.76022473767	3.99782423091	5.78556280812	4.5282987689	0.0120355834642	0.17777961387	1.34107246137	1.07113938693	0.105869068275	0.159684926602	3.38007105676	0.0548073480405	0.42642320086	1.32859621582	0.504337767496	0.33650059214
GO:0006138	5.43339117024	0.495496984219	0.424605469719	1.07083643174	0.055716213611	1.76022473767	3.99782423091	5.78556280812	4.5282987689	0.0120355834642	0.17777961387	1.34107246137	1.07113938693	0.105869068275	0.159684926602	3.38007105676	0.0548073480405	0.42642320086	1.32859621582	0.504337767496	0.33650059214
GO:0006143	0.	0.	0.	0.	0.	0.	0.	0.	0.	0.	0.	0.	0.	0.	0.	0.	0.	0.	0.	0.	0.
GO:0006146	0.00941272517025	0.00782576268741	0.000389041212097	0.00034799194842	0.000338475573085	0.00424231913694	0.0540062403576	0.0621298587959	0.0176070344527	0.0109133717698	0.0065654077508	0.00290966608471	0.0312739667586	6.97867524614e-05	0.000196106668605	0.0334127894115	0.000240516420171	0.000588320005814	0.00678709798029	0.00335582987929	0.0118689048375
GO:0006147	0.00907779352272	0.0073999688126	0.000380399342345	0.000340243464665	0.000330945859581	0.00412161036592	0.051020160986	0.059070180882	0.0166616402837	0.0102512634556	0.00620969514002	0.00282985222686	0.0293353834369	6.81824372841e-05	0.00019174927202	0.0314434644497	0.000235138095746	0.00057524781606	0.00655227581549	0.00328129829185	0.0111854836909
GO:0006148	0.192482909621	0.00397976995783	0.000211588281057	0.000189013675784	0.000183937632489	0.00194988836294	0.0089015271169	0.187470583188	0.00886394737303	0.00547802852272	0.00334160921105	0.00137754367801	0.000216534608684	3.72243174943e-05	0.000106640147744	0.00525198741444	0.000130328349786	0.000319920443233	0.00359818136277	0.00182530503034	0.00599653631067
GO:0006149	0.272472985567	0.00558524386261	0.000286689059827	0.000256101863177	0.000249224137849	0.00264197836831	0.0122860712068	0.264897127632	0.0124280542081	0.007743892556	0.00468842523761	0.00186648665015	0.000293391028433	5.04366524075e-05	0.000144490817468	0.00734117019015	0.000176586869	0.000433472452405	0.00493961404812	0.00247317564296	0.00844643860201
GO:0006150	0.00941272517025	0.00782576268741	0.000389041212097	0.00034799194842	0.000338475573085	0.00424231913694	0.0540062403576	0.0621298587959	0.0176070344527	0.0109133717698	0.0065654077508	0.00290966608471	0.0312739667586	6.97867524614e-05	0.000196106668605	0.0334127894115	0.000240516420171	0.000588320005814	0.00678709798029	0.00335582987929	0.0118689048375
GO:0006151	0.0100825884653	0.00867735043697	0.000406324951601	0.00036348891593	0.000353535000092	0.00448373667899	0.0599783991011	0.0682492146237	0.0194978227903	0.0122375883981	0.00727683297231	0.0030692938004	0.0351511334021	7.29953828162e-05	0.000204821461773	0.0373514393352	0.00025127306902	0.00061446438532	0.00725674230988	0.00350489305414	0.0132357471307
GO:0006153	0.	0.	0.	0.	0.	0.	0.	0.	0.	0.	0.	0.	0.	0.	0.	0.	0.	0.	0.	0.	0.
GO:0006155	0.	0.	0.	0.	0.	0.	0.	0.	0.	0.	0.	0.	0.	0.	0.	0.	0.	0.	0.	0.	0.
GO:0006156	0.192482909621	0.00397976995783	0.000211588281057	0.000189013675784	0.000183937632489	0.00194988836294	0.0089015271169	0.187470583188	0.00886394737303	0.00547802852272	0.00334160921105	0.00137754367801	0.000216534608684	3.72243174943e-05	0.000106640147744	0.00525198741444	0.000130328349786	0.000319920443233	0.00359818136277	0.00182530503034	0.00599653631067
GO:0006158	0.	0.	0.	0.	0.	0.	0.	0.	0.	0.	0.	0.	0.	0.	0.	0.	0.	0.	0.	0.	0.
GO:0006159	0.272472985567	0.00558524386261	0.000286689059827	0.000256101863177	0.000249224137849	0.00264197836831	0.0122860712068	0.264897127632	0.0124280542081	0.007743892556	0.00468842523761	0.00186648665015	0.000293391028433	5.04366524075e-05	0.000144490817468	0.00734117019015	0.000176586869	0.000433472452405	0.00493961404812	0.00247317564296	0.00844643860201
GO:0006160	0.0101758539035	0.000179282519256	2.93872612579e-06	2.62518994145e-06	2.55468934013e-06	2.70817828187e-05	0.000268308246994	0.00960193931675	0.000391794242615	0.000282763623662	0.000149751186132	1.91325510835e-05	3.00742512061e-06	5.17004409645e-07	1.48111316312e-06	0.000217620195571	1.81011596925e-06	4.44333948935e-06	9.13107199857e-05	2.53514587547e-05	0.000289965120717
GO:0006161	0.272472985567	0.00558524386261	0.000286689059827	0.000256101863177	0.000249224137849	0.00264197836831	0.0122860712068	0.264897127632	0.0124280542081	0.007743892556	0.00468842523761	0.00186648665015	0.000293391028433	5.04366524075e-05	0.000144490817468	0.00734117019015	0.000176586869	0.000433472452405	0.00493961404812	0.00247317564296	0.00844643860201
GO:0006162	0.	0.	0.	0.	0.	0.	0.	0.	0.	0.	0.	0.	0.	0.	0.	0.	0.	0.	0.	0.	0.
GO:0006167	0.334219403488	0.248388469499	3.17154022749e-05	0.0207247914621	1.1111387058	0.00172683104422	2.84891235715	0.567157800379	0.0436499829565	0.000902847695745	0.000809642914906	0.000660129103362	3.34685415052e-05	5.69646896661e-06	1.59871663413e-05	0.0015730826823	1.96121920473e-05	4.79614990238e-05	0.0833416275028	0.403227904192	0.000980756430143
GO:0006168	0.0434826224589	0.0573711903595	0.00104700532613	0.000937134629333	0.000911282552976	0.0122821799908	0.106560800207	0.233344914221	0.126330500502	0.0898795072241	0.047924580904	0.00832668425217	0.0165502029511	0.000189581893288	0.000527811342457	0.081580291618	0.000648454365458	0.00158343402737	0.0303714981284	0.00903095936584	0.092453935001
GO:0006169	0.097227461356	0.0554798487219	0.00112710468329	0.0010106011458	0.000982062248578	0.0157650580253	0.0874863898362	0.270417765005	0.123192205366	0.0862648090727	0.0463484762458	0.0104221045051	0.00124866763205	0.000209285246306	0.000568308824516	0.0680927243166	0.000701490344893	0.00170492647355	0.0306085145712	0.00972067575982	0.0890445795037
GO:0006170	0.501283110958	0.354864304023	4.56951051671e-05	0.0304899250485	0.33337309108	0.00247047145616	0.292662387337	0.840151684108	0.0641742335519	0.00132705678074	0.00117637317916	0.000945563660064	4.82086457944e-05	8.205965167e-06	2.30340517919e-05	0.0022759480209	2.82560296254e-05	6.91021553757e-05	0.122602440772	0.604409472142	0.00143930428573
GO:0006172	0.334206407346	0.248370711992	3.14243284492e-05	0.0200612661372	1.11113845276	0.00172414865811	0.174889183217	0.565543485846	0.0422846460574	0.000874840632068	0.00079481041647	0.000658234069731	3.31706632076e-05	5.64526091081e-06	1.58404656089e-05	0.00155152792007	1.94329043704e-05	4.75213968268e-05	0.0806795221689	0.402783216319	0.000952036075329
GO:0006173	0.501253119862	0.354823325161	4.50233963383e-05	0.0289587127603	0.333372507151	0.00246428133437	0.274403780826	0.836426342877	0.0610234560926	0.00126242509534	0.00114214433662	0.00094119050553	4.75212343382e-05	8.08779273051e-06	2.26955116403e-05	0.00222620626191	2.78422888324e-05	6.80865349209e-05	0.116459120771	0.60338326936	0.00137302654386
GO:0006174	0.265099572431	0.14554241103	3.86988591169e-05	0.0416275979121	0.133367060923	0.00412702616881	0.244513706601	0.622119824322	0.186348493603	0.00178262115016	0.0011548029612	0.000610306776909	4.32421206992e-05	7.2284205022e-06	1.95137118426e-05	0.00470626230147	2.41136157985e-05	5.85411355277e-05	0.167186717934	0.261548715983	0.50187813272
GO:0006176	0.200624961217	0.142098367868	2.07801574539e-05	0.0178997357934	0.133351411568	0.00101124678612	0.172994930855	0.349937569731	0.0374063394576	0.000771575740445	0.000598051710144	0.000394515464662	2.18440659918e-05	3.72257839272e-06	1.04746827813e-05	0.00109566726059	1.2843596304e-05	3.1424048344e-05	0.0719248433136	0.245586394221	0.000822606302789
GO:0006177	0.334245395771	0.248423984512	3.22975499265e-05	0.022051842112	1.11113921187	0.00173219581644	2.86362537168	0.570386429447	0.0463806567548	0.000958861823099	0.000839307911778	0.000663919170624	3.40642981006e-05	5.79888507825e-06	1.6280567806e-05	0.00161619220675	1.99707674012e-05	4.88417034179e-05	0.0886658381706	7.40411727994	0.00103819713977
GO:0006178	0.0431476908115	0.0569453964847	0.00103836345638	0.000929386145582	0.000903752839476	0.0121614712198	0.103574720835	0.230285236308	0.125385106334	0.0892173989099	0.0475688682933	0.00824687039435	0.0146116196293	0.000187977578111	0.000523453945874	0.0796109666562	0.000643076041036	0.00157036183762	0.0301366759636	0.00895642777845	0.0917705138543
GO:0006179	0.0802677048502	0.0551810445231	0.00112220680641	0.00100622582923	0.000977804433008	0.0157199217206	0.0870392094244	0.25441453281	0.122539214962	0.0857935363666	0.0460988909355	0.01039021692	0.00124365525685	0.00020842357229	0.000565840302576	0.0677300239906	0.000698473484942	0.00169752090773	0.0304563300379	0.00967842332853	0.0885613043025
GO:0006180	0.111921679022	0.0826221646851	0.00168086127118	0.00150715108556	0.00146457774173	0.0235573144287	0.130335223931	0.373620183117	0.18348232724	0.128454668197	0.069023543748	0.0155693815874	0.00186297669768	0.000312204521427	0.000847526192897	0.101413685823	0.00104620179744	0.00254257857869	0.0456084027901	0.0144965087772	0.132600318853
GO:0006181	0.501283110958	0.354864304023	4.56951051671e-05	0.0304899250485	0.33337309108	0.00247047145616	0.292662387337	0.840151684108	0.0641742335519	0.00132705678074	0.00117637317916	0.000945563660064	4.82086457944e-05	8.205965167e-06	2.30340517919e-05	0.0022759480209	2.82560296254e-05	6.91021553757e-05	0.122602440772	0.604409472142	0.00143930428573
GO:0006183	1.25072353511	0.186371943885	2.51075790694e-05	0.0185549777636	0.833355177743	0.00130729718935	0.159815082889	0.432694854707	0.0389340162211	0.000804244753113	0.00067454890985	0.000503697364771	2.6453315326e-05	4.50475751673e-06	1.26561703874e-05	0.00127763747107	1.55228342617e-05	3.79685111621e-05	0.0745880832963	0.304439126949	0.000865913548301
GO:0006185	0.501238124314	0.354802835731	4.46875419239e-05	0.0281931066161	0.333372215187	0.00246118627348	0.265274477571	0.834563672261	0.0594480673628	0.00123010925264	0.00112502991535	0.000939003928264	4.71775286102e-05	8.02870651227e-06	2.25262415645e-05	0.00220133538242	2.7635418436e-05	6.75787246936e-05	0.11338746077	0.602870167969	0.00133988767292
GO:0006186	0.265084576883	0.1455219216	3.83630047025e-05	0.040861991768	0.133366768959	0.00412393110792	0.235384403346	0.620257153706	0.184773104874	0.00175030530746	0.00113768853993	0.000608120199642	4.28984149712e-05	7.16933428396e-06	1.93444417668e-05	0.00468139142198	2.3906745402e-05	5.80333253004e-05	0.164115057933	0.261035614591	0.501844993849
GO:0006187	0.200630959436	0.142106563641	2.09144992197e-05	0.0182059782511	0.133351528353	0.00101248481048	0.178313318824	0.350682637977	0.0380364949495	0.000784502077527	0.000604897478653	0.000395390095569	2.19815482831e-05	3.74621288001e-06	1.05423908117e-05	0.00110561561239	1.29263444626e-05	3.1627172435e-05	0.0731535073139	0.245791634778	0.000835861851165
GO:0006189	0.334219403488	0.248388469499	3.17154022749e-05	0.0207247914621	1.1111387058	0.00172683104422	2.84891235715	1.56715780038	0.0436499829565	0.000902847695745	0.000809642914906	0.000660129103362	3.34685415052e-05	5.69646896661e-06	1.59871663413e-05	0.0015730826823	1.96121920473e-05	4.79614990238e-05	0.0833416275028	0.403227904192	0.000980756430143
GO:0006190	0.097227461356	0.0554798487219	0.00112710468329	0.0010106011458	0.000982062248578	0.0157650580253	0.0874863898362	0.270417765005	0.123192205366	0.0862648090727	0.0463484762458	0.0104221045051	0.00124866763205	0.000209285246306	0.000568308824516	0.0680927243166	0.000701490344893	0.00170492647355	0.0306085145712	0.00972067575982	0.0890445795037
GO:0006191	0.111921679022	0.0826221646851	0.00168086127118	0.00150715108556	0.00146457774173	0.0235573144287	0.130335223931	0.373620183117	0.18348232724	0.128454668197	0.069023543748	0.0155693815874	0.00186297669768	0.000312204521427	0.000847526192897	0.101413685823	0.00104620179744	0.00254257857869	0.0456084027901	0.0144965087772	0.132600318853
GO:0006192	0.315242383186	0.189876430868	4.40170512548e-05	0.0445413780075	0.833371688394	0.00443220700167	0.257015303239	0.710371987614	0.19252356712	0.00191062189881	0.00128178770367	0.000725939079955	4.88653019312e-05	8.18490397001e-06	2.21945461722e-05	0.00496160160646	2.74031214258e-05	6.65836385165e-05	0.178911354918	0.321915097814	0.502019199635
GO:0006193	0.236821357062	0.000783583814755	5.2266008238e-05	0.02294431675	4.54358141526e-05	0.000481656548895	0.189472776358	0.057948312	0.0475525780587	0.00102068722582	0.000659195110958	0.000340277395626	5.34878377231e-05	9.19505785053e-06	2.63419827065e-05	0.00106459562194	3.21933831568e-05	7.90259481195e-05	0.0924128256852	0.015715966995	0.00114876772338
GO:0006194	0.265039590238	0.145460453307	3.73554414594e-05	0.0385651733354	0.133365893065	0.00411464592524	0.207996493579	0.614669141858	0.180046938684	0.00165335777935	0.00108634527612	0.000601560467842	4.18672977869e-05	6.99207562922e-06	1.88366315394e-05	0.0046067787835	2.32861342126e-05	5.65098946183e-05	0.154900077931	0.259496310418	0.501745577237
GO:0006196	0.236770372198	0.00071391975013	5.11241032291e-05	0.0203412558598	4.44431348661e-05	0.000471133341858	0.17343314529	0.0516152319063	0.0421962563776	0.000910813360625	0.000601006078633	0.00033284303292	5.23192382477e-05	8.9941647085e-06	2.57664644488e-05	0.000980034631661	3.14900238088e-05	7.72993933465e-05	0.0819691816831	0.013971422265	0.00103609556219
GO:0006197	0.	0.	0.	0.	0.	0.	0.	0.	0.	0.	0.	0.	0.	0.	0.	0.	0.	0.	0.	0.	0.
GO:0006199	0.	0.	0.	0.	0.	0.	0.	0.	0.	0.	0.	0.	0.	0.	0.	0.	0.	0.	0.	0.	0.
GO:0006200	0.236821357062	0.000783583814755	5.2266008238e-05	0.02294431675	4.54358141526e-05	0.000481656548895	0.189472776358	4.057948312	0.0475525780587	0.00102068722582	0.000659195110958	0.000340277395626	5.34878377231e-05	9.19505785053e-06	2.00002634198	0.00106459562194	3.21933831568e-05	7.90259481195e-05	0.0924128256852	0.015715966995	0.00114876772338
GO:0006201	0.118450166808	0.00044574740841	2.70174207435e-05	0.0134882545546	2.34867469158e-05	0.000248978601468	0.123499108974	0.0338791886216	0.0279248126845	0.000595441998697	0.000374665531496	0.000175896684616	2.76490106121e-05	4.75312263331e-06	1.36167358862e-05	0.00059779112697	1.66414502892e-05	4.08502076585e-05	0.0542951175111	0.00920915049437	0.000661649555164
GO:0006202	0.119402977184	0.0016520990061	5.17787346959e-05	0.0108573987061	4.50637438408e-05	0.000600375370114	0.103031318026	0.0366009642286	0.0252996475945	0.00246973868651	0.00138247337005	0.000407758123637	0.00584220746274	9.36123594228e-06	2.61021227103e-05	0.00641954696359	3.20592728554e-05	7.83063681308e-05	0.0443511626698	0.00765399376715	0.00259703157575
GO:0006203	0.335671676177	0.00107985362354	7.35809527334e-05	0.0313698430675	6.3965292286e-05	0.000678084073241	8.26737817804	0.679334791124	0.0650317561041	0.00139812596297	0.000908618587728	0.000479048157836	7.5301064535e-05	1.29449548548e-05	3.70846798861e-05	0.00147158526042	4.53223784301e-05	0.000111254039658	0.126366359436	0.0215041679246	0.00157843981044
GO:0006204	0.236770372198	0.00071391975013	5.11241032291e-05	0.0203412558598	4.44431348661e-05	0.000471133341858	0.17343314529	0.0516152319063	0.0421962563776	0.000910813360625	0.000601006078633	0.00033284303292	5.23192382477e-05	8.9941647085e-06	2.57664644488e-05	0.000980034631661	3.14900238088e-05	7.72993933465e-05	0.0819691816831	0.013971422265	0.00103609556219
GO:0006205	0.	0.	0.	0.	0.	0.	0.	0.	0.	0.	0.	0.	0.	0.	0.	0.	0.	0.	0.	0.	0.
GO:0006207	0.00673766724482	0.00714394678102	0.000231739324641	0.000207583618271	0.000201796612509	2.01074392818	8.44269985637	18.0602427003	0.017263448358	0.00810890407134	0.00623051696711	0.00435769099202	0.0233997533517	4.2438042249e-05	0.000116834163281	0.0287261084691	0.000143840190166	0.000350502489842	0.00436643355401	0.00351391398577	0.00867948550957
GO:0006209	0.0100825884653	0.00867735043697	0.000406324951601	0.00036348891593	0.000353535000092	0.00448373667899	0.0599783991011	0.0682492146237	0.0194978227903	0.0122375883981	0.00727683297231	0.0030692938004	0.0351511334021	7.29953828162e-05	0.000204821461773	0.0373514393352	0.00025127306902	0.00061446438532	0.00725674230988	0.00350489305414	0.0132357471307
GO:0006210	0.0100825884653	0.00867735043697	0.000406324951601	0.00036348891593	0.000353535000092	0.00448373667899	0.0599783991011	2.06824921462	0.0194978227903	0.0122375883981	0.00727683297231	0.0030692938004	0.0351511334021	7.29953828162e-05	0.000204821461773	0.0373514393352	0.00025127306902	0.00061446438532	0.00725674230988	0.00350489305414	0.0132357471307
GO:0006211	0.0100825884653	0.00867735043697	0.000406324951601	0.00036348891593	0.000353535000092	0.00448373667899	0.0599783991011	0.0682492146237	0.0194978227903	0.0122375883981	0.00727683297231	0.0030692938004	0.0351511334021	7.29953828162e-05	0.000204821461773	0.0373514393352	0.00025127306902	0.00061446438532	0.00725674230988	0.00350489305414	0.0132357471307
GO:0006212	0.00941272517025	0.00782576268741	0.000389041212097	0.00034799194842	0.000338475573085	0.00424231913694	0.0540062403576	0.0621298587959	0.0176070344527	0.0109133717698	0.0065654077508	0.00290966608471	0.0312739667586	6.97867524614e-05	0.000196106668605	0.0334127894115	0.000240516420171	0.000588320005814	0.00678709798029	0.00335582987929	0.0118689048375
GO:0006214	0.244885114984	0.00509918903263	0.000278721846775	0.000248984681558	0.000242298091193	0.002568556646	0.0115586577371	0.238865203262	0.0685087136266	0.00697728895407	0.00428243313299	0.00181461617832	0.000285237564773	4.9034996008e-05	0.000140475355115	0.00675117765993	0.000171679443484	0.000421426065345	0.0046920605406	0.00240444502144	0.00766031094139
GO:0006217	0.2326740903	0.00488405000952	0.000275195375424	0.000245834453628	0.000239232463985	0.00253605850662	0.0112366878407	0.227342876082	0.0632766557736	0.00663797260567	0.00410273170963	0.00179165711702	0.000281628654628	4.84145907164e-05	0.000138698019319	0.00649003342524	0.00016950730432	0.000416094057957	0.00458248767662	0.00237402327094	0.00731235279653
GO:0006218	0.403960746528	0.508294200618	0.000428662184215	0.000382927706125	0.000372644018414	0.00395032938715	0.0183038962949	0.392864786434	0.118459243999	0.0114838824763	0.00696275396956	0.00279080145138	0.000438683077593	7.54137098867e-05	0.000216045040059	0.010910199194	0.000264035582715	0.000648135120178	0.00736680940285	0.00369793278368	0.0125343408467
GO:0006219	0.244885114984	0.00509918903263	0.000278721846775	0.000248984681558	0.000242298091193	0.002568556646	0.0115586577371	0.238865203262	0.0685087136266	0.00697728895407	0.00428243313299	0.00181461617832	0.000285237564773	4.9034996008e-05	0.000140475355115	0.00675117765993	0.000171679443484	0.000421426065345	0.0046920605406	0.00240444502144	0.00766031094139
GO:0006222	0.000912988088651	0.27157339744	3.23182816805e-05	0.0220991017505	2.81187830227e-05	0.00173238686958	0.190834999454	8.97327918689	0.0464779029727	0.000960856628205	0.000840364357536	0.00066405414453	3.40855145035e-05	5.80253237566e-06	1.62910165761e-05	0.00161772744623	1.99835371788e-05	4.88730497282e-05	0.0888554468126	0.0152600639725	0.00104024274909
GO:0006223	0.00913866695644	0.00508285877238	0.000469818285527	0.000426347990499	0.000412414889475	0.0138780062513	0.0340383768308	0.0554972165262	0.0145690201129	0.00581915362105	0.00425847059157	0.0085341833926	0.0160819415377	0.000102176074175	0.000237231326268	0.0190737737456	0.000302252464379	0.000711693978803	0.00676438708223	0.00404853663953	0.00700196826848
GO:0006224	0.	0.	0.	0.	0.	0.	0.	0.	0.	0.	0.	0.	0.	0.	0.	0.	0.	0.	0.	0.	0.
GO:0006225	0.000912988088651	0.27157339744	3.23182816805e-05	0.0220991017505	2.81187830227e-05	0.00173238686958	0.190834999454	0.973279186892	0.0464779029727	0.000960856628205	0.000840364357536	0.00066405414453	3.40855145035e-05	5.80253237566e-06	1.62910165761e-05	0.00161772744623	1.99835371788e-05	4.88730497282e-05	0.0888554468126	0.0152600639725	0.00104024274909
GO:0006226	0.000857567158066	0.259727301983	3.05117775373e-05	0.020436889189	2.65472172867e-05	0.00164742676144	0.189050064592	0.963147186408	0.0430097302098	0.000889359065742	0.00078671382621	0.000630690712488	3.21886021365e-05	5.47915380531e-06	1.53804149915e-05	0.00152088090604	1.88671492312e-05	4.61412449745e-05	0.0821773806793	0.0141246626986	0.000964309278895
GO:0006227	0.000857567158066	0.259727301983	3.05117775373e-05	0.020436889189	2.65472172867e-05	0.00164742676144	0.189050064592	0.963147186408	0.0430097302098	0.000889359065742	0.00078671382621	0.000630690712488	3.21886021365e-05	5.47915380531e-06	1.53804149915e-05	0.00152088090604	1.88671492312e-05	4.61412449745e-05	0.0821773806793	0.0141246626986	0.000964309278895
GO:0006228	1.00062632205	0.166466708501	2.13193562983e-05	0.0169186131453	1.85479942055e-05	0.00107769683303	0.0849889794236	0.449904710887	0.0354305344336	0.000731365837072	0.000590963583955	0.000417467896251	2.24392293607e-05	3.82244601163e-06	1.07465519221e-05	0.00110235956968	1.31790175659e-05	3.22396557664e-05	0.0679967658623	0.0116147856507	0.0007837258136
GO:0006229	0.0134052430404	1.86511742805	4.61566889851e-05	0.0281725485026	4.01568482988e-05	0.00234493180701	0.297871287593	1.50425289165	0.0645404523677	0.00156588568095	0.00127286409405	0.000907524612957	4.85894831843e-05	8.27659952174e-06	2.32664490271e-05	0.00238029594892	2.85333759955e-05	6.97993470814e-05	0.113384501162	0.0195107007417	0.00167924726237
GO:0006230	0.000912988088651	0.27157339744	3.23182816805e-05	0.0220991017505	2.81187830227e-05	0.00173238686958	0.190834999454	0.973279186892	0.0464779029727	0.000960856628205	0.000840364357536	0.00066405414453	3.40855145035e-05	5.80253237566e-06	1.62910165761e-05	0.00161772744623	1.99835371788e-05	4.88730497282e-05	0.0888554468126	0.0152600639725	0.00104024274909
GO:0006231	0.000857567158066	0.259727301983	3.05117775373e-05	0.020436889189	2.65472172867e-05	0.00164742676144	0.189050064592	0.963147186408	0.0430097302098	0.000889359065742	0.00078671382621	0.000630690712488	3.21886021365e-05	5.47915380531e-06	1.53804149915e-05	0.00152088090604	1.88671492312e-05	4.61412449745e-05	0.0821773806793	0.0141246626986	0.000964309278895
GO:0006232	0.000912988088651	0.27157339744	3.23182816805e-05	0.0220991017505	2.81187830227e-05	0.00173238686958	0.190834999454	0.973279186892	0.0464779029727	0.000960856628205	0.000840364357536	0.00066405414453	3.40855145035e-05	5.80253237566e-06	1.62910165761e-05	0.00161772744623	1.99835371788e-05	4.88730497282e-05	0.0888554468126	0.0152600639725	0.00104024274909
GO:0006233	0.000857567158066	0.259727301983	3.05117775373e-05	0.020436889189	2.65472172867e-05	0.00164742676144	0.189050064592	6.96314718641	0.0430097302098	0.000889359065742	0.00078671382621	0.000630690712488	3.21886021365e-05	5.47915380531e-06	1.53804149915e-05	0.00152088090604	1.88671492312e-05	4.61412449745e-05	0.0821773806793	0.0141246626986	0.000964309278895
GO:0006234	0.000626322051045	0.166466708501	2.13193562983e-05	0.0169186131453	1.85479942055e-05	0.00107769683303	0.0849889794236	0.449904710887	0.0354305344336	0.000731365837072	0.000590963583955	0.000417467896251	2.24392293607e-05	3.82244601163e-06	1.07465519221e-05	0.00110235956968	1.31790175659e-05	3.22396557664e-05	0.0679967658623	0.0116147856507	0.0007837258136
GO:0006235	0.0134052430404	0.365117428047	4.61566889851e-05	0.0281725485026	4.01568482988e-05	0.00234493180701	0.297871287593	7.50425289165	0.0645404523677	0.00156588568095	0.00127286409405	0.000907524612957	4.85894831843e-05	8.27659952174e-06	2.32664490271e-05	0.00238029594892	2.85333759955e-05	6.97993470814e-05	0.113384501162	0.0195107007417	0.00167924726237
GO:0006236	0.163837227185	0.00528904632018	0.000463223449354	0.000420285013066	0.000406578824291	0.0135708130805	0.0202538476042	0.185009014521	0.131596953103	0.0062010635404	0.00443036319342	0.0083499415322	0.00449675595392	0.00010051205102	0.000233896089473	0.0106091749864	0.000297858303758	0.000701688268418	0.00676163918123	0.00399175957977	0.00736690424784
GO:0006237	0.218786838264	0.00625717192416	0.000479092570433	0.00043446103875	0.000420374146728	0.0137170547077	0.021702712138	0.236859486832	0.155141213441	0.00772798710817	0.00523901959853	0.00845325730805	0.00451299604957	0.000103303874832	0.000241894100553	0.0117843240424	0.000307632929992	0.00072568230166	0.00725471706915	0.00412865745705	0.00893271589971
GO:0006238	0.00763017830538	0.0900183395576	0.00042919020203	0.0259638624052	0.000376993088695	0.0132571802433	0.0427205621642	0.359800058787	0.0615408951528	0.00292639147971	0.00269610183783	0.00812836836918	0.00446192710681	9.45246475708e-05	0.00021674338846	0.00808892586433	0.000276895436914	0.00065023016538	0.108000092449	0.020747485271	0.00400883199269
GO:0006239	0.007604260074	0.0899829257266	0.000428609712919	0.0246405925264	0.000376488458702	0.0132518307554	0.0413448116815	0.356580628093	0.0588180010519	0.00287053693676	0.00266652135662	0.00812458909983	0.00446133304753	9.4422523243e-05	0.000216450822897	0.00804593915903	0.000276537883142	0.00064935246869	0.102691050472	0.0198606433603	0.0039515549318
GO:0006240	0.000857567158066	0.259727301983	3.05117775373e-05	0.020436889189	2.65472172867e-05	0.00164742676144	0.189050064592	0.963147186408	0.0430097302098	0.000889359065742	0.00078671382621	0.000630690712488	3.21886021365e-05	5.47915380531e-06	1.53804149915e-05	0.00152088090604	1.88671492312e-05	4.61412449745e-05	0.0821773806793	0.0141246626986	0.000964309278895
GO:0006241	1.00059903848	0.164693318009	2.07082878499e-05	0.0155256352997	1.80167810252e-05	0.00107206554168	0.0835407563709	0.44130735185	0.0325642021614	0.000672568956596	0.000559824845251	0.000413489540391	2.18138758832e-05	3.7149419201e-06	1.04385744231e-05	0.00105710838616	1.28026283723e-05	3.13157232694e-05	0.0624080511389	0.010681226175	0.000723431478975
GO:0006242	0.0134052430404	0.365117428047	4.61566889851e-05	0.0281725485026	4.01568482988e-05	0.00234493180701	0.297871287593	1.50425289165	0.0645404523677	0.00156588568095	0.00127286409405	0.000907524612957	4.85894831843e-05	8.27659952174e-06	2.32664490271e-05	0.00238029594892	2.85333759955e-05	6.97993470814e-05	0.113384501162	0.0195107007417	0.00167924726237
GO:0006243	0.18647975778	0.017520844117	4.0777369347e-05	0.017197595228	3.54485264466e-05	0.00037578318404	0.0186745817136	0.0942963267007	0.0356552858678	0.000767024438738	0.000499644534011	0.000265480711263	4.17306273798e-05	7.17388380667e-06	2.05517274873e-05	0.000810072669705	2.51169262733e-05	6.16551824618e-05	0.069280375944	0.0117925524026	0.000866951445435
GO:0006245	0.248623778982	0.0239181066021	5.40137579215e-05	0.0221184426789	4.69551654955e-05	0.333831096242	0.0240555667656	0.12548977092	0.0458701773649	0.000988438473968	0.000648048256128	0.000351656104859	5.52764447854e-05	9.50253607567e-06	2.72228456897e-05	0.00105372915496	3.32699141015e-05	8.16685370692e-05	0.0891173061654	0.0151794207101	0.00112080192056
GO:0006246	0.23440239467	0.0225814064308	5.0606729744e-05	0.0201238639002	4.3993372462e-05	0.000466365494921	0.0219213170525	0.516690068602	0.0417455283825	0.000901115163668	0.000594683521191	0.00032947467731	5.17897700532e-05	8.90314419084e-06	2.55057090581e-05	0.000969780161507	3.11713462705e-05	7.65171271744e-05	0.0810934036299	0.013822339191	0.00102512951533
GO:0006247	0.	0.	0.	0.	0.	0.	0.	0.	0.	0.	0.	0.	0.	0.	0.	0.	0.	0.	0.	0.	0.
GO:0006248	0.248598161587	0.0221469927134	5.34400066302e-05	0.0208105321827	4.64563928148e-05	0.000492475511987	0.0226957848153	0.117099375285	0.0431788882849	0.000933232242682	0.000618811119788	0.000347920702029	5.46892808333e-05	9.40159711949e-06	2.69336759769e-05	0.00101124140249	3.29165105075e-05	8.08010279308e-05	0.0838698869976	0.0143028725001	0.0010641896827
GO:0006249	0.234378628577	0.0208128221015	5.00744419607e-05	0.0189104726809	4.35306447809e-05	0.00046146020551	0.0206598029938	0.508529632302	0.0392487317383	0.000849898542592	0.000567559276366	0.00032600922229	5.1245038907e-05	8.8094998295e-06	2.52374368856e-05	0.000930362887988	3.08434822316e-05	7.57123106567e-05	0.0762252017461	0.0130091368318	0.000972608496111
GO:0006250	0.	0.	0.	0.	0.	0.	0.	0.	0.	0.	0.	0.	0.	0.	0.	0.	0.	0.	0.	0.	0.
GO:0006251	0.23440239467	0.0225814064308	5.0606729744e-05	0.0201238639002	4.3993372462e-05	0.000466365494921	0.0219213170525	0.516690068602	0.0417455283825	0.000901115163668	0.000594683521191	0.00032947467731	5.17897700532e-05	8.90314419084e-06	2.55057090581e-05	0.000969780161507	3.11713462705e-05	7.65171271744e-05	0.0810934036299	0.013822339191	0.00102512951533
GO:0006252	0.	0.	0.	0.	0.	0.	0.	0.	0.	0.	0.	0.	0.	0.	0.	0.	0.	0.	0.	0.	0.
GO:0006253	0.246638411934	0.0228306945052	5.46929584522e-05	0.0214030243684	4.75456071635e-05	0.000504022069125	0.0235699034857	0.531316846808	0.0496032341185	0.00129429124991	0.000802908980006	0.000356078034054	5.5971523078e-05	9.62202651282e-06	2.75651616468e-05	0.00127237586202	3.36882694277e-05	8.26954849405e-05	0.0863224098284	0.0147079299268	0.00142831911176
GO:0006254	0.18647975778	0.017520844117	4.0777369347e-05	0.017197595228	3.54485264466e-05	0.00037578318404	0.0186745817136	0.0942963267007	0.0356552858678	0.000767024438738	0.000499644534011	0.000265480711263	4.17306273798e-05	7.17388380667e-06	2.05517274873e-05	0.000810072669705	2.51169262733e-05	6.16551824618e-05	0.069280375944	0.0117925524026	0.000866951445435
GO:0006255	0.	0.	0.	0.	0.	0.	0.	0.	0.	0.	0.	0.	0.	0.	0.	0.	0.	0.	0.	0.	0.
GO:0006256	0.248623778982	0.0239181066021	5.40137579215e-05	0.0221184426789	4.69551654955e-05	0.333831096242	0.0240555667656	0.12548977092	0.0458701773649	0.000988438473968	0.000648048256128	0.000351656104859	5.52764447854e-05	9.50253607567e-06	2.72228456897e-05	0.00105372915496	3.32699141015e-05	8.16685370692e-05	0.0891173061654	0.0151794207101	0.00112080192056
GO:0006257	0.23440239467	0.0225814064308	5.0606729744e-05	0.0201238639002	4.3993372462e-05	0.000466365494921	0.0219213170525	0.516690068602	0.0417455283825	0.000901115163668	0.000594683521191	0.00032947467731	5.17897700532e-05	8.90314419084e-06	2.55057090581e-05	0.000969780161507	3.11713462705e-05	7.65171271744e-05	0.0810934036299	0.013822339191	0.00102512951533
GO:0006258	0.250013660918	0.0429513719516	0.00187558204605	0.00168439805431	0.00163048525435	0.468414877901	0.171249717171	0.443653440269	0.0951012920351	0.0612142091135	0.0359665310832	1.0123362297	0.751946456088	0.000330001055877	0.167665433649	0.305503522928	0.00115529171894	0.00294282501273	0.0344443242273	0.016224607439	0.0658995984767
GO:0006264	0.157276106643	0.0862803518027	0.0717264917594	0.0141551457062	0.0835923942009	8.18298292032	0.596233172955	1.59609395586	0.417740668821	0.0499191260011	0.307448406191	1.08508564271	0.0598317921865	5.27703003205e-05	0.000150159490322	0.18049257071	0.000183740590526	0.143307621329	0.0188078402634	0.253850064875	0.46001997182
GO:0006265	14.05134021	0.0217007974853	0.000581704209894	0.000519197290581	0.000505419777647	0.00472336918386	1.16604837604	14.6024172738	0.17651190061	0.097514847268	0.0181553038729	0.00342171753041	1.00058401997	0.000101035094853	0.000293148357103	0.0269771376077	0.000357443417464	0.000879445071308	0.0134769722428	0.0695346029964	0.131196304809
GO:0006267	0.141171406445	0.0765646710972	0.071603292005	0.0225088174603	0.0935691329094	0.196340220813	0.654205840305	1.20959171354	0.395584177843	0.00137441085154	0.303125376218	0.0842754342883	0.0723024966651	3.01423573387e-05	8.80453416931e-05	0.101726390825	0.0505273949091	0.143121278883	0.077116429199	0.196953314762	0.437059585062
GO:0006268	14.157233679	1.082537313	1.07172634858	0.000265779565416	0.0835920601245	0.169084581844	0.585000954405	1.41552312825	0.37607156817	0.0499183146729	0.306912834126	0.0850849268311	0.0598227721258	5.17203461749e-05	0.000150064039945	0.0971430585375	0.000182976987511	0.143307334977	0.018803688172	0.226071284868	0.460017156034
GO:0006269	0.202622001015	0.115811869143	0.072618295039	0.00106188207764	0.0843670371169	0.27632708126	4.70627513101	3.10589628137	0.546723149106	0.132774413817	0.334750966731	0.0903315603777	0.0607182694077	0.00020664082495	0.000599558187502	0.138508002869	0.000731056894288	10.1446558174	0.0394683789443	0.266024342796	2.69451815674
GO:0006272	0.0786168394751	0.0412686564992	0.0358631742918	0.000132889782708	0.0417960300621	0.0845422909221	0.292500477202	12.2077615641	0.188035784085	0.0249591573365	0.153456417063	0.0425424634155	0.0299113860628	2.58601730875e-05	7.50320199726e-05	0.0485715292686	9.14884937556e-05	0.0716536674885	0.00940184408597	0.113035642434	0.730008578017
GO:0006274	0.182903783971	0.0933877117413	0.0720172006888	0.000525378210707	0.0838447700134	0.171446266436	0.668025142428	1.71673176514	0.464327518476	0.098675738307	0.315990486062	0.0867957855963	0.060114782109	0.000102237893602	0.000296638218497	0.110631627341	0.000361698696243	0.143747057513	0.0255421742934	0.260838586366	0.525615308438
GO:0006279	0.841890035009	1.00361679958	1.0000969507	8.65328817635e-05	1.1667509033	1.33412056153	6.02767472935	15.600402879	3.02941865011	0.0162524745447	2.16969255065	0.167236952922	0.833430669996	1.68391824755e-05	4.88580595171e-05	1.17116285627	5.95739029106e-05	2.00014657418	0.168912828707	2.67825576717	4.52186605081
GO:0006280	0.051340210042	0.0217007974853	0.000581704209894	0.000519197290581	0.000505419777647	0.00472336918386	2.16604837604	0.602417273778	0.17651190061	0.097514847268	0.0181553038729	0.00342171753041	0.000584019966396	0.000101035094853	0.000293148357103	0.0269771376077	0.000357443417464	0.000879445071308	0.0134769722428	0.0695346029964	0.131196304809
GO:0006286	0.175447105828	0.124509299763	0.000255109648785	0.0489581612247	0.193891150216	0.166443400332	7.68026543862	8.14004137116	4.13772294804	0.0565839871589	0.14518008516	0.00279035064583	0.246164681289	7.55741194502e-05	0.00424586618304	0.137167184442	0.00447921914602	0.152320931882	1.09780889168	0.197226153395	2.35116360198
GO:0006287	0.0741408030556	0.0950068269172	0.00069113443164	0.0255355291564	0.194268626855	6.1167125653	7.5181247681	8.22403971224	4.2628582748	0.152917180755	0.162326130596	0.00347925184912	0.246544527888	0.000144618202347	0.00446544775817	0.112250340112	0.00474273786481	0.152979676608	0.0140741475478	0.249632456169	1.48081099249
GO:0006288	0.126838017578	0.371955346531	0.000692577161208	0.125211458652	0.96894239033	0.561126822901	11.8018940543	22.0087165107	7.47585984611	0.301390379252	0.725392959583	0.00114310097617	1.2299485446	0.000243174311183	0.0209347840947	0.433110296924	0.0220158330912	0.760721018951	0.00635511958553	0.917872916611	2.78087251463
GO:0006291	0.	0.	0.	0.	0.	0.	0.	0.	0.	0.	0.	0.	0.	0.	0.	0.	0.	0.	0.	0.	0.
GO:0006292	0.	0.	0.	0.	0.	0.	0.	0.	0.	0.	0.	0.	0.	0.	0.	0.	0.	0.	0.	0.	0.
GO:0006293	0.0594760904569	0.0672877845671	0.00161885441748	0.0672185800039	0.985900711761	0.14689125269	1.8741369449	3.6669210414	0.624015372668	0.712059398253	0.103572787904	0.00787666462518	0.14954827817	0.00032500790875	0.00264641098103	0.0881430685912	0.117221286411	1.06997626998	0.162164189247	0.325328621561	1.2565372018
GO:0006294	0.0385991598625	0.0396360825687	0.00179929578892	0.0126803992274	0.976526640895	0.0613279409624	1.53324005885	3.44848380583	0.387510607973	0.693518025732	0.0701727601316	0.00877887148235	0.111060361244	0.0003219320563	0.002736561761	0.0511084117308	0.00302376554457	0.0702467223201	0.0214049255264	0.317369336314	1.16189372703
GO:0006295	0.00882756826743	0.0173505240351	0.000220881165618	0.00573448835046	0.487673638114	0.0262843224217	0.751885244872	1.71046478126	0.190037315784	0.347239074191	0.0329463220896	0.00105533925349	0.0548517269948	4.34205487779e-05	0.00102622602791	0.0207428679603	0.00109502625101	0.0340971966023	0.00259528855875	0.153724795403	0.58021461661
GO:0006296	0.00882756826743	0.0173505240351	0.000220881165618	0.00573448835046	1.48767363811	0.0262843224217	0.751885244872	6.71046478126	0.190037315784	0.347239074191	0.0329463220896	0.00105533925349	0.0548517269948	4.34205487779e-05	0.00102622602791	0.0207428679603	0.00109502625101	0.0340971966023	0.00259528855875	0.153724795403	0.58021461661
GO:0006297	0.061473806937	0.0542812550107	0.000630339864003	0.0116375670087	0.975511289589	0.0544963452376	1.65586010585	3.9898050242	0.548221400252	0.788804773262	0.082231226861	0.00344728833872	0.109899801265	0.00012040536485	0.00214750364647	0.0648763387208	0.00230646317184	0.0684795479765	0.0137423834895	0.371800315517	1.28658061045
GO:0006299	0.	0.	0.	0.	0.	0.	0.	0.	0.	0.	0.	0.	0.	0.	0.	0.	0.	0.	0.	0.	0.
GO:0006303	1.07600197671	0.24435343144	0.000364767405823	0.0833877728863	0.645877356924	6.3732973204	13.5069213068	25.9054081282	3.12115458064	0.51800777829	0.48056942241	0.000191781062381	0.819868359739	0.00014527702498	0.0139076646702	0.284244008348	0.0146176481578	0.507000771789	0.00199058434988	0.600326177242	1.16538229228
GO:0006307	0.0912023720541	0.293224117728	0.000437720886987	0.100065327463	0.775052828308	0.447956784483	5.40830556821	5.48648975384	3.34538549677	0.221609333948	0.576683306892	0.000230137274858	0.983842031686	0.000174332429976	0.0166891976043	0.341092810017	0.0175411777894	0.608400926146	0.00238870121985	0.72039141269	1.39845875074
GO:0006309	1.82452754008	0.203088236345	2.09380458967	0.0556114394585	0.0788484365533	0.356948493078	10.8032596853	4.82714106539	1.31297791542	0.0584450539226	0.0465809917757	0.0322399821002	0.414617092094	0.0377515904422	0.0622301911673	0.747848014709	0.407786150322	0.0477999935959	0.250386253622	0.123352796336	0.0320223974307
GO:0006315	0.0404361619247	0.000834646057127	2.23732388421e-05	1.99691265608e-05	1.94392222172e-05	0.0771047449685	1.16023262985	1.48470835668	0.391404303869	0.0422121095103	0.00069828091819	0.0001316045204	0.0384840007679	3.88596518666e-06	1.12749368116e-05	0.0394991206772	1.37478237486e-05	3.38248104349e-05	0.000518345086263	0.00267440780755	0.120430627108
GO:0006316	0.0404361619247	0.000834646057127	2.23732388421e-05	1.99691265608e-05	1.94392222172e-05	0.0771047449685	1.16023262985	1.48470835668	0.391404303869	0.0422121095103	0.00069828091819	0.0001316045204	0.0384840007679	3.88596518666e-06	1.12749368116e-05	0.0394991206772	1.37478237486e-05	3.38248104349e-05	0.000518345086263	0.00267440780755	0.120430627108
GO:0006324	0.135362184616	0.0349656123531	0.0252140042682	0.00263595681369	0.0701915279172	0.141606003782	0.117033074645	0.103081080631	0.258902646008	0.000233609302119	0.000196271210331	0.0116144883891	0.00239182218156	0.000300612853112	0.000533219900563	0.119269718551	0.000335554604018	0.0012213251658	0.0973570278818	0.036672544309	0.0238642700604
GO:0006326	0.	0.	0.	0.	0.	0.	0.	0.	0.	0.	0.	0.	0.	0.	0.	0.	0.	0.	0.	0.	0.
GO:0006327	0.	0.	0.	0.	0.	0.	0.	0.	0.	0.	0.	0.	0.	0.	0.	0.	0.	0.	0.	0.	0.
GO:0006328	0.	0.	0.	0.	0.	0.	0.	0.	0.	0.	0.	0.	0.	0.	0.	0.	0.	0.	0.	0.	0.
GO:0006329	0.	0.	0.	0.	0.	0.	0.	0.	0.	0.	0.	0.	0.	0.	0.	0.	0.	0.	0.	0.	0.
GO:0006330	0.	0.	0.	0.	0.	0.	0.	0.	0.	0.	0.	0.	0.	0.	0.	0.	0.	0.	0.	0.	0.
GO:0006335	3.3347777203	0.0900037175239	7.01000387973	6.50929111085	0.00209505697616	0.550319051833	5.54706948332	1.12123047779	7.48600256509	2.0011931924	0.045526174816	0.00509752364854	0.502403210365	0.000904742305619	0.0024035391218	1.26990155048	0.000611859982952	0.0013512423654	1.10602686401	3.00830061787	0.00352938183528
GO:0006337	2.98749773901	0.275366252574	0.0568417787771	0.0797042149989	0.0496843719251	0.42518462507	3.03624559561	0.338073958249	2.89487664688	0.00274324407239	0.106061009109	0.0151018863096	0.00607352080312	0.00428093254182	0.0128044049008	1.58660194586	0.00132408924564	0.00325696470255	0.59633136568	0.0224915109448	0.00801544946368
GO:0006339	0.	0.	0.	0.	0.	0.	0.	0.	0.	0.	0.	0.	0.	0.	0.	0.	0.	0.	0.	0.	0.
GO:0006340	0.	0.	0.	0.	0.	0.	0.	0.	0.	0.	0.	0.	0.	0.	0.	0.	0.	0.	0.	0.	0.
GO:0006341	0.	0.	0.	0.	0.	0.	0.	0.	0.	0.	0.	0.	0.	0.	0.	0.	0.	0.	0.	0.	0.
GO:0006343	1.82828525798	0.226364748856	0.0335365101221	0.11295540444	0.183929333984	0.443121555715	1.91763157165	2.65244513549	0.854359702366	0.0550454892584	0.089254702658	0.147899737434	0.793842791636	0.0161878693989	0.0131864481846	1.30615194103	1.70538532027	0.00630836520896	1.00246677315	0.108616933691	0.125961276163
GO:0006344	1.77864322598	0.433062137151	0.886396149872	0.887027467494	0.258136548955	0.479123404184	2.52824162555	3.04423552821	1.31755691144	0.0550174756168	0.13703844513	0.201651061182	0.58897405419	0.078260991451	0.199511277462	1.0068953994	1.70535895449	0.00629847804133	0.720292159225	0.145691703604	0.0758640523478
GO:0006346	2.85267701776	0.549557327365	0.288739275716	1.09991601197	0.887041342591	1.79744158489	2.42458867281	3.49924707658	3.25114005079	0.0550139387329	0.0741568106605	0.266101065402	0.528387857363	0.0177095393071	0.017870236358	2.16698111977	1.70535562565	0.00629722972937	1.6304303087	0.460140459513	0.32585177728
GO:0006349	6.47689819665	0.661039581789	0.0112435880032	1.01177932598	0.0108154582545	1.28187867301	1.03249904954	2.47925444861	1.41628085619	1.01745492409	0.543583122259	0.0721270309251	7.01575696661	0.0070683633053	0.00578243862217	0.820488814322	0.0102804879983	0.0173473158665	0.34788223391	0.0958379831552	1.05322179949
GO:0006361	2.08507720782	0.406290687902	0.0408467360943	4.82145307025	0.181154087517	4.13386291963	5.89009693997	1.63755864493	0.855321194514	0.373333281091	0.260216010979	0.0844086804714	9.02256203572	0.0721925400678	0.0304731985032	1.56822381602	0.391868451274	0.0514195955097	1.1572609552	0.166840074923	0.322705838344
GO:0006362	0.966074679776	0.390771246641	0.0361596120162	0.0633813241031	0.160896813282	0.825040484505	2.15240209117	3.0199188119	0.78973240108	0.344996142343	0.237452460439	0.0744990701818	1.19768663113	0.064145671947	0.0270124096634	1.40219189542	0.126014200902	0.0454816734348	0.80732699442	0.147020230549	0.352964235316
GO:0006363	0.975997054204	0.583539288263	0.0363500219779	0.0689512887107	0.169062262034	3.01578080205	4.16559440257	4.124835688	1.56231184129	0.731905275316	0.650349094065	0.075323847263	1.59787818299	0.0641787882229	0.0271083672869	3.39429832432	0.12613123252	0.0457695463052	1.60696005214	0.148662923791	0.6870060275
GO:0006370	1.79143694214	0.036286630087	0.00135923406001	0.479326428005	0.315548934823	2.67022064411	3.93602495589	10.1134737651	1.66530306488	1.6155487781	0.264942998923	2.55687003394	0.946512628588	1.63436828333	0.000892532560309	0.371229719653	0.00685416740888	0.00267759768093	0.78892951728	2.3364365875	2.8718250736
GO:0006371	0.	0.	0.	0.	0.	0.	0.	0.	0.	0.	0.	0.	0.	0.	0.	0.	0.	0.	0.	0.	0.
GO:0006372	0.	0.	0.	0.	0.	0.	0.	0.	0.	0.	0.	0.	0.	0.	0.	0.	0.	0.	0.	0.	0.
GO:0006373	0.	0.	0.	0.	0.	0.	0.	0.	0.	0.	0.	0.	0.	0.	0.	0.	0.	0.	0.	0.	0.
GO:0006377	0.	0.	0.	0.	0.	0.	0.	0.	0.	0.	0.	0.	0.	0.	0.	0.	0.	0.	0.	0.	0.
GO:0006378	0.447859235534	0.00907165752176	0.000339808515001	0.119831607001	0.0788872337056	0.667555161026	0.984006238973	5.52836844127	0.41632576622	3.40388719453	0.0662357497308	0.639217508484	0.236628157147	0.408592070833	0.000223133140077	5.09280742991	0.00171354185222	0.000669399420232	0.19723237932	0.584109146876	5.7179562684
GO:0006380	0.	0.	0.	0.	0.	0.	0.	0.	0.	0.	0.	0.	0.	0.	0.	0.	0.	0.	0.	0.	0.
GO:0006382	0.00248544948477	0.00207823654064	0.000102177557462	9.11422337574e-05	8.87445260751e-05	0.00908286883999	0.0878116858551	0.0342469386856	0.0490029577845	0.00290777461272	0.00174466622908	0.000555079706502	0.000101165659092	1.75831896699e-05	5.14883966781e-05	0.00271428466144	6.26776991953e-05	0.000154465190034	0.00178918732577	0.000881542651867	0.0142686433059
GO:0006384	2.0910504374	0.18031903309	0.0357154254834	3.81242925275	0.158198672311	4.45056461126	6.84193949772	1.6855225013	0.747210601825	0.325996613643	0.227366258383	0.0739680004329	2.19435557341	0.0630348385286	0.0266315925495	1.5123607667	0.373887528756	0.044974142728	2.32843859626	0.146133513783	0.281933967488
GO:0006385	0.972047909353	0.16479959183	0.0310283014053	0.0543575065951	0.137941398076	1.14174217614	2.10424464892	3.06788266827	0.681621808391	0.297659474895	0.204602707843	0.0640583901433	1.36948016881	0.0549879704078	0.0231708037098	1.34632884611	0.108033278385	0.0390362206531	0.978504635483	0.12631366941	0.31219236446
GO:0006386	0.981970283781	0.357567633451	0.031218711367	0.0599274712027	0.146106846828	3.33248249368	4.11743696032	4.17279954437	1.4542012486	0.684568607868	0.617499341469	0.0648831672245	1.76967172068	0.0550210866837	0.0232667613332	3.33843527501	0.108150310002	0.0393240935235	1.7781376932	0.127956362651	0.646234156644
GO:0006387	2.51022795311	2.09934645159	0.00359075998881	0.0106767159917	0.757602949592	1.66586439129	2.2673698879	38.8050803051	0.981770300455	4.47595767673	1.04611892685	0.0184209716612	0.771960215002	0.0225409536029	0.00230767439447	0.306190412456	0.0166519175963	0.00692302318341	3.10104383335	7.99028269019	0.74471373371
GO:0006388	1.89070532715	0.521557911524	0.000784032443108	1.25236018448	0.251677454837	2.95109762365	3.83630789202	28.3087871855	0.799597204947	1.93831238475	3.50981438002	2.00401170262	2.17153274483	0.338340017399	0.000505804495784	0.0673970274083	0.00369187617421	0.501517413487	6.02213181934	4.63660944605	6.57824881933
GO:0006389	0.	0.	0.	0.	0.	0.	0.	0.	0.	0.	0.	0.	0.	0.	0.	0.	0.	0.	0.	0.	0.
GO:0006391	2.20491427348	0.234630444068	0.0453368476421	3.85018295978	0.201240576936	4.25259644716	5.94908302976	1.61644651202	1.01242161409	0.4147540821	0.289762902597	0.593545349322	1.49725622034	0.0802071038457	0.0338347468882	1.86712825242	0.407602903881	0.0570597962203	1.25748674741	0.22662648593	0.358385449022
GO:0006392	1.08591174543	0.219111002807	0.040649723564	0.0921112136338	0.180983302702	0.943774012042	2.21138818096	2.99880667899	0.94683282066	0.386416943353	0.266999352057	0.583635739032	0.672380815746	0.072160235725	0.0303739580485	1.70109633183	0.14174865351	0.0511218741454	0.907552786627	0.206806641557	0.388643845995
GO:0006393	1.09583411986	0.411879044429	0.0408401335257	0.0976811782414	0.189148751453	3.13451432959	4.22458049236	4.1037235551	1.71941226087	0.773326076326	0.679895985683	0.584460516113	1.07257236761	0.0721933520009	0.030469915672	3.69320276073	0.141865685127	0.0514097470159	1.70718584435	0.208449334798	0.722685638179
GO:0006398	0.31701971818	0.0133525975201	0.000403022342758	0.919472928173	0.0370264310181	0.62084393984	1.87475790688	2.86483217586	0.597792914026	1.79234748549	0.071872612013	1.0397393857	0.194005224837	0.407385423581	0.000227316252765	0.0879798600075	0.000949858531574	0.000681948758295	0.197705100241	0.93135980949	1.55040008356
GO:0006407	0.11178174981	0.0593690169331	0.007973514026	0.0116159283999	0.0645100829544	0.159355074	0.235503960854	1.46876390303	0.0490273783159	0.0133991032151	0.0211230450559	0.0295863447557	1.03376941185	0.0188086589382	0.00460739428068	0.147780937198	0.0174974990239	0.103873052481	0.0750557838225	0.0175673844029	0.0482682663696
GO:0006408	0.11178174981	0.0593690169331	0.007973514026	0.0116159283999	0.0645100829544	0.159355074	0.235503960854	1.46876390303	0.0490273783159	0.0133991032151	0.0211230450559	0.0295863447557	1.03376941185	0.0188086589382	0.00460739428068	0.147780937198	0.0174974990239	0.103873052481	0.0750557838225	0.0175673844029	0.0482682663696
GO:0006409	0.0649231669361	0.0339825695054	0.00462310101801	0.00669049733309	0.0607187528388	0.097540635606	0.135585079048	0.869913160511	0.0283070593077	0.00767436330932	0.0120808729763	0.0229184995739	1.01951421583	0.0107874269033	0.00266929388292	0.0849102326221	0.0100822348489	0.101050772564	0.0430533810588	0.0100719401554	0.0276634535718
GO:0006419	0.161902069968	0.118260058513	0.000266475486619	0.166177408202	0.00802247596557	19.3639272115	0.18089356254	2.10502194294	0.0462827423223	0.15779055862	0.103442525762	0.00783777460945	0.138839150426	0.101324895222	5.056413349	0.0875436759045	0.00100646413942	0.187990046995	0.0438237845346	0.390491304782	0.973569546773
GO:0006420	1.16190206997	0.118260058513	0.000266475486619	0.166177408202	0.00802247596557	0.363927211452	4.18089356254	8.10502194294	0.0462827423223	0.15779055862	0.103442525762	0.00783777460945	0.138839150426	0.101324895222	0.0564133489983	0.0875436759045	0.00100646413942	0.187990046995	0.0438237845346	0.390491304782	0.973569546773
GO:0006421	0.161902069968	0.118260058513	0.000266475486619	0.166177408202	0.00802247596557	0.363927211452	0.18089356254	15.1050219429	0.0462827423223	0.15779055862	0.103442525762	0.00783777460945	0.138839150426	0.101324895222	0.0564133489983	0.0875436759045	0.00100646413942	0.187990046995	0.0438237845346	0.390491304782	0.973569546773
GO:0006422	0.161902069968	0.118260058513	0.000266475486619	0.166177408202	0.00802247596557	0.363927211452	0.18089356254	28.1050219429	0.0462827423223	0.15779055862	0.103442525762	0.00783777460945	0.138839150426	0.101324895222	0.0564133489983	0.0875436759045	0.00100646413942	0.187990046995	0.0438237845346	0.390491304782	0.973569546773
GO:0006423	0.161902069968	0.118260058513	0.000266475486619	0.166177408202	0.00802247596557	0.363927211452	0.18089356254	2.10502194294	0.0462827423223	0.15779055862	0.103442525762	0.00783777460945	0.138839150426	0.101324895222	0.0564133489983	0.0875436759045	0.00100646413942	0.187990046995	0.0438237845346	12.3904913048	0.973569546773
GO:0006424	0.161902069968	0.118260058513	0.000266475486619	0.166177408202	0.00802247596557	0.363927211452	0.18089356254	2.10502194294	0.0462827423223	0.15779055862	0.103442525762	0.00783777460945	0.138839150426	0.101324895222	0.0564133489983	0.0875436759045	0.00100646413942	0.187990046995	0.0438237845346	0.390491304782	0.973569546773
GO:0006425	0.161902069968	0.118260058513	0.000266475486619	0.166177408202	0.00802247596557	0.363927211452	0.18089356254	2.10502194294	0.0462827423223	0.15779055862	0.103442525762	0.00783777460945	0.138839150426	0.101324895222	0.0564133489983	0.0875436759045	0.00100646413942	0.187990046995	0.0438237845346	0.390491304782	0.973569546773
GO:0006426	1.16190206997	0.118260058513	0.000266475486619	0.166177408202	0.00802247596557	0.363927211452	0.18089356254	12.1050219429	3.04628274232	0.15779055862	0.103442525762	0.00783777460945	0.138839150426	0.101324895222	0.0564133489983	0.0875436759045	0.00100646413942	0.187990046995	0.0438237845346	0.390491304782	0.973569546773
GO:0006427	0.161902069968	0.118260058513	0.000266475486619	0.166177408202	0.00802247596557	0.363927211452	0.18089356254	2.10502194294	0.0462827423223	0.15779055862	0.103442525762	0.00783777460945	0.138839150426	0.101324895222	0.0564133489983	0.0875436759045	0.00100646413942	0.187990046995	0.0438237845346	0.390491304782	0.973569546773
GO:0006428	0.161902069968	0.118260058513	0.000266475486619	0.166177408202	0.00802247596557	0.363927211452	0.18089356254	2.10502194294	0.0462827423223	0.15779055862	0.103442525762	0.00783777460945	0.138839150426	0.101324895222	0.0564133489983	0.0875436759045	0.00100646413942	0.187990046995	0.0438237845346	0.390491304782	0.973569546773
GO:0006429	0.161902069968	0.118260058513	0.000266475486619	0.166177408202	0.00802247596557	0.363927211452	0.18089356254	2.10502194294	0.0462827423223	0.15779055862	0.103442525762	0.00783777460945	0.138839150426	0.101324895222	0.0564133489983	0.0875436759045	0.00100646413942	0.187990046995	0.0438237845346	3.39049130478	0.973569546773
GO:0006430	0.161902069968	0.118260058513	0.000266475486619	0.166177408202	0.00802247596557	0.363927211452	0.18089356254	2.10502194294	0.0462827423223	0.15779055862	0.103442525762	0.00783777460945	0.138839150426	0.101324895222	0.0564133489983	0.0875436759045	0.00100646413942	0.187990046995	0.0438237845346	0.390491304782	0.973569546773
GO:0006431	0.161902069968	0.118260058513	0.000266475486619	0.166177408202	0.00802247596557	0.363927211452	0.18089356254	10.1050219429	0.0462827423223	0.15779055862	0.103442525762	0.00783777460945	0.138839150426	0.101324895222	0.0564133489983	0.0875436759045	0.00100646413942	0.187990046995	0.0438237845346	0.390491304782	0.973569546773
GO:0006432	0.161902069968	0.118260058513	0.000266475486619	0.166177408202	0.00802247596557	0.363927211452	0.18089356254	10.1050219429	3.04628274232	0.15779055862	0.103442525762	0.00783777460945	0.138839150426	0.101324895222	0.0564133489983	0.0875436759045	0.00100646413942	7.187990047	0.0438237845346	0.390491304782	6.97356954677
GO:0006433	0.161902069968	0.118260058513	0.000266475486619	0.166177408202	0.00802247596557	0.363927211452	0.18089356254	2.10502194294	0.0462827423223	0.15779055862	0.103442525762	0.00783777460945	0.138839150426	0.101324895222	0.0564133489983	0.0875436759045	0.00100646413942	0.187990046995	0.0438237845346	0.390491304782	0.973569546773
GO:0006434	1.16190206997	0.118260058513	0.000266475486619	0.166177408202	0.00802247596557	0.363927211452	0.18089356254	2.10502194294	0.0462827423223	0.15779055862	0.103442525762	0.00783777460945	0.138839150426	0.101324895222	0.0564133489983	0.0875436759045	0.00100646413942	0.187990046995	0.0438237845346	0.390491304782	19.9735695468
GO:0006435	0.161902069968	0.118260058513	0.000266475486619	0.166177408202	0.00802247596557	0.363927211452	0.18089356254	2.10502194294	0.0462827423223	0.15779055862	0.103442525762	0.00783777460945	0.138839150426	0.101324895222	0.0564133489983	0.0875436759045	0.00100646413942	0.187990046995	0.0438237845346	0.390491304782	0.973569546773
GO:0006436	0.161902069968	0.118260058513	0.000266475486619	0.166177408202	0.00802247596557	0.363927211452	0.18089356254	8.10502194294	0.0462827423223	0.15779055862	0.103442525762	0.00783777460945	0.138839150426	0.101324895222	0.0564133489983	0.0875436759045	0.00100646413942	0.187990046995	0.0438237845346	9.39049130478	0.973569546773
GO:0006437	0.161902069968	0.118260058513	0.000266475486619	0.166177408202	0.00802247596557	0.363927211452	0.18089356254	2.10502194294	0.0462827423223	0.15779055862	0.103442525762	0.00783777460945	0.138839150426	0.101324895222	0.0564133489983	0.0875436759045	0.00100646413942	0.187990046995	0.0438237845346	0.390491304782	0.973569546773
GO:0006438	0.161902069968	0.118260058513	0.000266475486619	0.166177408202	0.00802247596557	0.363927211452	0.18089356254	2.10502194294	0.0462827423223	0.15779055862	0.103442525762	0.00783777460945	0.138839150426	0.101324895222	0.0564133489983	0.0875436759045	0.00100646413942	0.187990046995	0.0438237845346	0.390491304782	0.973569546773
GO:0006439	0.	0.	0.	0.	0.	0.	0.	0.	0.	0.	0.	0.	0.	0.	0.	0.	0.	0.	0.	0.	0.
GO:0006441	0.	0.	0.	0.	0.	0.	0.	0.	0.	0.	0.	0.	0.	0.	0.	0.	0.	0.	0.	0.	0.
GO:0006452	0.0408339248129	0.048642419318	0.000368819229014	0.0414437789814	0.199491104665	0.793899982064	0.160727250844	0.853395824522	0.35417924327	0.134983452556	0.0684564211806	0.0706014511398	0.0265531175238	0.00203940924959	0.0365210824054	0.61465401075	0.00152856571082	0.0248858278613	0.065574925771	0.0597190454602	0.368674943838
GO:0006459	0.	0.	0.	0.	0.	0.	0.	0.	0.	0.	0.	0.	0.	0.	0.	0.	0.	0.	0.	0.	0.
GO:0006460	0.	0.	0.	0.	0.	0.	0.	0.	0.	0.	0.	0.	0.	0.	0.	0.	0.	0.	0.	0.	0.
GO:0006462	0.	0.	0.	0.	0.	0.	0.	0.	0.	0.	0.	0.	0.	0.	0.	0.	0.	0.	0.	0.	0.
GO:0006463	0.00960783251589	0.00487775684117	0.000167795526117	0.0225026365402	0.0102297826737	0.0296173235607	0.152229073922	0.0952772221845	0.107768559978	0.000213519812635	0.00529019402848	0.000901366222385	0.0127717345225	2.89395585904e-05	8.45554802992e-05	0.0180719010916	0.0505231396303	0.000253666440897	0.0650512271484	0.00564933139288	0.0426405814327
GO:0006465	0.297778739016	0.00566006215957	0.00135276473013	0.00155584162814	0.0934268832057	0.0476428711974	3.10894184773	5.11349099422	0.0264104381376	0.0019253509297	7.00477536637	0.0266505310258	0.00355574435492	0.000301607159863	12.0006832371	0.0129882057447	0.00103721719264	0.00318404925247	0.769574062353	1.1046711326	1.27888053964
GO:0006466	0.	0.	0.	0.	0.	0.	0.	0.	0.	0.	0.	0.	0.	0.	0.	0.	0.	0.	0.	0.	0.
GO:0006467	5.2448740967	3.00129578276	0.000320909384123	2.00586948996	3.05489568694	4.85851976457	5.29339505901	11.5480345235	2.04151626337	0.402191445458	0.608180670218	0.00203257047163	0.0181519725612	0.200056254786	0.000161733209936	10.4220408696	0.601980062905	2.01296291799	1.23774500137	1.42594133501	1.41189017986
GO:0006478	0.0165167542403	0.000465617134388	0.000111357844394	0.00157926151375	0.00612764589407	0.0312786795128	0.032284816084	0.0483887827757	0.0144605598444	0.000880430670335	0.000418284225616	0.00216532791433	0.00751183055485	2.4726265751e-05	5.62408827823e-05	0.342343015758	0.000807316028576	0.0053161043942	0.0153290834909	0.0105189049545	0.00483830644844
GO:0006481	0.128730151895	0.034016058484	8.454600814e-05	0.0013698437637	0.00535206885115	0.0176206267668	0.512756532353	10.0023500127	0.493521874064	0.000752351586762	0.000318455343429	0.00095975507416	0.00990308080368	1.63333819467e-05	4.2644217296e-05	0.095285973775	0.000696730007788	0.00463377539302	0.0132551208536	0.0831710876744	0.00418034984426
GO:0006483	0.	0.	0.	0.	0.	0.	0.	0.	0.	0.	0.	0.	0.	0.	0.	0.	0.	0.	0.	0.	0.
GO:0006484	0.	0.	0.	0.	0.	0.	0.	0.	0.	0.	0.	0.	0.	0.	0.	0.	0.	0.	0.	0.	0.
GO:0006489	0.04058981835	0.00684020674532	0.00170102614197	0.00129869905084	0.00466970056944	0.129064065452	1.79088902489	0.852210803355	0.0190677410068	0.000628782710023	0.0910489661667	0.000439757330614	0.00726202608305	0.000160458004926	0.0123845854367	0.29020748492	0.00191894492516	0.00389187929837	0.0141513473195	0.0782523074513	0.0982017446496
GO:0006490	1.05647314526	0.0982975721021	0.215445721002	0.0323144703935	0.0270935691379	0.912049629291	2.64809138113	1.85347107895	0.350329770337	0.00553527136927	0.235345169818	0.475566314747	0.265864931387	0.0199407604901	0.122547227651	1.27298337658	0.176039627134	0.111657960791	0.228383858074	0.237086812229	0.875866013934
GO:0006495	0.	0.	0.	0.	0.	0.	0.	0.	0.	0.	0.	0.	0.	0.	0.	0.	0.	0.	0.	0.	0.
GO:0006496	0.403764595146	0.0841073766032	0.00011991599542	0.0153512053034	0.0625654756381	0.441768298572	4.80735988445	1.00055351042	0.131126417175	0.00772825196933	1.25103349324	0.000619257269503	0.0758753105001	2.0520946376e-05	0.166727091049	3.91835934001	0.00764924074267	0.0532115761789	0.145386917941	0.0998108318851	0.295899971184
GO:0006502	0.	0.	0.	0.	0.	0.	0.	0.	0.	0.	0.	0.	0.	0.	0.	0.	0.	0.	0.	0.	0.
GO:0006503	0.	0.	0.	0.	0.	0.	0.	0.	0.	0.	0.	0.	0.	0.	0.	0.	0.	0.	0.	0.	0.
GO:0006504	0.	0.	0.	0.	0.	0.	0.	0.	0.	0.	0.	0.	0.	0.	0.	0.	0.	0.	0.	0.	0.
GO:0006507	0.120127614287	0.00143165539901	0.00720405373238	0.00143474505482	6.15432097609e-06	0.000192398408346	0.000200210421224	0.00448706652946	6.01578906253	9.70074328425e-07	3.56127299842e-05	7.28164893268e-06	0.00178106715048	0.00143420750606	1.68652485726e-05	0.000209166818173	0.00147849380138	1.14519626715e-06	5.31226746987e-05	5.04847872578e-05	0.000134706881611
GO:0006510	37.0056914244	1.12579715632	0.000197416179123	0.626426313449	0.150171593462	3.38363666155	29.1386524377	18.4070271314	3.63193390462	0.000251558814567	0.00506294717778	0.126252232411	4.75020101105	0.250034613234	0.250099494754	4.00149683943	1.37512152136	0.000298484261899	1.75238500185	1.62670307358	1.00073514704
GO:0006517	3.22545960139	0.00121917195417	0.00030234207187	0.183282824818	0.751431514542	5.48173050452	3.65222964677	6.94366726416	1.55310770726	0.0912940182668	0.00523493648583	0.00176515388552	0.909394044438	5.24658290048e-05	0.00015236344114	1.00228438893	0.091094841696	0.636820726687	1.73092406159	1.38442655572	0.546579208071
GO:0006532	0.082801712948	0.0857757397474	0.166907846663	0.0163919393696	0.000371439306654	2.25231394002	0.192965097266	0.172498174469	0.051941461776	0.000307450474523	0.0548967724558	0.00160601709192	0.0335806738037	4.24906577416e-05	0.000121555694689	0.00590842844956	0.000148595204161	0.000364667084067	0.00291419908194	0.00613671232207	0.0292073951321
GO:0006535	0.0802119506667	0.328164883963	0.150307963095	0.0204013219976	0.00046907781568	0.07307498206	0.194305755706	1.63789523523	0.606749302925	0.000392834474375	0.0512132142142	0.00231072875532	0.030319364341	5.46646170481e-05	0.000155223925182	0.0076693894542	0.000190010499667	0.000465671775545	0.00372211005216	0.108490494371	0.0363688848961
GO:0006537	4.11815659857	0.127762185396	0.250277761988	0.0182686912268	0.000421682551086	0.0026846784757	0.267016254911	1.12662882466	0.0708330099425	0.000354082088929	0.0804913056283	0.00185517819078	0.716951492044	4.89319695009e-05	0.000139993084401	0.0066635387668	0.000171131610447	0.000419979253204	0.00335621391345	0.00691932256925	0.0325708058482
GO:0006539	0.0114405213196	0.00646305522208	0.000154855679969	0.00139629342643	0.000659916577547	0.00599624502185	0.0111146051006	0.0919491107754	0.00454688422762	0.000200808743745	0.00107301090358	0.00416735361614	0.051856521672	3.28269069018e-05	0.000813468023698	0.00276659616063	9.90637558971e-05	0.00170510995345	0.00212933850971	0.00223074375108	0.0037984275482
GO:0006540	0.0136959769052	0.0088563995927	4.38719400239e-05	0.00135648421567	0.000818682021636	0.00310782263351	0.00933999611648	0.0878437601566	0.00302033158782	5.58526267089e-05	0.00080383437116	0.00264446466395	0.0518774663979	7.60824644316e-06	0.00112505006118	0.00245302046855	2.69504960767e-05	0.00227220900706	0.000897469487059	0.00158098873431	0.00398505801176
GO:0006542	0.953298072721	0.128031770211	0.250302885878	0.186825217431	0.000462198860288	0.00291981314815	11.2737247083	0.244022500539	0.0729501487003	0.000386110088288	0.0810457289719	0.00202081481048	0.0503106004292	5.33593391045e-05	0.00015265565117	0.00732121470176	0.000186611594236	0.00045796695351	0.00365979064899	1.1742695768	0.0359323869622
GO:0006543	0.849653604894	0.00244720810919	0.000235830035737	0.183480366818	0.000371057248075	0.00221096988156	3.07858617355	0.0565396514294	0.0189483612366	0.000300641551425	0.00497274937943	0.0015569777878	0.000242010175014	4.15661640075e-05	0.000118859703414	0.00594205762182	0.000145310898692	0.000356579110243	0.00284959771368	1.17285183133	0.0299339377696
GO:0006550	0.04528186075	0.00677452833134	0.000644288954207	0.0469214289575	0.00102359183882	0.00603629652714	1.53139482304	1.49039173335	0.0527519896391	0.000821349245967	0.0138321490687	0.00425132917658	0.000661100803218	0.000113550636047	0.000324725173377	0.0164801887194	0.000396984669044	0.000974175520132	0.00778509687822	0.0171444834033	0.750172374088
GO:0006552	0.04528186075	0.00677452833134	0.000644288954207	0.0469214289575	0.00102359183882	0.00603629652714	1.53139482304	1.49039173335	0.0527519896391	0.000821349245967	0.0138321490687	0.00425132917658	0.000661100803218	0.000113550636047	0.000324725173377	0.0164801887194	0.000396984669044	0.000974175520132	0.00778509687822	0.0171444834033	0.750172374088
GO:0006556	0.237331250403	1.04588566054	0.252213491187	0.0152333636456	0.00206902505362	0.182737662066	0.616811977513	0.584429178355	0.0993742902948	0.00285869475456	0.0875508917592	0.0337907668413	0.328886266383	0.000450247713476	0.00111697849612	14.5275357908	0.00140349976833	0.00335093548835	0.0268882857174	0.305114998767	0.0315428931155
GO:0006557	0.0470179261853	0.014734886674	0.00261586921253	0.00236085081862	0.00228846689535	0.490725740879	1.04909416434	0.768239999324	0.049124911228	0.00337757506934	0.0131287017124	0.0430435207742	0.787602170011	0.000530815437313	0.00131999859348	0.619855449175	0.0016577902354	0.00395999578043	0.0317731288162	0.0265009327931	0.00990183478851
GO:0006561	0.118608633775	0.1278295816	0.250284042961	0.0187411561112	0.000431811628386	0.00274346214381	0.268693368256	4.23931057697	0.071362294632	0.000362089088769	0.0806299114642	0.00189658734571	0.0502912691409	5.00388119018e-05	0.000143158726093	0.00682795775054	0.000175001606395	0.00042947617828	0.00343210809733	0.00709021946001	0.0334112011267
GO:0006564	0.0997688872208	6.35299154428	0.20029506887	0.0200955456394	0.000454843337556	0.00282963333067	0.233067518729	0.208411386435	0.627091824637	0.000376146869284	5.0660008722	0.00196448874973	0.0403026079508	5.19849474509e-05	0.00014871591115	0.00723809122484	0.000181797241346	0.000446147733449	0.00356534366382	0.00751786198816	0.0358052299091
GO:0006565	0.019032482782	0.252851585332	0.000273515869934	0.0196484894571	0.000431831711879	0.00256367189024	0.0886488536168	0.0659634985748	0.586409783659	0.000348683550464	0.00580438439488	0.00180543271734	0.000280672751743	4.82072184128e-05	0.000137853553567	0.00692857152428	0.000168530874375	0.000413560660701	0.00330496281699	0.00721054600838	0.0349763094406
GO:0006574	0.04528186075	0.00677452833134	0.000644288954207	0.0469214289575	0.00102359183882	0.00603629652714	1.53139482304	4.99039173335	0.0527519896391	0.000821349245967	0.0138321490687	0.00425132917658	0.000661100803218	0.000113550636047	0.000324725173377	0.0164801887194	0.000396984669044	0.000974175520132	0.00778509687822	0.0171444834033	0.750172374088
GO:0006583	8.05536174573	0.0055190251545	0.50098252415	0.0126443518132	0.000972942667416	0.414285006928	0.108390451761	1.25806798366	0.223827070036	0.00125585462544	0.00684396052753	0.00874381767254	0.038092020425	0.000178569029862	0.000495320462169	0.0395465829632	0.000608955299354	0.00148596138651	0.0118848540054	0.0118892867509	0.0242610377251
GO:0006585	1.14076044776	1.00956506989	0.25417750133	0.684138154669	0.00100867665088	0.536281182352	0.189430482024	1.32025345662	1.13665682102	0.00134691416369	0.0100545892923	0.0174274502181	0.056745071233	0.002611525486	0.00432366775294	0.0648296670704	0.00604884332526	0.00151266992545	0.0179720369624	0.0138938143901	0.0755065649742
GO:0006588	0.158108512846	0.0195970040241	0.251945911312	0.0124002760129	0.00146525968348	1.6555961801	2.50932139941	0.502659699623	0.200299896163	0.00600961843371	0.212340878043	0.0162113792089	0.0505734613582	0.00294143715093	0.0016331422012	0.0734900565537	0.00352222831114	0.0017744266036	0.0195807386844	0.459702354233	0.0391019999548
GO:0006589	0.0231897404362	0.0104683497837	0.255568059568	0.00766658748904	0.00110296309025	0.180717821409	0.135234684377	0.141473335788	0.0457346109996	0.00167184688345	0.00864397920485	0.0215068945923	0.0192463888908	0.00353689142447	0.00583109218393	0.0382558947158	0.0081681536144	0.00186827655177	0.0229503813012	0.0132202629387	0.0744061100374
GO:0006590	0.00666360804765	0.026679287909	6.00040560884	0.000366858142466	0.000355317833247	0.435228886326	0.111467941038	0.035905289789	0.00615419236061	0.0255251417087	0.00142511810273	0.00636291389228	0.000530005213809	8.46289342787e-05	0.00020472780652	0.00327439761224	0.000258582582879	0.00061418341956	0.00493213519831	0.00349604279324	0.00154052119492
GO:0006592	0.529963557355	0.327235448452	0.518245639896	0.0582835201001	0.016262076059	0.122018313738	1.02452897842	1.55073389792	0.307337867528	0.0231982041137	0.224049510479	0.0922889909301	0.117852322033	0.00311523949389	0.00919362084565	0.147709300754	0.0111760459781	0.027580862537	0.220229092137	0.167961146841	0.141286699382
GO:0006597	0.00149333558594	0.000375010118653	8.03172757113e-05	7.17972227475e-05	6.98507588856e-05	0.00106827627399	0.00394141489299	0.00719384688753	0.000968083030226	0.000102462575708	0.000330156073601	0.000642030308124	8.34418173757e-05	1.42740683207e-05	4.04830484993e-05	0.000747801635449	4.95665465215e-05	0.000121449145498	0.000970773590238	0.000742943166499	0.000299516495449
GO:0006601	0.0178108003201	0.184411663999	0.000996639924177	0.000893052592755	0.0208680448637	0.0149786761842	9.04202043333	6.25311348427	0.0122410598073	0.0012752813589	0.00384126572528	0.00931421402495	0.00108967083214	0.000183390012982	0.000502487916929	0.00866321390813	0.000619190652463	0.00150746375079	0.0120609330855	0.00895661682188	0.00373059265496
GO:0006607	0.192201280135	0.0576007364757	0.00981273435519	0.115944034641	0.0799911756346	0.135204855572	1.87390151844	3.2163594479	0.113813582684	0.0617016512808	0.0136452063676	0.027059319745	0.125278126425	0.00513291532364	0.000478351308068	1.16589217576	1.0163904119	0.147070422299	0.236917243861	1.07484272292	0.115500380403
GO:0006608	0.192201280135	0.0576007364757	0.00981273435519	0.115944034641	0.0799911756346	0.135204855572	0.873901518443	1.2163594479	0.113813582684	0.0617016512808	0.0136452063676	0.027059319745	0.125278126425	0.00513291532364	0.000478351308068	0.165892175757	0.0163904119045	0.147070422299	0.236917243861	0.0748427229165	0.115500380403
GO:0006609	0.192201280135	0.0576007364757	0.00981273435519	0.115944034641	0.0799911756346	0.135204855572	0.873901518443	1.2163594479	0.113813582684	0.0617016512808	0.0136452063676	0.027059319745	0.125278126425	0.00513291532364	0.000478351308068	0.165892175757	0.0163904119045	0.147070422299	0.236917243861	0.0748427229165	0.115500380403
GO:0006610	0.192201280135	0.0576007364757	0.00981273435519	0.115944034641	0.0799911756346	0.135204855572	0.873901518443	17.2163594479	0.113813582684	0.0617016512808	0.0136452063676	0.027059319745	0.125278126425	0.00513291532364	0.000478351308068	0.165892175757	0.0163904119045	0.147070422299	0.236917243861	0.0748427229165	0.115500380403
GO:0006615	1.73063129421	0.068396594094	0.00962260583142	0.222793589256	0.0307643435716	0.226150700887	0.852697549836	7.27492925403	0.211332391762	0.123197048145	0.0113241306156	0.115394890322	0.0951336820593	0.0201756454764	0.00466973813518	0.473402002111	0.786313981726	0.346200438108	0.0745548885463	0.347909873322	0.0491373071568
GO:0006616	2.02058444665	0.351333396611	0.0312442480916	0.312669570622	0.0741294662989	1.12078167507	3.49136109689	10.6524330252	1.08223149437	0.314281018592	0.0337904362756	0.200722100118	0.296153227514	0.166818506589	0.00534324476628	1.07410336925	1.1580888001	0.473564225189	0.557231199527	0.42071160265	0.0730720830819
GO:0006617	1.73210904543	0.0506262673115	0.00891932121816	0.242392625332	0.0389616059201	0.198276735249	0.918108969868	7.27729126135	0.304292589371	0.118474447168	0.0081938832968	0.111940855847	0.0530273678012	0.0138166640129	0.00417357352257	0.393041847454	0.832191360613	0.34471194427	0.114344791653	0.347461643739	0.0746466458485
GO:0006618	5.85022478073	0.172417753901	0.00916618975618	0.291571483819	0.0864993119876	0.556809001028	2.77997143733	8.49316834735	0.610562208023	0.118788285938	0.0108827368636	0.127087978296	0.568441095451	0.0416365277511	0.0320757420685	0.822533723317	0.934700143066	0.345085116575	0.248743634863	0.525945480961	0.150830421782
GO:0006619	0.	0.	0.	0.	0.	0.	0.	0.	0.	0.	0.	0.	0.	0.	0.	0.	0.	0.	0.	0.	0.
GO:0006621	0.370009497503	0.0847305389635	0.00325886688321	0.0108628896107	0.00760402272749	0.210137793657	0.824800399359	0.462717626272	0.0554007370146	0.0184669123382	0.031502379871	0.0162943344161	0.30858639142	0.0238983571435	0.00217257792214	0.400101164152	0.0173806233771	0.0243748766235	0.0945071396131	0.0406692110396	0.153376762989
GO:0006624	0.275978892521	1.84842209441e-06	4.58499775017e-07	0.000326126221596	0.0922382852183	0.00406373691703	2.82468646897	0.00879919211588	0.00276563781601	0.000162631941372	7.26861215084e-06	2.63623767289e-06	0.00162094135304	7.94193096391e-08	2.31054871819e-07	0.00178599332301	0.000162329884823	0.00113503119735	0.00308445439984	1.0930196743	1.27370126769
GO:0006627	0.638308512242	0.0979270981176	0.00449677226528	0.519297315895	0.149826283229	3.85992554575	4.60386961848	8.74794091577	0.453018252294	1.27986380176	0.00497838574753	0.0144571257615	0.0436607586995	0.0236206578934	0.000801545837067	0.739455771355	0.0580312006645	0.220972684467	0.132037622372	1.31374990619	1.33123267808
GO:0006628	0.	0.	0.	0.	0.	0.	0.	0.	0.	0.	0.	0.	0.	0.	0.	0.	0.	0.	0.	0.	0.
GO:0006630	0.	0.	0.	0.	0.	0.	0.	0.	0.	0.	0.	0.	0.	0.	0.	0.	0.	0.	0.	0.	0.
GO:0006634	0.0263648275843	0.00950072575507	0.00155428775638	0.0014097304167	0.00136393416881	0.0604268147648	0.0466189714273	0.14755726078	0.034536444972	0.00201941883126	0.128501305122	0.0323818283923	0.00213091786262	0.000335839151171	0.00078477658617	0.0209425417788	0.000998492409642	0.00235432975851	0.0189271587878	0.0164244698391	0.00592896457008
GO:0006636	1.06163566653	0.0117103025567	0.0155827732981	0.00191846820672	0.00220651455125	1.03325724624	1.68214820531	0.952271494149	1.52669694645	0.000797187544247	0.0167950459355	0.00407199182496	0.0775618041171	0.00146963372204	0.0043945055761	2.10288472838	0.285350211602	0.000945754490559	0.0386373503374	0.426771125512	0.297590061052
GO:0006640	0.684141984675	0.0571773096837	0.0817125523156	0.011247057488	0.0111260653217	0.551381958299	0.607792863474	0.833256239217	0.586521237927	0.00606986410256	0.0964191063833	0.0499678842332	0.0892893332433	0.00788513913446	0.0233817833992	0.565148896563	0.065933592996	0.00716458096685	0.224445208184	0.356928086246	0.296822889741
GO:0006642	0.0202763685831	0.00117419114136	2.67517650996	0.0010042611825	0.000996151197839	0.365331445706	0.0318182467244	0.0413651845687	0.679997262483	0.000367067093146	0.0054830346153	0.00454416596536	0.00934766921633	0.000807336468687	0.00238661519149	4.36329688968	0.00691164127374	0.00042907634371	0.00942920067216	0.0084250682609	0.0190256729234
GO:0006647	0.273979068407	0.0967158042076	0.454029100503	1.71584867206	0.00153514950252	1.30642172535	1.21160780247	1.38009462049	1.28901141864	0.00138617707256	0.0103565403902	0.0110169025824	0.123813902102	0.0900823359442	0.0023231633924	2.55242695803	0.0952948156625	0.00163524109297	0.0270932225806	2.03560273506	0.77754109625
GO:0006648	0.262658904083	0.0474710744328	0.213520605584	1.66768868521	0.00100445762323	0.960915044026	1.1847407406	1.20788435674	0.758250545657	0.000875025063582	0.00786405672419	0.00701338902398	0.06402183859	0.0422049909259	0.00157270254688	2.54255066366	0.0457785851433	0.00103221020475	0.0208000109774	2.03070003749	0.771649435811
GO:0006649	0.281073142775	0.00760262196432	1.1242880937	0.00826527688229	0.00728472669962	0.0810632924995	0.0859615660148	0.109078372376	0.522955620031	0.00249391073859	0.00109696253313	0.00925478186116	0.216244895766	0.00590121068844	0.00581166272655	0.0481544165055	0.102102586145	0.00437889533634	0.183658392435	0.00492961530195	0.0118695823483
GO:0006652	0.201276142869	0.0143165539901	0.0720405373238	0.0143474505482	6.15432097609e-05	0.00192398408346	0.00200210421224	0.0448706652946	0.157890625322	9.70074328425e-06	0.000356127299842	7.28164893268e-05	0.0178106715048	0.0143420750606	0.000168652485726	0.00209166818173	0.0147849380138	1.14519626715e-05	0.000531226746987	0.000504847872578	0.00134706881611
GO:0006653	0.100638071435	0.00715827699505	0.0360202686619	0.0071737252741	3.07716048804e-05	0.500961992042	0.00100105210612	0.0224353326473	0.0789453126611	4.85037164212e-06	0.000178063649921	3.64082446634e-05	0.00890533575243	0.00717103753033	8.43262428627e-05	1.00104583409	0.00739246900692	5.72598133574e-06	0.000265613373493	0.000252423936289	0.000673534408055
GO:0006654	0.312507625735	0.409036974446	0.123738447923	0.674645425301	0.042854921243	1.31883347146	0.470191705677	0.543811563244	0.387289996436	0.000238014822723	0.00330163269291	0.00240058913597	0.0350050323842	0.0245139609739	0.000672932309765	7.01820147824	0.0261397290238	0.000280701691198	0.00749630844899	0.812046500617	0.309035316849
GO:0006655	0.311091639135	0.0258926116341	0.123659068303	0.674573622553	0.000285379721152	0.315198456196	0.467426019268	0.194829899579	0.385135389182	0.000135229750677	0.00270705629811	0.000653686873198	0.034901134367	0.0244973786526	0.000632865628801	1.01670358566	0.0260891099566	0.000160501648306	0.00653101830419	0.811046656054	0.308733784764
GO:0006657	0.2104535677	0.0187343346391	0.0876387996413	0.667399897279	0.000254608116272	8.81423646415	0.466424967162	0.172394566932	2.30619007652	0.000130379379035	0.00252899264819	0.000617278628536	0.0259957986146	0.0173263411224	0.000548539385937	2.01565775157	0.0186966409497	0.000154775666971	0.00626540493069	0.810794232118	0.308060250356
GO:0006659	0.2104535677	0.0187343346391	0.0876387996413	0.667399897279	0.000254608116272	0.814236464154	0.466424967162	0.172394566932	0.306190076521	0.000130379379035	0.00252899264819	0.000617278628536	0.0259957986146	0.0173263411224	0.000548539385937	1.01565775157	0.0186966409497	0.000154775666971	0.00626540493069	0.810794232118	0.308060250356
GO:0006660	0.361711679975	0.0775743633386	0.741940951896	0.0773756788297	0.00301805670893	0.657157678529	0.096501320649	0.319992820235	0.92199903673	0.00102158632031	0.0167203990716	0.00470716448431	0.197227641458	0.0767988612284	0.00736710988868	0.113101656296	0.106301920051	0.00121305127776	0.0600036482112	0.0254895538314	0.0586869336694
GO:0006663	0.36056276715	0.18672927413	0.906457490808	3.43025791496	0.00167307144481	1.58368821731	2.34513851319	1.15363215907	2.55723944719	0.000714951726522	0.0149597906899	0.00355970032331	0.245748357854	0.179855193505	0.00383893808691	12.091884601	0.189585301838	0.000848316092219	0.0347799985089	4.05725267176	1.54905719908
GO:0006666	0.0353779348151	0.0076480428257	0.00306527330011	0.00178477579778	0.0017336488864	0.0443703762492	0.0828538872516	0.242072525249	0.0274824622489	0.00239596687442	0.00717141806916	0.0256402193144	0.123636999146	0.000484820793351	0.00126643252723	0.0188700509517	0.00216436543968	0.00281028659267	0.0519957069799	0.102597706532	0.00966070916099
GO:0006669	0.0467994123622	0.00356916967945	0.0049226616156	0.000636366357825	0.000630758090907	0.0336674590976	0.0386132592511	0.261414898613	0.0399418618542	0.000299971626877	0.00599589581249	0.00144859213548	0.236092404145	0.000467234105724	0.00139699848146	0.0370028754667	0.00397981128372	0.000356034109422	0.0676584645869	0.184043886984	0.0193335734299
GO:0006671	0.00255228573802	6.16794087714e-05	0.00122393179053	0.000123472524973	0.000123086419522	0.00384796816691	0.00400420842447	0.118312759161	0.00149553635857	1.94014865685e-05	0.000712254599684	0.000145632978654	0.121335628724	0.00011272154987	0.000337304971451	0.00418333636344	0.000998447456233	2.2903925343e-05	0.0296338820654	0.0867239814594	0.00269413763222
GO:0006674	0.00439560321549	0.0477252732674	0.240203120623	0.0478316947453	0.000211982166954	0.00662705628746	0.00689613673103	0.65614181538	0.693051836427	3.34136713124e-05	0.00122666069946	0.000250812352126	0.0661097732786	0.0478131791771	0.000580914117499	0.00720463484816	0.0493385960158	3.94456492018e-05	0.0034170826047	0.00650082521189	0.449084348145
GO:0006675	0.00439560321549	0.0477252732674	0.240203120623	0.0478316947453	0.000211982166954	0.00662705628746	0.00689613673103	0.65614181538	0.693051836427	3.34136713124e-05	0.00122666069946	0.000250812352126	0.0661097732786	0.0478131791771	0.000580914117499	0.00720463484816	0.0493385960158	3.94456492018e-05	0.0034170826047	0.00650082521189	0.449084348145
GO:0006676	0.00439560321549	0.0477252732674	0.240203120623	0.0478316947453	0.000211982166954	0.00662705628746	0.00689613673103	0.65614181538	0.693051836427	3.34136713124e-05	0.00122666069946	0.000250812352126	0.0661097732786	0.0478131791771	0.000580914117499	0.00720463484816	0.0493385960158	3.94456492018e-05	0.0034170826047	0.00650082521189	0.449084348145
GO:0006680	0.05063328026	0.00650017021073	0.0496129262534	0.00645646259785	0.00247330230497	0.124425837981	0.0791998290102	1.58340498987	0.474405063617	0.000799253106931	0.0137540998507	0.00377855623104	0.216720674568	0.00600552794351	0.00610015630536	0.0919553446081	0.0296422466261	0.00094882056443	0.323956191131	0.102266426635	3.48193979314
GO:0006682	0.203222834526	0.0154766818457	0.0215355222994	0.00277816630474	0.00275379946385	0.146533650784	0.167991491492	1.34696113163	0.423330657428	0.0013031106309	0.0261009242874	0.00630150475019	0.154400800525	0.00204346804978	0.00610987758158	3.27215412752	0.0174122568055	0.00154663179505	0.0759034379985	0.145310840508	3.2508945078
GO:0006683	0.12106526984	0.0152376524817	0.117164216529	0.0152063868402	0.00591190428061	0.294730741081	0.18938219511	1.71001402295	0.641990040049	0.00188712783969	0.0329080354712	0.0089833000591	0.368987904643	0.0141419020864	0.0146197248465	0.219350066813	0.0703079097721	0.00224012692044	0.720923222113	0.131205774262	3.54983169705
GO:0006685	0.136610169597	1.13641978458	1.06163412281	0.136341679991	0.00667205991874	0.334196525921	0.213691051491	3.10364918185	1.64220120179	0.00214341365456	0.0371207802416	0.010166766025	1.07849888847	0.135132498084	0.0164769621299	0.247817217137	0.198714866246	0.00254443950312	0.625496639474	0.556195869014	2.63129357844
GO:0006686	0.495218361326	1.12586943307	0.561328771986	3.36046062942	0.0032884012736	1.67603266623	2.45196882199	2.24310171823	1.88798579024	0.00157121326238	0.0313449052781	0.00757780252777	0.895306119946	0.109574700907	0.00727099734551	5.19348072063	0.127849657484	0.00186488458846	0.242507729051	4.62854108872	4.1009961097
GO:0006689	0.133930269572	0.0173074021482	0.131777565854	0.0171644147919	0.00654281917823	0.330156159346	4.20948663265	3.14180173711	0.581107079089	0.00212304209367	0.0363729129119	1.0100138514	0.801572668784	0.0159665214086	0.0161227919098	0.243424713955	0.078618877369	0.00252039038152	8.72009534902	0.442278545624	0.795131400591
GO:0006697	0.153735215626	0.262549342775	0.00652816835249	0.00123155470638	0.0190686655116	0.105194160119	3.37572184678	0.813002551565	0.397420228954	0.0026808183274	0.0135556391716	0.111246573263	0.00713366336712	0.167335037652	0.00196374967288	0.425177356236	0.0766146196387	0.00119802557543	3.22275375967	0.0556993922906	0.920905754339
GO:0006698	0.	0.	0.	0.	0.	0.	0.	0.	0.	0.	0.	0.	0.	0.	0.	0.	0.	0.	0.	0.	0.
GO:0006699	0.124630080047	0.338205796682	0.0120832684766	0.00163363562523	0.0475997670008	0.0895370315128	7.88780142429	3.78742312031	0.836463206364	0.000850109903855	0.0159378994474	0.147720271093	3.013137488	0.001155268569	0.00344967522395	6.5397034412	0.181180073127	0.00100836633121	0.795726002384	0.0658867917702	0.378186620101
GO:0006701	0.130495944018	0.34054567871	0.0124285369474	0.00194676652898	0.0447777350333	0.584699524581	2.01154159385	0.795392738273	0.844186831103	0.0296319893736	0.0178476036456	0.15492587377	0.0136101960891	0.00122979629144	0.00362400327121	1.54441229428	0.181401827906	0.00153135047299	3.79993029098	0.0695566248427	0.379503508567
GO:0006702	0.130495944018	0.34054567871	0.0124285369474	0.00194676652898	0.0447777350333	0.584699524581	1.01154159385	0.795392738273	0.844186831103	0.0296319893736	0.0178476036456	0.15492587377	0.0136101960891	0.00122979629144	0.00362400327121	16.5444122943	0.181401827906	0.00153135047299	0.799930290978	0.0695566248427	0.379503508567
GO:0006703	0.130495944018	0.34054567871	0.0124285369474	0.00194676652898	0.0447777350333	0.584699524581	1.01154159385	0.795392738273	0.844186831103	0.0296319893736	0.0178476036456	0.15492587377	0.0136101960891	0.00122979629144	0.00362400327121	0.544412294278	0.181401827906	0.00153135047299	0.799930290978	0.0695566248427	0.379503508567
GO:0006707	0.0840601255723	0.00463730999793	0.0313206859238	0.00420402351217	2.68408596387	0.0801940360638	11.2475656668	3.88765845824	3.01884400821	0.000627217180821	0.00842770741221	0.0200420134526	1.04570905307	0.170521177018	0.00360499582695	4.12719676861	4.41513952513	0.000741727407586	4.79266533142	0.0131837872076	1.07631567052
GO:0006708	0.157096802203	0.0193168901193	0.0899428954499	0.0126585210286	0.0308636235547	0.287742256421	0.212323077709	0.463203428958	0.692171990169	0.00586908576614	0.0246002089239	0.0416741111826	0.132696544311	0.211240522053	0.00983765062098	0.348795394665	0.15631111193	0.00300196285191	1.45233280085	0.0406873872827	0.156682272796
GO:0006709	0.0727585720381	0.038900219077	0.0654751359886	0.00892076944641	0.0472477145676	0.655373559055	0.314392385311	0.587240776025	0.913546074322	0.029993430435	0.0193335113482	0.0556807544981	0.0945387590983	0.00799929567492	0.00805592343028	0.27724957104	0.213490022158	0.00196081058388	0.329082621473	0.0309190283594	0.195028244101
GO:0006710	0.0727585720381	0.038900219077	0.0654751359886	0.00892076944641	0.0472477145676	0.655373559055	0.314392385311	0.587240776025	0.913546074322	0.029993430435	0.0193335113482	0.0556807544981	0.0945387590983	0.00799929567492	0.00805592343028	0.27724957104	0.213490022158	0.00196081058388	0.329082621473	0.0309190283594	0.195028244101
GO:0006711	0.0727585720381	0.038900219077	0.0654751359886	0.00892076944641	0.0472477145676	0.655373559055	0.314392385311	0.587240776025	0.913546074322	0.029993430435	0.0193335113482	0.0556807544981	0.0945387590983	0.00799929567492	0.00805592343028	0.27724957104	0.213490022158	0.00196081058388	0.329082621473	0.0309190283594	0.195028244101
GO:0006715	0.267922116362	0.0120677493373	0.00845095586559	0.00230327182306	0.00225616585625	0.155650192901	0.135428219809	0.797041952214	0.0694400888614	0.00243906543647	0.01455642343	0.0171072830621	0.00917351449226	0.000940173101321	0.00274650556544	0.0628251667262	0.00653470947892	0.00288695259376	0.0374748536705	0.374253714481	0.0310356416062
GO:0006717	0.	0.	0.	0.	0.	0.	0.	0.	0.	0.	0.	0.	0.	0.	0.	0.	0.	0.	0.	0.	0.
GO:0006723	0.967416780374	0.809332359714	0.0429624872079	0.038313185798	0.0373087405481	2.55576576625	2.61059922039	6.0441275442	2.29679584897	0.054642905367	0.785933413639	0.21481243604	0.0419961517142	0.0073659318324	0.0216486511456	2.05026037225	0.0263360623117	0.0649459534368	0.518639401757	1.00703111675	0.159614229774
GO:0006727	4.07266059415	1.11457868459	0.120768903534	0.0522270408873	0.0493703034881	5.43648310321	8.83824622864	8.39384447392	0.981937741178	0.0878793565462	0.258584073028	0.109892053527	0.477161101176	0.108250994896	0.0116542254604	2.3631111451	0.0805412222123	0.0349626763812	0.470392084719	0.13618019903	0.302397659141
GO:0006728	0.0158814037146	0.00253563461381	0.000359325411262	0.000322071433906	0.000313017997431	0.0692134652907	0.0719472868386	1.06463882164	0.007290102021	0.000459953443943	2.00232938316	0.0049184800775	0.0507116533759	6.63918674837e-05	0.00018117161171	0.0434276544476	0.000223420981927	0.000543514835131	0.00434905603029	0.00417335785719	0.00134562416663
GO:0006729	0.000801767397125	0.000319767363017	4.63242564961e-05	4.19711924741e-05	4.06241343165e-05	6.06075076285	0.08037617291	0.0507543199286	0.00111921555453	6.01067276213e-05	5.00029026921	0.000986531832559	0.0658108976956	9.87842648896e-06	2.3386637941e-05	0.0500340875692	2.96729093431e-05	7.0159913823e-05	0.000563798667186	0.000526555449439	0.000176416138228
GO:0006731	0.	0.	0.	0.	0.	0.	0.	0.	0.	0.	0.	0.	0.	0.	0.	0.	0.	0.	0.	0.	0.
GO:0006735	0.000120216117731	0.000104968188479	4.81573780616e-06	0.00340571578044	4.2183876753e-06	0.000120843780949	0.00362182058573	0.0085357975131	0.00705983057008	0.000147957535293	8.77808448916e-05	0.000363800861388	6.28201452289e-06	1.00355609119e-06	2.43067699606e-06	0.000138064682489	3.06930359954e-06	7.29203098818e-06	0.0136923424975	0.00230908200953	0.000160011008475
GO:0006738	0.429232388756	0.00237232760136	0.000269753858938	0.0509538117013	0.00023548883284	0.00484552365728	0.0589411884895	0.138979819169	0.107616323923	0.00245976108528	0.00200081496412	0.0117853716381	0.000317833637096	5.22815352464e-05	0.000136065146179	0.00359781020194	0.000169335214063	0.000408195438537	0.206538070445	0.0361334469892	0.00312859116607
GO:0006741	0.00443477272219	0.639217358058	0.000219837167002	0.028645957082	0.000192207664769	0.011020739066	0.0378006801371	0.464596674569	0.56519217045	0.00146882938553	0.00260144185234	0.0138574002176	0.500271505834	4.4049014049e-05	0.000110919697457	0.0371877771522	0.000138950888215	0.00033275909237	0.116696918256	0.0220983537885	0.00201622233822
GO:0006742	0.428150443696	0.00142761390504	0.000226412218682	0.0203023696774	0.000197523343762	0.00375792962873	0.026344803218	0.0621576415509	0.0440778487925	0.00112814326764	0.00121078736009	0.00851116388559	0.00026129550639	4.32495304256e-05	0.000114189053215	0.00235522805954	0.000141711481667	0.000342567159644	0.0833069879679	0.0153517089034	0.00168849208979
GO:0006747	0.00135514234213	0.0004846140403	8.00034590774e-05	7.2568080566e-05	7.02086680321e-05	0.00309510786399	0.00238893322101	0.107555076595	0.00176684619555	0.000103954725326	0.000433136294488	0.00469450178484	0.000109820966368	1.73023585824e-05	4.0394964961e-05	0.00106608926031	5.14055567862e-05	0.000121184894883	0.000974270173158	0.000840946109296	0.000305215268313
GO:0006748	0.00143449462226	0.0903723272629	8.89857649013e-05	8.09189247273e-05	0.0100782132765	0.00286763642039	0.00225410562578	0.0868890314041	0.00155589806165	0.000115992142875	0.000313754988633	0.00175351059362	0.000127315781878	1.98414205524e-05	4.49438238269e-05	0.000737138836278	5.75701823602e-05	0.000134831471481	0.00108506516031	0.000766700548716	0.000340811471204
GO:0006750	12.3382152913	0.00242218541953	0.000267552136519	0.000241708627621	0.000234209222079	0.0131154220634	0.00992712176331	12.799213784	0.00787688088477	0.000345891484212	0.00225635300718	0.00603447452165	0.000342436183677	5.49956406437e-05	0.000135025969183	0.00572245505592	0.000170023195047	0.000405077907549	2.66991809795	0.00362330249094	0.00101433074559
GO:0006751	0.340569127487	0.00183468405661	0.000448082032813	0.000403001354206	0.000391161490128	0.0080399829504	0.0112136096674	0.694436310543	0.00572296152963	0.000576041759967	0.00156859258187	0.00515978002623	0.000527790352566	8.68256699075e-05	0.000226014327086	0.00351911548452	0.000281267026118	0.000678042981258	2.67209951469	0.00386364451091	0.00168699122265
GO:0006755	0.	0.	0.	0.	0.	0.	0.	0.	0.	0.	0.	0.	0.	0.	0.	0.	0.	0.	0.	0.	0.
GO:0006756	0.900177699935	0.0844778171861	0.000434596372701	1.14543013172	0.708711502005	0.019027244875	1.41032311439	3.09768143619	0.843302578193	0.0378484313963	0.0202131430569	0.00341015340474	3.25046024801	7.82468053376e-05	0.000219076522836	0.0434559100857	0.000268869944414	0.000657229568507	0.592879087581	0.423409798644	2.78891631876
GO:0006757	0.64196534827	0.0702727324541	0.000355891013641	1.03449199463	0.708642792794	0.00649933740286	0.954252374372	1.96996051294	0.214555824199	0.0331277714501	0.0176278761674	0.00250121580497	3.25036746089	6.29865653978e-05	0.000179377019671	0.0284928995114	0.000219459379469	0.000538131059012	0.14753150642	0.348819589142	0.784000506059
GO:0006759	0.577376520964	0.0666726281277	0.000335414220856	1.00493276571	0.708624919642	0.00335998397302	0.820004294386	1.68359091715	0.0536144592281	0.0318705870384	0.0169407700743	0.00226877006254	3.25034344494	5.90306832592e-05	0.000169048716866	0.0246928712717	0.000206613697121	0.000507146150597	0.0288738214625	0.328949145118	0.282692571907
GO:0006761	0.00171323922848	0.0021074483873	0.000105600439239	9.59969576671e-05	0.00027508998768	0.00348921295298	0.132364996104	0.102144482485	1.00190773593	0.000137594377388	0.000397512021523	0.0020955262165	0.108175004566	2.34566687951e-05	5.33333257284e-05	0.0819605160419	6.82602967799e-05	0.000159999977185	0.00128744815979	0.0009351252709	0.00040424586281
GO:0006762	0.	0.	0.	0.	0.	0.	0.	0.	0.	0.	0.	0.	0.	0.	0.	0.	0.	0.	0.	0.	0.
GO:0006774	0.	0.	0.	0.	0.	0.	0.	0.	0.	0.	0.	0.	0.	0.	0.	0.	0.	0.	0.	0.	0.
GO:0006777	1.00117160922	0.000548643779051	6.52067331085e-05	5.89591003594e-05	5.71110379185e-05	0.0618761988732	0.0534390677909	12.8873738757	0.00181737376107	8.4390802944e-05	3.00050789898	0.00144630996586	0.0426851220812	1.35524579e-05	3.29113769611e-05	0.0332327527151	4.1535668352e-05	9.87341308832e-05	0.000792778301909	6.00084088372	0.000247540796897
GO:0006781	0.0220164395419	0.00460128499884	0.000335092227467	0.000547950322068	0.333626742112	0.0169972978499	0.0150508923237	2.71142646553	0.00996826810225	1.0004334367	0.00267708003866	1.34317750613	0.00116741050697	6.92523625574e-05	0.00163970826636	0.00788804270158	0.000213189716328	0.00344853656378	0.00456329280128	0.00512398467091	0.00372219838214
GO:0006784	0.187643677409	0.00186396620173	0.000399192976713	0.000357637193508	0.194792091086	0.673074372699	0.343868436568	9.15988733279	0.00516475812543	1.41717734929	0.00163592011765	2.11494153631	0.000434803552999	7.32640467706e-05	0.000201261580328	1.3370651441	0.000247884155546	0.000603784740985	0.00483042096008	0.00368502491213	0.00149382226897
GO:0006785	0.201270830232	0.00287231904355	0.000647466585317	0.000580020224202	0.195008278774	0.676220345632	0.350053705843	2.23355433618	0.00790388450209	1.41749488088	0.0025027359837	2.11704993754	0.000704071012851	0.000118696560217	0.000326430941754	1.33897560916	0.000401965116438	0.000979292825263	0.00783433233467	0.00582640394879	0.00242259156245
GO:0006786	0.187643677409	0.00186396620173	0.000399192976713	0.000357637193508	0.194792091086	0.673074372699	0.343868436568	2.15988733279	0.00516475812543	1.41717734929	0.00163592011765	2.11494153631	0.000434803552999	7.32640467706e-05	0.000201261580328	1.3370651441	0.000247884155546	0.000603784740985	0.00483042096008	0.00368502491213	0.00149382226897
GO:0006788	0.0297910989064	0.00265948985103	0.000653632261884	0.00058600209984	0.000569478680532	0.00904600570014	0.0163003375036	0.156999493015	0.00746326990627	0.000836926359084	0.00228342252856	0.00598867106282	0.000722420995122	0.000121171741592	0.00032957003416	0.00505269059469	0.000406679324264	0.00098871010248	0.00791211565665	0.00563727390415	0.00244865672165
GO:0006789	0.00253679325951	0.000642784167357	0.00015708504467	0.000141236038448	0.000137103304626	0.00275405983466	0.00392979895382	0.0096654862447	0.00198501715291	0.000201863187651	0.000549790796443	0.00177186860453	0.000183886075414	3.03067147007e-05	7.92313113053e-05	0.00123176047621	9.85174024784e-05	0.000237693933916	0.00190429290741	0.00135451583077	0.000591118134671
GO:0006798	0.420988149723	0.136545160342	0.00284578951826	0.002547590935	0.00247715106709	0.159004571575	1.82085354879	0.282923072258	0.030718477588	0.00363706717692	0.00993208422432	0.0229884172883	0.00305003685339	0.000516559031366	0.00143463473712	0.146836453326	0.00176335412071	0.00430390421135	0.0344218354236	0.0245461093784	0.0106364829035
GO:0006799	0.40763483637	0.14675875627	0.00161844543378	0.00145344698372	0.00141155000149	0.228849012848	1.82723288374	0.386438604345	0.0650983833965	0.00207672275943	0.0208116808182	0.0406612206753	0.00185123565459	0.000307244536339	0.000816205547259	0.178742642375	0.00101172479766	0.00244861664178	0.0196080777527	0.0291082139405	0.00607913548898
GO:0006802	0.	0.	0.	0.	0.	0.	0.	0.	0.	0.	0.	0.	0.	0.	0.	0.	0.	0.	0.	0.	0.
GO:0006803	0.	0.	0.	0.	0.	0.	0.	0.	0.	0.	0.	0.	0.	0.	0.	0.	0.	0.	0.	0.	0.
GO:0006804	0.	0.	0.	0.	0.	0.	0.	0.	0.	0.	0.	0.	0.	0.	0.	0.	0.	0.	0.	0.	0.
GO:0006806	0.	0.	0.	0.	0.	0.	0.	0.	0.	0.	0.	0.	0.	0.	0.	0.	0.	0.	0.	0.	0.
GO:0006815	0.	0.	0.	0.	0.	0.	0.	0.	0.	0.	0.	0.	0.	0.	0.	0.	0.	0.	0.	0.	0.
GO:0006823	0.	0.	0.	0.	0.	0.	0.	0.	0.	0.	0.	0.	0.	0.	0.	0.	0.	0.	0.	0.	0.
GO:0006824	0.646463750985	0.0273925616346	0.0733530690645	0.141071780367	0.00314804260949	0.677888065687	0.335361962456	0.209637439491	0.638491535799	0.158220582855	0.000474044523248	0.00399938787573	0.270234401385	0.0221930231904	0.0516186113925	1.44491672999	0.034301474727	0.00189230834178	4.37400951959	0.127130298041	0.397986498086
GO:0006828	0.0717564448947	0.0154772458629	0.00666846082404	0.0128247073061	0.00028618569177	0.0746132007768	0.0694484900934	0.148928078915	0.0580446850726	0.0143836893504	4.30949566587e-05	0.000363580715974	0.0245667637622	0.00201754756276	0.00469260103569	0.131356066363	0.00311831588427	0.00017202803107	0.0340008654171	0.0894793777439	0.321894876449
GO:0006830	2.62203530151	0.063392681245	0.236835018434	0.314496146666	0.526853757411	11.3345386729	10.4610277649	9.41886251595	3.66874850487	0.238558406272	0.504043743433	1.03411599052	1.86073688858	0.0782021018612	0.0514335082929	14.8811331159	1.62593530714	0.516141963582	4.13485898275	1.17392605609	4.42669146239
GO:0006831	2.62203530151	0.063392681245	0.236835018434	0.314496146666	0.526853757411	11.3345386729	10.4610277649	9.41886251595	3.66874850487	0.238558406272	0.504043743433	1.03411599052	1.86073688858	0.0782021018612	0.0514335082929	14.8811331159	1.62593530714	0.516141963582	4.13485898275	1.17392605609	4.42669146239
GO:0006832	0.	0.	0.	0.	0.	0.	0.	0.	0.	0.	0.	0.	0.	0.	0.	0.	0.	0.	0.	0.	0.
GO:0006838	0.	0.	0.	0.	0.	0.	0.	0.	0.	0.	0.	0.	0.	0.	0.	0.	0.	0.	0.	0.	0.
GO:0006840	0.	0.	0.	0.	0.	0.	0.	0.	0.	0.	0.	0.	0.	0.	0.	0.	0.	0.	0.	0.	0.
GO:0006843	15.533185412	0.0250822439508	0.0315370684944	0.0328380162241	0.0215897015291	0.124010993029	0.152116245279	0.412123275521	0.0979209445462	0.00745456679063	0.0036928571347	0.027454846018	0.10198381978	0.0175602517011	0.0172084340453	0.198024174589	0.0335936797242	0.0129854845065	0.173085624635	0.0313471187716	0.035384366644
GO:0006844	0.489786021701	0.0257319512639	0.0360520094563	0.0279747832939	0.0246559980603	0.120521913075	0.137100684973	0.215342183427	0.0776959447173	0.0084409286537	0.00371279626599	0.0313238770686	0.11652118567	0.019973328484	0.0196702430745	0.162984178942	0.0378856761836	0.014820876523	0.0831514820877	0.0166848517912	0.0401739710251
GO:0006845	0.	0.	0.	0.	0.	0.	0.	0.	0.	0.	0.	0.	0.	0.	0.	0.	0.	0.	0.	0.	0.
GO:0006847	0.0209447969806	0.00110037949484	0.0015416977728	0.00119629007507	0.0010543683381	0.00515389759861	0.0584944371864	0.0092087117913	0.00332252395172	0.000360960764796	0.000158770892953	0.00133950790096	0.00498281386089	0.000854122599643	0.000841161710422	0.00696971817842	0.00162011115259	0.000633787482892	0.00355581995769	0.000713496951599	0.0017179658662
GO:0006849	0.0104723984903	0.000550189747419	0.000770848886401	0.000598145037535	0.000527184169052	0.00257694879931	0.0292472185932	0.00460435589565	0.00166126197586	0.000180480382398	7.93854464768e-05	0.00066975395048	0.00249140693045	0.000427061299822	0.000420580855212	0.00348485908922	0.000810055576294	0.000316893741446	0.00177790997885	0.0003567484758	0.000858982933102
GO:0006850	0.145706667811	0.00472522329627	0.00301565969756	0.0107066498353	0.00208388727417	0.0286638874545	0.0699691573314	0.241762107382	0.0364542514392	0.000776792641881	0.000755595615051	0.00267394985022	0.00980176335296	0.00175898360761	0.0016469424024	0.0690843882882	0.00362162340127	0.00126041607297	0.107302955417	0.018147425167	0.00360199811914
GO:0006851	0.565991521	2.05973762501	0.0467012163048	0.428939886838	1.00346460772	1.14255589621	7.0275213965	1.42048780139	2.75509088994	0.0964875745957	0.000963509879632	0.00442806733956	0.171088781504	0.0147822393929	1.36584370178	4.94130663828	1.35693367372	0.002090375872	3.33219748155	0.328605575937	1.10108981056
GO:0006852	0.	0.	0.	0.	0.	0.	0.	0.	0.	0.	0.	0.	0.	0.	0.	0.	0.	0.	0.	0.	0.
GO:0006853	1.45741038582	0.0704543019558	0.478944431127	0.0821647647973	0.0650645768967	0.356724189505	0.414062086901	0.812029032031	0.457141129896	0.0223380981857	0.0102394732779	0.0826869095612	0.388248763957	0.0527783744635	0.0518921391633	2.26318504061	0.140799925671	0.039118507315	0.390410176068	0.0607668100929	0.106221425402
GO:0006854	0.	0.	0.	0.	0.	0.	0.	0.	0.	0.	0.	0.	0.	0.	0.	0.	0.	0.	0.	0.	0.
GO:0006855	0.656961559298	0.0838536389733	0.0293034183974	0.0227667138072	0.0200590400906	0.130770036516	0.176647282731	0.459359125225	0.157302062225	0.00692149857873	0.00374953387087	0.0255064536896	0.0947515883568	0.0163882996313	0.0159895129742	0.261732681104	0.0308416357086	0.0120642836035	0.0684311149104	0.0137908170804	0.0328608455054
GO:0006856	9.15281642381	0.653579577481	0.501826944236	0.378936825264	0.47407036735	1.97982618406	3.86729314225	3.22380544445	2.11646838635	0.13568196465	0.121105243112	0.430107365555	1.54683116284	0.293235483665	0.258766088457	2.57981971201	0.516937218294	0.201830180265	1.21377165639	0.248958822415	0.612323013736
GO:0006859	6.06698187548	0.191151637959	0.267814927388	0.207812675897	0.183158842733	0.895305639983	1.37560508837	1.81397050545	0.934312732183	0.0627040414272	0.0275807722615	0.232691658223	0.865585950689	0.148373297309	0.146121805696	1.21073961499	0.281436451648	0.110097939885	1.11769672408	0.123944613306	0.298435213328
GO:0006860	3.45474501857	0.170244427558	0.238522669706	0.2565117359	0.163125844309	0.797381585613	0.907067924687	1.63900498142	0.514041919959	0.0558457868963	0.0245641252955	0.207241008105	0.770912487335	0.132144967916	0.130139733198	1.64974354103	0.25065433975	0.0980559777102	0.550136144883	0.110388171226	0.765793861871
GO:0006864	0.353734349007	0.018584187024	0.0260375623852	0.0202040101568	0.0178071097102	0.0870436038878	0.0990171613697	0.155524910253	0.0561137378515	0.00609622624991	0.00268146396989	0.0226228001051	0.0841541896509	0.0144251816829	0.014206286665	0.117710795903	0.0273618772437	0.0107039663778	0.0600538481746	0.0120501707381	0.0290145346293
GO:0006867	0.454227175504	0.000597348868625	0.000836921648091	0.0149351288979	0.000572371383541	0.00279783012495	0.00318269447258	0.0478561578295	0.0018036558595	0.000195950129461	8.61899133175e-05	0.000727161431948	0.00270495609591	0.000463666554092	0.0004566306428	0.118069275582	0.000879488911403	0.000344056062141	0.00193030226275	0.000387326916582	0.100932610042
GO:0006868	0.454227175504	0.000597348868625	0.000836921648091	1.0149351289	0.000572371383541	0.00279783012495	0.00318269447258	0.0478561578295	0.0018036558595	0.000195950129461	8.61899133175e-05	0.000727161431948	0.00270495609591	0.000463666554092	0.0004566306428	0.118069275582	0.000879488911403	0.000344056062141	0.00193030226275	0.000387326916582	0.100932610042
GO:0006876	6.36861883473e-05	0.000177411524682	6.82352018007e-06	2.27450672669e-05	1.59215470868e-05	0.000445603993803	0.00191464541251	0.000718345476378	0.000115999843061	3.86666143537e-05	6.5960695074e-05	3.41176009003e-05	0.000391895066692	5.00391479872e-05	4.54901345338e-06	0.0290399493826	3.6392107627e-05	1.36470403601e-05	0.000197882085222	4.77646412605e-05	0.000134195896875
GO:0006877	6.36861883473e-05	0.000177411524682	6.82352018007e-06	2.27450672669e-05	1.59215470868e-05	0.000445603993803	0.00191464541251	0.000718345476378	0.000115999843061	3.86666143537e-05	6.5960695074e-05	3.41176009003e-05	0.000391895066692	5.00391479872e-05	4.54901345338e-06	0.0290399493826	3.6392107627e-05	1.36470403601e-05	0.000197882085222	4.77646412605e-05	0.000134195896875
GO:0006878	6.36861883473e-05	0.000177411524682	6.82352018007e-06	2.27450672669e-05	1.59215470868e-05	0.000445603993803	0.00191464541251	0.000718345476378	3.00011599984	3.86666143537e-05	6.5960695074e-05	3.41176009003e-05	2.00039189507	5.00391479872e-05	4.54901345338e-06	0.0290399493826	3.6392107627e-05	1.36470403601e-05	0.000197882085222	7.00004776464	0.000134195896875
GO:0006880	2.03892073198	0.108422039095	0.00417007842675	0.0139002614225	0.509730182996	2.74605613533	2.91623510048	0.886470283849	0.0708913332547	0.0236304444182	2.54031075813	4.02085039213	2.0293626142	0.0305805751295	0.502780052284	1.25201997469	0.522240418276	0.0083401568535	0.620932274376	1.02919054899	0.582011542393
GO:0006881	0.538896849662	0.108355509774	0.00416751960669	0.0138917320223	0.134724212416	0.870889033833	1.04051710845	0.511200904296	0.0708478333137	0.0236159444379	0.665286022865	1.02083759803	0.52921565355	0.0305618104491	0.127778346404	0.491129993673	0.147226771236	0.00833503921338	0.245858068594	0.279172637247	0.206961218932
GO:0006888	3.86826403561	0.100296376833	0.0637169058617	0.107071743425	13.0653189424	12.3875587696	24.5870169219	30.9352907289	11.3435470754	1.01595343003	0.0155272338175	4.2454335668	0.210133910915	9.05087770817	0.0419303423166	0.676462691716	0.0920899408533	0.0336394854821	3.18775987485	3.03073392939	8.07453736929
GO:0006889	0.	0.	0.	0.	0.	0.	0.	0.	0.	0.	0.	0.	0.	0.	0.	0.	0.	0.	0.	0.	0.
GO:0006890	0.868264035607	0.100296376833	0.0637169058617	0.107071743425	1.06531894235	2.38755876963	0.587016921853	13.9352907289	4.34354707543	1.01595343003	0.0155272338175	0.245433566795	0.210133910915	0.0508777081658	0.0419303423166	0.676462691716	0.0920899408533	0.0336394854821	0.18775987485	0.0307339293942	0.0745373692898
GO:0006894	0.	0.	0.	0.	0.	0.	0.	0.	0.	0.	0.	0.	0.	0.	0.	0.	0.	0.	0.	0.	0.
GO:0006896	0.333432361083	0.369176971777	0.0240448747528	0.0379091875333	0.023718609109	1.151371176	0.238150566795	2.01444931163	0.126755103151	0.00606259183707	0.00561932826805	0.0843158968981	0.0791758174542	0.0186233514743	0.0155096611184	0.244974841275	0.03421053403	0.0123923499784	0.0694898176791	0.0116489039904	0.0282724469062
GO:0006905	0.	0.	0.	0.	0.	0.	0.	0.	0.	0.	0.	0.	0.	0.	0.	0.	0.	0.	0.	0.	0.
GO:0006908	0.141115041981	1.56112902694	0.00390594457149	0.153031635569	0.0276717902885	0.529743681355	0.612105714395	0.78400997415	1.32508900098	0.000916191815258	0.00873855166149	0.0783949710844	0.345976005245	0.0188327188197	0.0104644831422	2.60102500687	0.612439269393	0.00993954871744	0.551841147498	0.0851430304401	0.0136175403236
GO:0006912	0.	0.	0.	0.	0.	0.	0.	0.	0.	0.	0.	0.	0.	0.	0.	0.	0.	0.	0.	0.	0.
GO:0006918	0.	0.	0.	0.	0.	0.	0.	0.	0.	0.	0.	0.	0.	0.	0.	0.	0.	0.	0.	0.	0.
GO:0006920	0.	0.	0.	0.	0.	0.	0.	0.	0.	0.	0.	0.	0.	0.	0.	0.	0.	0.	0.	0.	0.
GO:0006922	0.307048233	0.0601128113992	0.0391964415435	0.0134260094286	0.0329268188814	0.146143596091	0.729774698355	0.268811636869	0.112714372211	0.016880033826	0.0149773396096	0.00848228824226	0.177034584783	0.00652133967449	0.00711665233837	0.302366968038	0.17417434364	0.00944447038863	0.0852756523366	0.039573113406	0.000856857386288
GO:0006924	1.91882015185	0.308093992348	1.50086072078	0.0742986069984	0.50201317997	1.91093287468	6.21608433642	5.3035336893	2.1575232165	0.364996465385	0.365471854699	0.00430553650244	1.73529620876	0.149171027852	0.0720081830571	3.34569368109	7.516505902	0.227911917755	1.40593260955	0.291743196373	0.0169304076043
GO:0006925	1.91085693452	0.285910744049	0.500007518925	0.0714546008061	0.500022375636	1.86059396508	6.12584021794	5.22447031715	2.14301878492	0.360161654858	0.357224236741	3.95272141166e-05	1.72932379576	0.142914214229	0.0714393818186	3.2892486752	2.51195549209	0.22620551404	0.881189755678	0.285770783369	0.000150771070227
GO:0006927	1.91085693452	0.285910744049	0.500007518925	0.0714546008061	0.500022375636	1.86059396508	6.12584021794	5.22447031715	2.14301878492	0.360161654858	0.357224236741	3.95272141166e-05	1.72932379576	0.142914214229	0.0714393818186	5.2892486752	2.51195549209	0.22620551404	0.881189755678	0.285770783369	0.000150771070227
GO:0006930	0.293247501211	0.00370149331752	0.000820683880149	0.00775786341063	0.0994882958578	0.128500219989	0.384683313526	0.0133724791225	0.00695264204047	7.81912613144e-05	0.000152945951552	0.0539151461356	0.00798796339758	0.000908074113383	0.00162296981646	2.44293710027	0.0115329948431	2.7596915758e-05	0.01056093467	0.0219694327563	0.000330052247786
GO:0006931	1.63935561578	0.168485759949	0.602568321471	0.266253379262	0.0645397586455	2.58952346208	4.69571962966	1.7524443187	1.74451616586	0.0145538216676	0.0248271075507	0.2666877612	6.43559342645	0.118834357452	0.101712214314	5.72298385896	0.666261817075	0.00513664294152	0.883028331199	0.01883295115	0.550510322258
GO:0006932	0.304464150493	0.0080402434061	1.33821428381e-05	0.0077369148351	0.00857823354697	0.170897466441	0.864581616817	0.0576952348372	0.156637752838	7.5832142749e-05	0.000984061568802	0.0539130645604	0.0301878043435	9.81357141457e-05	8.9214285587e-06	1.2342757149	0.00263547399257	2.67642856761e-05	0.00893509068931	0.0676150425212	0.000263182142482
GO:0006934	5.6866179558	0.461075602062	2.76719726897	0.0930869856493	0.0553098891035	2.22185918125	8.09218418513	2.65033777131	1.86864533005	0.308231965588	0.00633090442813	0.601838270681	3.44822996707	0.103352757656	0.0447859446317	6.1860233373	0.782353990621	0.0426911672286	1.6004398464	0.30793200448	0.203680624465
GO:0006943	0.	0.	0.	0.	0.	0.	0.	0.	0.	0.	0.	0.	0.	0.	0.	0.	0.	0.	0.	0.	0.
GO:0006945	0.	0.	0.	0.	0.	0.	0.	0.	0.	0.	0.	0.	0.	0.	0.	0.	0.	0.	0.	0.	0.
GO:0006962	6.19674891421	1.61712163401	6.74124603123	0.452809937106	4.23596477732	0.527092541562	4.05614507798	0.278503642618	2.73874906654	0.225702819006	0.0108716340072	0.00143712788146	2.14917973502	0.282857997997	2.23820904624	1.48859402978	2.9189621303	0.00613040670813	0.0709724356914	0.00403527572646	0.054127648534
GO:0006964	14.5277820844	0.641943088798	2.66220788881	0.178633657516	1.67716387173	1.21881073557	2.61985977146	0.218692966715	1.54117921919	0.152184664536	0.0106743896119	0.00494054224268	0.810136403912	0.104150292571	0.884922498635	0.588607091625	1.13107620784	0.00241916340761	0.0495944081924	0.00965200463659	0.0218596784307
GO:0006965	16.0277820844	0.641943088798	2.66220788881	0.178633657516	1.67716387173	0.218810735569	2.61985977146	0.218692966715	1.54117921919	0.152184664536	0.0106743896119	0.00494054224268	0.810136403912	0.104150292571	0.884922498635	0.588607091625	3.63107620784	0.00241916340761	0.0495944081924	0.00965200463659	0.0218596784307
GO:0006967	20.1675329654	0.63193801428	0.551757767031	0.00776336782961	0.172870332629	3.17072269648	0.618292397469	0.344278677165	0.383268272536	0.128854594138	0.0185846436875	0.00969923775676	0.357309435185	0.124507905085	0.0525912666518	0.136271743248	0.165807392824	0.00661743997563	0.114541629332	0.0184462825545	0.0297506435343
GO:0006969	0.	0.	0.	0.	0.	0.	0.	0.	0.	0.	0.	0.	0.	0.	0.	0.	0.	0.	0.	0.	0.
GO:0006973	0.10602103125	0.0140057242409	0.00346717681757	0.00163662113793	0.00114563479655	0.120467903781	0.13040818631	0.090476653581	0.531040220184	0.00278225593448	0.00970651876032	0.0024549317069	0.028093311668	0.00422060618599	0.000327324227586	5.80103052556	0.00857097477307	0.000981972682758	3.02453126263	0.00467698375473	0.00965606471379
GO:0006975	2.87128769041	0.844435230929	0.00817742950759	0.236296511152	1.97200333289	6.66470055266	12.3475210804	9.84746581554	5.55659424748	0.334782824649	0.75082523685	0.00126981839108	2.97142942811	0.0033866502784	0.451140244105	3.97417588918	1.82116224376	0.520821382413	1.91869970437	2.39852092847	2.13274351483
GO:0006977	1.34400994581	0.267819397249	0.0560839593424	0.285478785923	0.289345085928	0.382008618063	4.942575427	13.5756030354	1.18087127212	0.0739744826627	0.994136698551	0.105998633348	1.0622388728	0.0788459694871	0.0623307999197	1.19275884833	0.381430614473	0.0238884536019	0.173035180845	2.57323191335	0.31948780324
GO:0006978	1.48841550792	0.310501614264	0.140203142572	0.078372247725	0.559448867058	0.80815691368	5.42684955221	2.47808801846	2.71544333773	0.118227860815	0.161100616285	0.0636149192064	0.994152975385	0.00478088282513	0.135218100339	1.48014922433	0.630459253769	0.0522316819681	0.372831445418	0.312709200381	0.579335745703
GO:0006981	5.9870899471	0.00997732426304	0.00818594104309	0.167498110356	0.000582010582011	0.456303854876	8.85517762661	4.81628873773	1.39836734694	0.0014134542706	0.0163794406651	0.1679138322	0.00968253968254	0.00357520786092	0.000166288737717	1.81850340136	1.35053665911	0.000498866213152	1.70199546486	1.33857142857	2.67157218443
GO:0006982	1.94548941799	0.00260770975057	0.00403344671201	0.0835506424792	0.000152116402117	0.219640022676	1.41290627362	2.39137849584	0.696921768707	0.000369425547998	0.00428099017385	0.0836592970521	0.0044246031746	0.000934429327287	4.34618291762e-05	0.886275510204	0.174950869237	0.000130385487529	0.846354875283	0.668035714285	1.33461545729
GO:0006985	3.13005907755	0.894100445006	0.106022353244	0.303138438452	0.426473658521	5.57172279105	5.4566006958	4.11683417943	9.51304709604	0.273975260431	0.665175353235	0.394214225763	1.90028268079	0.106586836193	0.0383053318056	13.0861574194	4.22235453913	0.037535043036	1.3913902732	0.722906090703	1.28823183976
GO:0006987	0.77280071886	0.137669758081	0.199985493094	0.0286112556405	0.0327703833575	3.04053521373	7.23508536333	3.59890329703	1.60297311297	0.00626700055002	0.0156277640125	0.0237369892808	1.38779614762	0.00480773739703	0.0111896232621	1.87974114236	2.8690951754	0.143357229575	0.880098078795	2.10722081551	0.506681187821
GO:0006988	0.	0.	0.	0.	0.	0.	0.	0.	0.	0.	0.	0.	0.	0.	0.	0.	0.	0.	0.	0.	0.
GO:0006989	0.	0.	0.	0.	0.	0.	0.	0.	0.	0.	0.	0.	0.	0.	0.	0.	0.	0.	0.	0.	0.
GO:0006990	6.24292610854	0.994669471587	0.996669395584	1.47640653732	0.360164383876	6.28520954001	17.6737694007	11.6039527587	5.16962888215	0.175464585004	0.484654153282	0.297054421477	3.13787636393	0.143321255693	0.349259061583	20.9593116427	5.95062815023	0.060247338049	9.06584735837	3.57392047563	1.36717476831
GO:0006992	0.894072386066	0.133540072504	0.0649571246953	0.0285767419351	1.12475622063	0.269121107351	3.93204154841	2.34105963569	0.181286752676	0.00581654461555	0.00931500656229	0.0231986656281	0.185711899326	0.00335513769275	0.0111177263316	0.605557703754	0.217886830606	0.00141873395879	0.174636416046	1.16959317482	1.27825467994
GO:0006993	0.835383689815	0.328409303061	0.0804148465063	0.10710717174	0.0757547563671	2.06337169957	2.91742410369	2.85778372479	0.73270831038	0.135606297672	0.030568827428	0.0824174596353	0.562685139799	0.0962001106188	0.0119657015728	2.65643019931	0.44685493057	0.107161355637	0.523697991431	0.138881619289	1.25229309953
GO:0006994	2.67448485672	0.491742903934	0.138123550119	0.359633412704	1.25867457518	1.25393145533	4.42561205139	2.20385322506	1.86544251717	0.120839960545	0.379914473361	0.23159025683	0.926989538996	0.116321711672	0.140284756821	4.91725183625	0.766938140768	0.0421159717245	1.50769274003	0.468116851143	0.348691562105
GO:0007002	0.	0.	0.	0.	0.	0.	0.	0.	0.	0.	0.	0.	0.	0.	0.	0.	0.	0.	0.	0.	0.
GO:0007003	0.	0.	0.	0.	0.	0.	0.	0.	0.	0.	0.	0.	0.	0.	0.	0.	0.	0.	0.	0.	0.
GO:0007004	0.85768748444	2.01430363188	9.14363703768	0.0301984345456	1.17139930786	1.34124152051	8.08199300193	16.8657727308	37.7350306076	0.019864270776	3.17276904614	0.169678617329	3.94687972963	0.00233557103019	0.0070041757589	1.17679433562	7.2939815171e-05	2.00017919395	0.174042297472	2.68314610469	4.52672564251
GO:0007011	0.	0.	0.	0.	0.	0.	0.	0.	0.	0.	0.	0.	0.	0.	0.	0.	0.	0.	0.	0.	0.
GO:0007014	2.6163867918	0.125261481348	0.166669639267	0.377107622524	0.758589940495	2.71931808535	8.19093326841	11.4753843157	2.21185457813	0.00105106300966	8.26782103349e-05	0.125017084411	3.24056852742	5.83244231585e-07	1.49955546759e-06	2.95182083822	0.376049107788	0.00733515820295	0.769933563365	4.80808415642	1.88129463017
GO:0007016	1.44478386598	0.0299443104321	1.14540452252e-06	1.00000381802	2.67261055253e-06	0.666742263364	2.86763552617	0.222344398704	0.777797249654	6.49062562758e-06	0.00428457651722	5.72702261257e-06	0.111183271596	8.39963316511e-06	1.0000007636	0.333462764044	6.10882412008e-06	2.29080904503e-06	3.32167311529e-05	0.333341351165	2.25262889428e-05
GO:0007022	2.05227656974	0.750318862529	7.89664716493e-05	0.500570525379	0.760068637385	1.20345466462	1.3054609751	2.86281085255	0.502773561849	0.350100623526	4.15202517887	0.000500892964307	8.04044194287e-05	0.0500138452935	3.97979015865e-05	2.60059873577	0.150048608543	0.500119393705	0.300954000742	0.35068122943	0.350294058817
GO:0007023	1.05227656974	0.750318862529	7.89664716493e-05	0.500570525379	0.760068637385	1.20345466462	1.3054609751	2.86281085255	0.502773561849	0.350100623526	3.15202517887	0.000500892964307	8.04044194287e-05	0.0500138452935	3.97979015865e-05	2.60059873577	0.150048608543	0.500119393705	0.300954000742	0.35068122943	0.350294058817
GO:0007024	1.05227656974	0.750318862529	7.89664716493e-05	0.500570525379	0.760068637385	1.20345466462	1.3054609751	3.86281085255	0.502773561849	0.350100623526	1.15202517887	0.000500892964307	8.04044194287e-05	0.0500138452935	3.97979015865e-05	2.60059873577	0.150048608543	0.500119393705	0.300954000742	0.35068122943	0.350294058817
GO:0007025	1.05227656974	0.750318862529	7.89664716493e-05	0.500570525379	0.760068637385	1.20345466462	1.3054609751	3.86281085255	0.502773561849	0.350100623526	3.15202517887	0.000500892964307	8.04044194287e-05	0.0500138452935	3.97979015865e-05	2.60059873577	0.150048608543	0.500119393705	0.300954000742	0.35068122943	0.350294058817
GO:0007027	1.3766078694	0.0140389329052	0.000207519019705	0.000992376093834	0.00522131686298	0.018387095004	3.77992164828	0.0995188121885	0.00862745705279	2.41914857078	0.00361534988132	0.00117162673023	0.00230609876602	3.99086348527e-05	0.000104666524281	0.052793722152	0.000130062928278	0.000313999572843	0.00251538473045	0.00421741156559	2.66744728414
GO:0007035	0.000527707448526	0.0449682106762	3.70830016962e-06	1.23610005654e-05	0.1250086527	0.166910029546	0.135345060837	1.00039278215	0.16672970777	2.10137009612e-05	0.0064461033119	1.85415008481e-05	0.625222543455	2.71942012439e-05	2.47220011308e-06	0.883664131303	1.97776009046e-05	7.41660033924e-06	0.000107540704919	2.59581011873e-05	0.625072929903
GO:0007036	2.5474475339e-05	7.09646098729e-05	2.72940807203e-06	0.166675764694	6.36861883475e-06	0.000178241597522	3.33409919151	0.833620671526	1.16671306661	1.54666457415e-05	2.63842780297e-05	1.36470403602e-05	0.000156758026677	2.00156591949e-05	1.81960538136e-06	1.01161597976	0.16668122351	5.45881614407e-06	7.9152834089e-05	0.400019105857	5.367835875e-05
GO:0007037	22.4632278095	1.01167898066	2.05467171254	0.101966329883	2.00417151704	1.07473203661	22.2492998491	1.0832374602	18.1581425175	0.057062365665	0.000778766658462	0.00533255797943	3.20020600974	0.0173561520184	0.0102531106238	20.3189233491	0.0277674550677	1.00251718395	4.2713543682	0.030688309979	0.229275696194
GO:0007038	0.938260717096	0.919166171255	0.0702840733308	0.280557351884	0.138138557482	2.87855170959	8.21892186235	10.4472760269	2.66936180626	0.588805055538	0.0931038246839	0.271552539446	0.776823963188	0.460756461823	0.00529556051825	2.11688754602	1.13277562442	0.388497030229	1.5307160978	0.23810213177	0.126624713141
GO:0007039	0.143820685964	0.0142260345528	0.00353456039809	0.0187071417939	0.369735805209	0.109709642494	0.988171434737	0.393361642263	0.0944097030481	0.00449466842968	0.0667484811793	0.0181841656268	0.00346814849559	0.000604616437176	0.00178102148171	0.0265771531561	0.00216577739628	0.00534306444513	0.0426656313747	0.0304954439568	0.0686840692502
GO:0007042	0.000527707448526	2.04496821068	3.70830016962e-06	1.23610005654e-05	0.1250086527	0.166910029546	21.1353450608	0.000392782154212	1.16672970777	2.10137009612e-05	0.0064461033119	1.85415008481e-05	0.625222543455	2.71942012439e-05	2.47220011308e-06	0.883664131303	1.97776009046e-05	7.41660033924e-06	0.000107540704919	2.59581011873e-05	12.6250729299
GO:0007045	0.0104244840526	0.000914634146338	3.51782363976e-05	0.000117260787992	8.20825515944e-05	0.00232176360224	0.00350609756096	0.00375234521575	0.000598030018759	0.50019934334	0.000340056285177	0.000175891181988	0.00221622889306	0.000257973733582	2.34521575984e-05	4.00397514071	0.000187617260787	7.03564727952e-05	0.00102016885553	0.000246247654783	0.000691838649153
GO:0007048	0.	0.	0.	0.	0.	0.	0.	0.	0.	0.	0.	0.	0.	0.	0.	0.	0.	0.	0.	0.	0.
GO:0007054	4.04756899981	0.0603206033296	5.50726316346e-06	1.83575438782e-05	0.010871377426	0.550117424982	7.95821218306	0.774596563657	0.221460363462	0.0300949913172	5.35760442526e-05	0.00231354203061	0.0890565929098	0.00404089659743	3.67150877564e-06	0.0630124368796	0.0200301006429	0.00286852166982	0.171969890157	0.00978053015648	1.81080737792
GO:0007055	1.04756899981	0.0603206033296	5.50726316346e-06	1.83575438782e-05	0.010871377426	0.550117424982	1.95821218306	0.774596563657	0.221460363462	0.0300949913172	5.35760442526e-05	0.00231354203061	0.0890565929098	0.00404089659743	3.67150877564e-06	0.0630124368796	0.0200301006429	0.00286852166982	0.171969890157	0.00978053015648	0.810807377923
GO:0007057	2.5786715711	0.0701585649651	4.6286378751e-05	0.00015428792917	0.0387625933582	0.355475074392	6.60564567721	1.17670436393	1.0409122947	0.036177876059	0.000447774161599	0.0083692406954	0.139903052658	0.014580598847	3.0857585834e-05	0.118823753951	0.0348770969765	0.0102648337596	0.186319041454	0.0349361470847	0.574775924141
GO:0007058	2.5786715711	0.0701585649651	4.6286378751e-05	0.00015428792917	0.0387625933582	0.355475074392	0.605645677212	1.17670436393	1.0409122947	0.036177876059	0.000447774161599	0.0083692406954	0.139903052658	0.014580598847	3.0857585834e-05	0.118823753951	0.0348770969765	0.0102648337596	0.186319041454	0.0349361470847	0.574775924141
GO:0007065	1.90514294525	0.0548270733846	0.0291878019875	0.027153784403	0.0124948043956	0.391937822136	1.37891047665	0.85645911708	0.225931084262	0.0423829588961	0.00236776964071	0.00393191982849	0.0763035653248	0.00528841799521	0.00626409021394	0.0458629591557	0.0268685855032	0.00222090800502	0.170341349867	0.0096386476146	0.213772834668
GO:0007066	2.90514294525	0.0548270733846	0.0291878019875	0.027153784403	0.0124948043956	0.225271155469	0.37891047665	1.02312578375	0.725931084263	0.0423829588961	0.00236776964071	0.00393191982849	0.0763035653248	0.00528841799521	0.00626409021394	0.0458629591557	0.0268685855032	0.00222090800502	0.170341349867	0.0096386476146	0.0471061680008
GO:0007069	14.1305107035	3.75688697279	0.509322448837	2.50646742028	2.88802913134	8.1982842049	25.130037393	16.111250226	12.4884781136	1.00744613141	2.69275308344	1.89419653492	6.85446434501	0.833553201185	0.877233450828	27.8872786957	4.3611344719	0.311669737326	13.3922006776	3.11409660343	2.1263513312
GO:0007070	8.1701514369	1.81776816531	0.231826566553	1.7452813592	2.50772991733	4.76646598036	14.9769498375	8.85402894532	5.37971830624	0.442383388784	1.31221886109	1.9055919114	5.92347918175	0.282188901067	0.347329561833	17.8385464328	2.01672835929	0.137099095985	14.7746798734	1.31675358201	2.39504174719
GO:0007071	14.1334973183	3.64390114539	0.506756793532	2.50195551152	2.87655142374	8.35663505072	25.1059586719	16.1352321542	13.4344228173	1.48377779768	2.67632820715	1.3889761949	6.94036111385	0.828974350416	0.875312647851	29.8593471711	4.35214401064	0.308447010935	13.4777894981	3.10374332286	2.10596539577
GO:0007073	3.28998805624	0.569067328894	0.037628999453	0.51083365286	0.538370483809	1.64382941078	5.60317104732	4.36525946355	4.22398832835	0.691261209311	0.493375472432	0.196245136134	1.0786495025	0.137257345406	0.0281458317582	11.8370453797	2.42938746052	0.0571974389858	2.55893451002	0.574756384795	0.374124608804
GO:0007074	3.28998805624	0.569067328894	0.037628999453	0.51083365286	0.538370483809	1.64382941078	5.60317104732	4.36525946355	4.22398832835	0.691261209311	0.493375472432	0.196245136134	1.0786495025	0.137257345406	0.0281458317582	11.8370453797	2.42938746052	0.0571974389858	2.55893451002	0.574756384795	0.374124608804
GO:0007075	3.28998805624	0.569067328894	0.037628999453	0.51083365286	0.538370483809	1.64382941078	5.60317104732	4.36525946355	4.22398832835	0.691261209311	0.493375472432	0.196245136134	1.0786495025	0.137257345406	0.0281458317582	11.8370453797	2.42938746052	0.0571974389858	2.55893451002	0.574756384795	0.374124608804
GO:0007076	1.64390833558	1.32558819066	0.324155664242	1.30119789315	6.84581615953	0.326722159362	9.19240126598	12.0431705192	3.57433606859	0.0718473614405	1.10816049983	1.0504218494	0.146114832501	1.71217568068	2.06949883789	0.214833725663	0.853607754046	0.00849284309904	7.20709014758	1.41567649635	0.067103050121
GO:0007078	0.729609817413	0.12568157754	0.00040407234898	0.00977866126169	0.363691083649	0.645696492636	1.83652177477	1.93819074103	1.52746148197	0.0705652097799	0.00839705403116	0.0718055407236	0.581952673579	0.129991840427	0.0150413750047	0.632846212814	0.174492341682	0.0948766425084	0.578995132416	0.298341205612	0.224786274305
GO:0007079	1.69440449125	0.194643186592	0.0340786374586	0.03566335943	0.141191985923	0.359219410152	1.41039734012	3.39428303262	0.58747105771	0.136410876333	0.0185590699824	0.0375367154829	0.312743626606	0.702999706492	0.00805859781192	0.273444513913	0.994030277866	0.0116721228649	0.211523037522	0.0726373088686	0.0983659678182
GO:0007081	0.	0.	0.	0.	0.	0.	0.	0.	0.	0.	0.	0.	0.	0.	0.	0.	0.	0.	0.	0.	0.
GO:0007083	1.36648810298	0.286148083006	0.469966769569	0.436540466465	0.199930960848	0.356505110932	1.3235993362	1.30121619849	0.719791525812	0.071721402737	0.0354296034615	0.0607273760357	0.155131134758	0.722429341969	0.100734019219	0.23315529426	0.853489204678	0.00844838708601	0.227278868728	0.0926042336426	0.0666658993262
GO:0007085	0.	0.	0.	0.	0.	0.	0.	0.	0.	0.	0.	0.	0.	0.	0.	0.	0.	0.	0.	0.	0.
GO:0007086	0.717063681283	0.153130191801	0.0052977706063	0.0987861069067	0.216598445135	0.64956903432	2.25770390137	1.36131516646	1.11787746347	0.0395187264158	0.0127335743686	0.142763869101	0.334268252149	0.111342628209	0.0251236516414	0.369942044637	0.133757131555	0.0662229992422	0.364813333896	0.177529808283	0.125008432351
GO:0007087	0.839878629884	0.227809220274	0.000258585791264	0.0950274929795	0.189934714183	0.375701646959	1.18708428863	1.14938676035	0.903321211075	0.038516016415	0.00894561103601	1.03914333598	0.3302426733	0.139045989317	0.144589526768	0.431198584566	0.145477400461	0.119892492235	0.428401630757	0.16688394159	0.157226942566
GO:0007089	6.25323287102	0.23823537696	2.13648305217e-05	0.0128917289222	0.231335319231	0.235178092515	1.75816587769	2.84509681076	6.86624884688	0.0731042428138	0.192514219003	0.034628461132	0.488043428796	0.0381336427019	0.0256552688613	1.41021864266	0.195392397185	0.0271691348596	0.149447109443	0.220584459694	1.15181180692
GO:0007092	5.15486179806	0.261194986662	0.000260882396722	0.346161361117	0.833365109007	1.09328591661	5.83796322086	9.0600520393	2.0514970844	0.54397043409	0.0793360621039	0.118237817946	1.77317669583	0.10609865083	0.27985471242	0.970620766045	0.348497035967	0.214218889649	0.826050196664	0.818341318662	1.98916648133
GO:0007094	4.42421830683	0.308870799015	6.2344090368e-06	0.00954459088727	0.147433380668	4.12798566698	1.17580519583	5.23347545233	1.47493311588	0.0592321846294	6.42863169453	0.163124132253	0.982684581257	7.15515536906	0.0190517753203	1.24636096363	0.274432317367	0.00690897210787	0.0494776206668	4.41223634079	0.187428090858
GO:0007095	0.646326844223	0.205719074396	0.0280433308281	0.269804336379	0.177455312517	0.220377235328	1.85720551656	25.6799854317	1.03778260458	0.0503289104999	0.961916575294	0.0932756495068	0.863408277727	0.0778897929221	0.0352871798521	0.89672900347	0.25533876372	0.0134421172083	0.0984688917619	2.51069007327	0.2036206541
GO:0007101	0.206569724893	0.00543470686707	8.69247228219e-06	2.89749076073e-05	0.00585745601443	0.0116336110047	1.04107003047	0.431956382911	1.01458709615	0.00127813599116	0.00056479646283	0.00127234100964	0.0106858746017	0.00221428243114	5.79498152146e-06	0.0117349375399	0.00311855647275	0.00155348325485	0.00301705865471	0.00528358156096	0.00293592891341
GO:0007103	0.0205065247137	0.0148779996323	2.70834396263e-05	9.02781320878e-05	0.0183043621272	0.0363497189969	0.12202572227	0.224855106064	0.0455833063385	0.00399371860028	0.00146372965997	0.00397566297386	0.0333882843462	0.00691904199812	1.80556264176e-05	0.0366625792154	0.00974505945066	0.00485447409891	0.00942597274455	0.0165106286242	0.00917319397471
GO:0007106	0.	0.	0.	0.	0.	0.	0.	0.	0.	0.	0.	0.	0.	0.	0.	0.	0.	0.	0.	0.	0.
GO:0007107	0.419530298542	0.044631395562	0.0703738121099	0.00066124504507	0.0059453276719	0.0328294939976	0.665604560181	0.369844051968	0.0746442795543	0.0055100814889	0.0019176106307	0.0744567798482	0.0925413910009	0.00474421278336	0.000132249009014	0.102460066677	0.0251807990896	0.000396747027042	0.0748317792605	0.0255114216122	0.360260994889
GO:0007108	0.311942839823	0.0554262943945	0.0879533055199	0.000780024247611	0.00739908714878	0.0401155327343	0.20561439167	0.356649372415	0.0930680359435	0.0068084973613	0.00226207031807	0.0930011767223	0.114797282841	0.00582789545001	0.000156004849522	0.126497646555	0.0314015475681	0.000468014548567	0.0410515618314	0.0317915596919	0.0333850377978
GO:0007109	0.311942839823	0.0554262943945	0.0879533055199	0.000780024247611	0.00739908714878	0.0401155327343	0.20561439167	0.356649372415	0.0930680359435	0.0068084973613	0.00226207031807	0.0930011767223	0.114797282841	0.00582789545001	0.000156004849522	0.126497646555	0.0314015475681	0.000468014548567	0.0410515618314	0.0317915596919	0.0333850377978
GO:0007110	0.148177141874	0.0238192875007	0.0416702731694	1.20216753106e-05	0.00417568187779	0.0136848897702	0.0916522908339	5.16278508724	0.0446351632708	0.00281661580348	3.48628584007e-05	4.04382983647	0.0493373527127	0.00231559419106	2.40433506212e-06	0.0496136839867	0.0148221820692	0.000247228366169	0.0168126578917	0.0151642144122	0.0141748305341
GO:0007111	0.148177141874	0.0238192875007	0.0416702731694	1.20216753106e-05	0.00417568187779	0.0136848897702	0.0916522908339	5.16278508724	0.0446351632708	0.00281661580348	3.48628584007e-05	4.04382983647	0.0493373527127	0.00231559419106	2.40433506212e-06	0.0496136839867	0.0148221820692	0.000247228366169	0.0168126578917	0.0151642144122	0.0141748305341
GO:0007112	0.148177141874	0.0238192875007	0.0416702731694	1.20216753106e-05	0.00417568187779	0.0136848897702	0.0916522908339	3.16278508724	0.0446351632708	0.00281661580348	3.48628584007e-05	0.0438298364686	0.0493373527127	0.00231559419106	2.40433506212e-06	0.0496136839867	0.0148221820692	0.000247228366169	0.0168126578917	0.0151642144122	0.0141748305341
GO:0007113	3.00464576074	0.870084619213	0.000497760079641	0.00165920026547	2.71544715447	5.17570930811	14.0496100879	14.4816658371	6.72274763563	0.574249211879	0.00481168076986	0.573917371826	4.7456445993	1.00365024058	0.000331840053094	5.05624688899	1.43122614899	0.715281234444	1.30014932802	2.43205574913	1.29550356728
GO:0007115	0.	0.	0.	0.	0.	0.	0.	0.	0.	0.	0.	0.	0.	0.	0.	0.	0.	0.	0.	0.	0.
[truncated: 5,728 more rows]
