# Supplementary material for: An Atlas of the Speed of Copy Number Changes in Animal Gene Families and Its Implications
Source: PLoS One. 2009 Oct 23;4(10):e7342. doi: 10.1371/journal.pone.0007342 (PMC2761543; doi:10.1371/journal.pone.0007342)
Supplement: Text S2 — molecular function (2.39 MB TXT) [file pone.0007342.s002.txt]

Patterns	P0	P1	P2	P3	P4	P5	P6	P7	P8	P9	P10	P11	P12	P13	P14	P15	P16	P17	P18	P19	P20
GO:0000005	0.	0.	0.	0.	0.	0.	0.	0.	0.	0.	0.	0.	0.	0.	0.	0.	0.	0.	0.	0.	0.
GO:0000006	0.00229589398175	7.85216245742e-06	4.23400916822e-06	2.1041742533e-06	1.12906911152e-06	0.407219005714	0.00669266091689	0.22225121877	1.20337546926	5.90195217389e-07	5.90195217389e-07	9.49444480146e-07	1.11880484687e-05	4.7215617391e-06	4.67024041585e-06	0.0143259100386	1.06748352362e-05	2.00153160679e-06	2.28379888468e-05	9.49444480146e-07	0.448895971231
GO:0000007	0.00229589398175	7.85216245742e-06	4.23400916822e-06	2.1041742533e-06	1.12906911152e-06	0.407219005714	0.00669266091689	0.22225121877	1.20337546926	5.90195217389e-07	5.90195217389e-07	9.49444480146e-07	1.11880484687e-05	4.7215617391e-06	4.67024041585e-06	0.0143259100386	1.06748352362e-05	2.00153160679e-06	2.28379888468e-05	9.49444480146e-07	0.448895971231
GO:0000008	0.	0.	0.	0.	0.	0.	0.	0.	0.	0.	0.	0.	0.	0.	0.	0.	0.	0.	0.	0.	0.
GO:0000010	0.165760615414	0.0211840628508	0.000882669285447	0.00934889013595	0.0317215363512	0.133949448186	0.279003382592	7.46231216486	0.142250046764	0.0394668131938	0.0316806179075	0.00831423805963	0.0270139668288	0.0012704202519	0.0069483414391	0.1943314316	0.0231871180946	0.0163907594464	0.0648654757452	0.109148974311	0.0724256453425
GO:0000014	0.355106769449	0.121868686868	0.00129496721602	0.00149802114714	0.00863222871996	0.233222133617	0.316408677417	0.92363488688	0.584026670211	0.321850818123	0.145822109989	0.00027925453364	0.00546842695965	0.000534880973477	0.00114064622837	0.0201668734125	0.000792427195936	0.00045277334751	0.139389804477	0.124939009983	0.398296119085
GO:0000016	0.118440102782	0.0518686868687	0.00129496721602	0.00149802114714	0.000298895386615	0.0232221336169	0.0480753440841	0.151968220214	0.0523600035443	0.00185081812275	0.0108221099888	0.1219459212	0.00546842695965	0.000534880973477	0.00114064622837	0.0651668734125	0.000792427195936	0.00045277334751	0.00938980447753	0.0182723433162	0.0166294524189
GO:0000031	8.95107323232	1.14393939394	0.0476641414142	0.50484006734	1.71296296296	7.23327020202	15.0661826599	24.9648569024	7.68150252525	2.13120791246	1.710753367	0.448968855219	1.45875420875	0.0686026936027	0.37521043771	10.4938973064	1.2521043771	0.885101010101	3.50273569024	5.89404461279	3.91098484848
GO:0000033	0.00740980362532	0.00559924382977	1.1053836135e-05	0.000812810776286	0.000397254861541	0.00283702926763	0.0315552371661	1.09136476273	0.00340480114222	0.00049425044352	0.00109247527064	0.00265514120019	0.00126594485361	1.5909715585e-05	0.00982727514791	0.294409530915	0.000290376710831	0.000205264612732	0.00220378842538	0.00229453724787	0.00229846587396
GO:0000034	0.16357679236	0.0126731601732	0.026052014506	0.00498806992229	0.0132438735728	0.0653730443533	0.279970491253	0.202052542974	0.0465826972735	0.00627678729653	0.0158931577682	0.0062131496671	0.0200015505937	0.00396828561302	0.00206061238956	0.0399132933344	0.0024106351738	0.00582668793195	0.0430003670793	0.0492391806537	0.0265000569606
GO:0000035	2.34333333333	0.42	0.103333333333	0.191111111111	0.348888888889	1.18333333333	3.45888888889	6.28888888889	1.25666666667	0.145555555556	0.145555555556	0.0611111111111	0.424444444444	0.0244444444444	0.0822222222222	1.23555555556	0.522222222222	0.0466666666667	0.768888888889	0.461111111111	0.42
GO:0000036	0.988095238096	0.11038961039	0.0595238095238	0.0295815295815	0.015873015873	0.104978354978	0.317821067821	0.360028860029	0.141774891775	0.00829725829725	0.00829725829725	0.0133477633478	0.157287157287	0.0663780663781	0.0656565656566	0.336219336219	0.150072150072	0.0281385281385	0.0353535353535	0.0133477633478	0.051948051948
GO:0000039	0.	0.	0.	0.	0.	0.	0.	0.	0.	0.	0.	0.	0.	0.	0.	0.	0.	0.	0.	0.	0.
GO:0000047	0.	0.	0.	0.	0.	0.	0.	0.	0.	0.	0.	0.	0.	0.	0.	0.	0.	0.	0.	0.	0.
GO:0000048	0.198912738496	0.0254208754209	0.00105920314254	0.0112186681631	0.0380658436214	0.160739337823	0.33480405911	0.554774597831	0.170700056117	0.0473601758324	0.038016741489	0.00997708567154	0.0324167601946	0.00152450430228	0.00833800972691	0.23319771792	0.0278245417135	0.0196689113356	0.0778385708942	0.130978769173	0.0869107744108
GO:0000062	0.848263888889	0.04375	0.198263888889	0.0199074074074	0.0363425925925	1.12326388889	3.29780092593	8.65509259259	1.19340277778	1.01516203704	0.515162037037	0.131365740741	4.23171296296	1.0025462963	0.0710648148148	5.6912037037	0.741898148148	0.00486111111111	1.08009259259	0.0480324074073	0.04375
GO:0000095	1.08178036973	0.118917269865	0.06412205728	0.0325333860422	0.0170992152747	0.11308799193	0.342393809569	0.389862177459	0.152727081885	0.00893822616629	0.00893822616629	0.0143788855719	0.169437678631	0.0715058093304	0.0707285722724	0.367525802333	0.161665308051	0.0303122452596	0.0382099291222	0.0143788855719	0.0559819537188
GO:0000100	0.0176778056252	3.61509835195e-05	1.94931773879e-05	0.000676354185126	5.19818063678e-06	3.43788764842e-05	0.000124967300406	0.00213878973528	4.6429204324e-05	2.71723078741e-06	2.71723078741e-06	4.37119735366e-06	5.15092444918e-05	2.17378462993e-05	2.15015653612e-05	0.00544344025046	4.91464351114e-05	9.21495658339e-06	0.000136891049172	4.37119735366e-06	3.78977747399e-05
GO:0000102	0.0269006276375	0.000517110746776	0.000278834226203	0.00867470269703	7.4355793654e-05	0.000491762180758	0.00182139132059	0.0276275017439	0.000664132429683	3.88678012283e-05	3.88678012283e-05	6.25264628455e-05	0.000736798318935	0.000310942409826	0.000307562601023	0.069864035191	0.000703000230911	0.000131812543296	0.00216112388999	6.25264628455e-05	0.000575931776889
GO:0000104	0.0572001620389	0.011466011466	0.00730716053297	0.00657255495966	0.00104943653331	0.0351928174509	0.0466691031208	0.0651428554655	0.0335239932014	0.00440249633799	0.0149834585319	0.00356735034155	0.0228160712032	0.00178624372173	0.00174514690644	0.0191379062347	0.000450597224791	0.00573740896322	0.0379441024603	0.00667162763937	0.00373834244802
GO:0000107	0.282059488614	0.0353447365642	0.000166077147785	0.0122119862973	0.00596851206607	0.0426246348502	0.108244538885	0.299529118127	0.0511550610636	0.00742581154166	0.0164137747979	0.0398918775443	0.0190200495078	0.000239033775619	0.0013073534415	0.130640757165	0.00436273302127	0.00308397564495	0.0331105773179	0.0344740230411	0.0345330482525
GO:0000121	0.0221246600251	0.0438844971454	0.000281514612178	0.000325656771118	0.00187657146086	0.0449033623805	0.0484946400183	0.0703554101915	0.07623768193	0.000402351765815	0.0114106036208	6.07075073132e-05	0.00118878846949	0.000116278472495	0.000247966571384	0.0449638130607	0.000172266781725	9.84289885892e-05	0.0303021314082	0.166291089127	0.0025281418302
GO:0000140	0.000155598896385	3.11904488808e-05	1.98773233171e-05	1.7879010508e-05	2.85473258446e-06	9.57333574039e-05	0.000126951754716	0.000177205029784	9.11937336997e-05	1.19759026393e-05	4.075879383e-05	0.0115927156775	6.20654797558e-05	4.85903434305e-06	4.74724061947e-06	5.20599414947e-05	1.22573832647e-06	1.56072023394e-05	0.0271302445749	1.81485132345e-05	1.01692362134e-05
GO:0000150	3.21717171717	0.30303030303	0.762626262626	0.077441077441	0.407407407407	1.73232323232	5.05892255892	4.43771043771	0.90404040404	0.0993265993265	0.372053872054	0.183501683502	0.340067340067	0.097643097643	0.003367003367	0.902356902356	0.03367003367	0.161616161616	1.04377104377	1.30471380471	0.575757575757
GO:0000155	17.823364271	0.353866762213	0.108654845622	0.167164788727	0.228389153914	5.29402389394	6.08243110318	4.29228641118	2.41704945832	0.0705902950929	0.19365018756	0.753922353793	1.51662997726	0.16128600297	0.219312095999	16.0797361933	3.43484760022	0.0952230935333	2.12125190011	1.33368877122	0.699270445392
GO:0000156	19.9361111111	0.683333333333	0.119444444444	0.631481481482	0.751851851852	5.63611111111	8.74351851852	6.18518518519	15.1638888889	0.149074074074	0.149074074074	0.889814814815	1.87592592593	0.242592592593	0.212962962963	15.5407407407	4.26296296296	0.0388888888889	3.05185185185	1.55648148148	0.983333333333
GO:0000170	1.7732050232	0.355446355446	0.226521976522	0.203749203749	0.0325325325325	1.09097734098	1.44674219674	2.01942851943	1.03924378924	0.136477386477	0.464487214487	0.110587860588	0.707298207298	0.0553735553735	0.0540995540995	0.593275093275	0.0139685139685	0.17785967786	1.17626717627	0.20682045682	0.115888615889
GO:0000171	0.215825192717	0.228503787879	0.00242806353004	0.0028087896509	0.0161854288499	0.0622915005317	0.218266270158	1.8568154129	0.157550006645	0.0784702839802	0.123416456229	0.000523602250577	0.0102533005494	0.00100290182527	0.00213871167819	0.0378128876485	0.00148580099238	0.000848950026584	0.0363558833954	6.23426064372	0.496805223286
GO:0000175	2.27787617817	1.28685684975	0.00171987833377	0.00198955933604	0.0114646787687	0.877456479543	6.71710527469	23.3985775841	6.17409792137	0.0555831178192	3.00408665649	0.00037088492749	2.73642942122	0.000710388792897	0.00151492077204	0.0267841287509	0.0010524423696	0.00060133960216	0.0257520840716	10.249267956	4.35190369983
GO:0000179	1.08865736774	0.00112368726952	1.29248002512e-05	0.00257737065318	0.0053454463061	0.183846323269	0.106129057467	7.42871401543	0.0117258042562	0.00778028785986	0.00498770428603	0.000121744200159	0.0036495299111	0.000832094645752	0.000101743571073	0.00516699596272	0.000339525657814	0.000240007549036	1.08591013336	7.193006983	0.0179057564735
GO:0000210	0.00644447738746	0.0118168868169	0.000415053594878	0.000480134983059	9.57998034021e-05	0.00210111120199	3.00525919148	0.0171906688719	0.022658120794	0.000593210936778	0.000797684825462	8.95046582181e-05	0.00175270094861	0.000171436209448	0.000365591739861	0.00219023720486	0.00025398307562	0.000145119662663	0.00194117664878	0.00158301602015	0.0112060210744
GO:0000211	0.	0.	0.	0.	0.	0.	0.	0.	0.	0.	0.	0.	0.	0.	0.	0.	0.	0.	0.	0.	0.
GO:0000213	1.43453070545	0.233280723905	0.00188849385669	1.00218461417	0.0125886668833	0.27067116708	1.39198487679	9.88863421003	0.678094449612	0.149921331984	0.184879465956	0.000407246194892	0.00797478931615	0.000780034752987	0.00166344241636	0.0294100237265	0.00115562299407	0.000660294465118	3.16161013153	0.182202722891	0.608626284777
GO:0000215	8.97802138728	1.17316466849	0.047713636888	0.50536430417	1.7147417407	7.2688187692	15.0818277094	25.2825774183	8.68947916338	2.22687894871	1.71252985025	0.449435074175	1.46026901063	0.0686739321214	0.375600064333	10.5131017688	1.25340458933	0.886020118107	3.50637300663	6.00296885434	3.91504609962
GO:0000224	0.0156040040094	0.000792936436501	0.000549491039329	0.000635652537685	0.000126829725579	0.00278166914436	0.00696266368491	8.01568665638	0.0342404541206	0.000785354224645	0.00105605798675	0.000118495558829	0.00232040747934	0.000226965052395	0.000484008300579	0.00289966339992	0.000336249163763	0.000192124475605	0.00256993117858	0.00209576095454	0.00210584968271
GO:0000225	0.563970443525	0.0517571237644	0.035866778749	0.0414907747326	0.00827852208781	0.181567131423	0.454472047798	2.6602744804	0.325876914418	0.0512622121178	0.0689317849535	0.00773452829449	0.151459324561	0.0148146279654	0.0315925418015	0.189268938286	0.021947899962	0.0125404884986	0.167746416929	0.136796033215	0.137454552017
GO:0000227	0.0100208855472	0.00104579630895	0.000563909774436	0.00028024606972	0.00015037593985	0.000994531784005	0.00367091972355	0.00407078301815	0.00134313055366	7.86056049213e-05	7.86056049213e-05	0.000126452494874	0.00149008885851	0.000628844839371	0.000622009569378	0.00318523581682	0.00142173615858	0.000266575529733	0.00429482797904	0.000126452494874	0.00115212273107
GO:0000234	0.0878273726017	0.00252144460478	2.90019908075e-05	0.00578336829495	0.0119946600039	0.0520996088531	0.0511513809836	0.745190256846	0.810864406299	0.0242332746558	0.0315171250646	0.000273182107673	0.00818918906883	0.00186713920511	0.000228302647284	0.0183693025938	0.000761862451677	0.000538553524665	0.00578208785385	0.0862053710608	0.0537289061248
GO:0000246	0.000680954309986	0.0001365001365	8.69900063448e-05	7.82447019006e-05	1.24932920632e-05	0.00041896211251	0.060079394085	0.000775510184112	0.000399095157159	5.24106706902e-05	0.000178374506331	4.24684564469e-05	0.000271619895276	2.1264806211e-05	2.077555841e-05	0.000227832217079	5.36425267608e-06	6.83024876573e-05	0.000451715505479	7.94241385639e-05	4.45040767621e-05
GO:0000247	0.0120714355089	0.00127476689977	0.000183323620824	0.000259000259001	9.79344729344e-05	0.00474334693085	0.00530262561513	0.013085988086	0.00165962509713	2.38765863766e-05	8.9436026936e-05	4.4110981611e-05	0.000322131572132	0.000263856513857	8.09375809376e-07	0.00430345117846	8.09375809376e-06	3.885003885e-05	5.0002509065	0.00151555620306	0.000859557109558
GO:0000248	0.17274825663	0.000779487621594	0.000496758720444	0.000446818429275	7.13432730978e-05	0.00239249416881	0.00317268025602	0.00442857131454	0.0132439556782	0.000299292514205	0.00101861231247	0.000242517238132	0.00155109255987	0.000121433235469	0.000118639373026	0.00130104187122	3.06327060714e-05	0.000390043153202	1.00257953328	0.000453553633379	0.000254141701511
GO:0000249	0.17274825663	0.000779487621594	0.000496758720444	0.000446818429275	7.13432730978e-05	0.00239249416881	0.00317268025602	0.00442857131454	0.0132439556782	0.000299292514205	0.00101861231247	0.000242517238132	0.00155109255987	0.000121433235469	0.000118639373026	0.00130104187122	3.06327060714e-05	0.000390043153202	0.00257953328129	0.000453553633379	0.000254141701511
GO:0000250	0.0108939144027	0.00238552870132	0.000343061746571	0.000484678847252	0.000183269189118	0.00887643870101	5.00992304209	0.0244883987574	0.00310573117591	4.46813312311e-05	0.000167365664442	8.25468661728e-05	0.00060281931627	0.000493766575638	1.51462139766e-06	0.00805324197138	1.51462139766e-05	7.2701827088e-05	0.000469532633276	0.00283612856713	0.00160852792432
GO:0000252	0.000155598896385	3.11904488808e-05	1.98773233171e-05	1.7879010508e-05	2.85473258446e-06	9.57333574039e-05	0.000126951754716	0.000177205029784	9.11937336997e-05	1.19759026393e-05	4.075879383e-05	0.0115927156775	6.20654797558e-05	4.85903434305e-06	4.74724061947e-06	5.20599414947e-05	1.22573832647e-06	1.56072023394e-05	0.0271302445749	1.81485132345e-05	1.01692362134e-05
GO:0000253	0.000155598896385	5.00003119045	1.98773233171e-05	1.7879010508e-05	2.85473258446e-06	9.57333574039e-05	0.000126951754716	0.000177205029784	9.11937336997e-05	1.19759026393e-05	4.075879383e-05	0.0115927156775	6.20654797558e-05	4.85903434305e-06	4.74724061947e-06	5.20599414947e-05	1.22573832647e-06	1.56072023394e-05	0.0271302445749	1.81485132345e-05	1.01692362134e-05
GO:0000254	0.00862600536475	0.000485365912797	6.64490514007e-05	5.9768776172e-05	9.54325032671e-06	0.000510581346514	1.00137713825	0.00287897428788	0.00119993462006	4.00349361608e-05	0.00013625492442	3.24403775092e-05	0.000207482274586	1.62435463603e-05	1.58698246692e-05	0.00360391223201	4.09759139902e-06	5.21742175204e-05	0.000345051898526	6.06697123917e-05	0.000605641668152
GO:0000258	0.	0.	0.	0.	0.	0.	0.	0.	0.	0.	0.	0.	0.	0.	0.	0.	0.	0.	0.	0.	0.
GO:0000259	0.	0.	0.	0.	0.	0.	0.	0.	0.	0.	0.	0.	0.	0.	0.	0.	0.	0.	0.	0.	0.
GO:0000260	0.	0.	0.	0.	0.	0.	0.	0.	0.	0.	0.	0.	0.	0.	0.	0.	0.	0.	0.	0.	0.
GO:0000261	0.	0.	0.	0.	0.	0.	0.	0.	0.	0.	0.	0.	0.	0.	0.	0.	0.	0.	0.	0.	0.
GO:0000263	0.	0.	0.	0.	0.	0.	0.	0.	0.	0.	0.	0.	0.	0.	0.	0.	0.	0.	0.	0.	0.
GO:0000264	0.	0.	0.	0.	0.	0.	0.	0.	0.	0.	0.	0.	0.	0.	0.	0.	0.	0.	0.	0.	0.
GO:0000265	0.	0.	0.	0.	0.	0.	0.	0.	0.	0.	0.	0.	0.	0.	0.	0.	0.	0.	0.	0.	0.
GO:0000269	14.1274565382	1.68918779633	0.83380574452	0.414376188186	0.222348198539	1.48640314712	4.5954413752	7.18668544859	1.9859736824	0.116227467418	0.116227467418	0.329831764355	2.20326851279	0.929819739344	0.919713003046	4.7097391145	2.10220114982	0.679877001305	0.498631439108	0.186974621498	0.728251906823
GO:0000277	0.0911546655934	0.00303304206082	3.48864527104e-05	0.0069568053403	0.0144283591352	0.0481777903596	0.22819658872	0.572716782389	0.45847940661	0.0219037941511	0.0161727736284	0.000328610361403	0.0098507636625	0.00224597904382	0.000274624923545	0.0148500306564	0.000916443238974	0.000647825254306	0.00695526509956	0.0747108086673	0.0501376696863
GO:0000285	0.0771496281776	0.0431516469209	0.00151634588027	0.00467312921313	0.264087441348	0.0424899143138	0.137416777594	0.408177200407	0.0461342847445	0.0248453597228	0.0348366835924	0.000153968810422	0.0140002633203	2.35265208332e-05	0.00237867419216	0.0528422737128	0.00867939508883	0.0100535354191	0.0519512237401	0.0747222307719	0.0148412281892
GO:0000286	0.126657501658	0.025389025389	0.0161801411801	0.0145535145535	0.00232375232375	0.077926952927	0.103338728339	0.144244894245	0.0742316992317	0.00974838474838	0.0331776581777	0.00789913289913	0.0505213005213	0.00395525395525	0.00386425386425	0.0423767923768	0.000997750997751	0.0127042627043	0.0840190840191	0.0147728897729	0.00827775827776
GO:0000287	64.6301851853	12.8566666667	3.00574074075	1.84395061729	10.3527160494	44.0657407408	124.525493827	88.5160493828	55.4031481482	8.17475308643	12.3414197531	8.17006172841	21.8569135803	0.334691358025	0.337901234569	89.0686419754	6.69567901236	0.669259259261	34.0427160494	30.525617284	21.0233333334
GO:0000293	0.049255695089	0.0098735098735	0.0062922771256	0.00565970010414	0.000903681459236	0.0303049261382	0.0401872832428	0.0560952366507	0.0288678830345	0.00379103851326	0.0129024226246	0.00307188501633	0.0196471724249	0.00153815431593	0.00150276539165	8.0164798637	0.000388014276903	0.00494054660721	0.0326740882296	0.00574501268945	0.00321912821913
GO:0000297	0.0108253968254	0.000294372294372	0.00015873015873	0.00807888407888	4.2328042328e-05	0.000279942279942	0.001037999038	0.0251505531506	0.000378066378066	2.2126022126e-05	2.2126022126e-05	3.5594035594e-05	0.000419432419432	0.000177008177008	0.000175084175084	0.0648965848966	0.000400192400192	7.5036075036e-05	0.00123713323713	3.5594035594e-05	0.000329004329004
GO:0000298	0.0257779095497	0.0472675472676	0.00166021437951	0.00192053993223	0.000383199213607	0.00840444480792	0.0210367659197	0.0687626754877	0.0906324831763	0.0023728437471	0.00319073930184	0.000358018632871	0.0070108037944	0.000685744837789	0.00146236695944	0.0087609488194	0.00101593230248	0.000580478650652	0.00776470659509	0.00633206408058	0.0448240842978
GO:0000309	0.0658212301927	0.0530017691035	8.97629781811e-05	0.000950734590095	0.087971681663	0.335655876087	0.11311898806	0.660950766295	11.4212457675	0.190454252189	0.0371200628381	0.000845515734876	0.0366454881521	0.000129195279854	0.000706610993805	0.119574194551	0.00235801200961	0.0186160094352	0.0235456416012	0.0110998956927	0.0921110825773
GO:0000310	0.282059488614	0.0353447365642	0.000166077147785	0.0122119862973	0.00596851206607	0.0426246348502	0.108244538885	0.299529118127	0.0511550610636	0.00742581154166	0.0164137747979	0.0398918775443	0.0190200495078	0.000239033775619	0.0013073534415	0.130640757165	0.00436273302127	0.00308397564495	0.0331105773179	0.0344740230411	0.0345330482525
GO:0000318	0.0104923374154	0.00210323287246	0.00134036672498	0.00120561659023	0.0001925001925	0.00645548722472	0.00856060471446	0.0119492811801	0.00614937153399	0.000807558499867	0.00274844505614	0.000654366038982	0.00418519649289	0.000327654173808	0.000320115704731	7.00351050351	8.26539288078e-05	0.00105242412935	0.00696016080632	0.00122378968533	0.000685731454963
GO:0000319	0.000252367028682	2.68980532138e-05	1.45038522231e-05	7.20797504422e-06	3.86769392617e-06	2.55795211935e-05	8.90448624365e-05	9.93294121947e-05	3.45455389314e-05	2.02174909777e-06	2.02174909777e-06	3.25237898337e-06	3.83253307229e-05	1.61739927821e-05	1.59981885128e-05	0.00625476429569	3.65672880292e-05	6.85636650547e-06	7.82328998702e-05	3.25237898337e-06	2.42609891732e-05
GO:0000332	1.18312197421	5.51325044227	13.1666891074	0.555793239203	0.46643736486	9.25058063568	16.9727241915	14.609682136	37.9386447752	1.32539134082	1.28705779349	1.05576693449	1.23138359426	1.22225452104	0.11128776386	7.80767132641	1.11170061411	0.337987335692	4.45033085484	1.05833052948	3.02302777064
GO:0000334	0.00675506675507	0.00135408135408	0.000862940862942	0.000776187442855	0.000123933457267	0.124156104156	0.112178065511	0.0476930610263	5.12395902396	0.000519913853248	0.00176947510281	0.000421287087954	0.0693611360276	0.000210946877614	0.000206093539427	0.18892676226	5.32133865468e-05	0.000677560677561	0.00448101781436	0.0274545541212	0.000441480441481
GO:0000340	2.40952674897	0.163086419753	0.14878600823	0.328340192044	0.212030178326	1.66779835391	2.05838820302	5.58820301783	2.56948559671	1.0132441701	0.315713305898	0.858401920438	0.650768175582	0.389039780521	0.012853223594	1.40268861454	0.225445816186	0.16695473251	0.875116598079	0.768278463648	1.17543209876
GO:0000341	2.40952674897	0.163086419753	0.14878600823	0.328340192044	0.212030178326	1.66779835391	2.05838820302	5.58820301783	2.56948559671	1.0132441701	0.315713305898	0.858401920438	0.650768175582	0.389039780521	0.012853223594	1.40268861454	0.225445816186	0.16695473251	0.875116598079	0.768278463648	1.17543209876
GO:0000342	2.40952674897	0.163086419753	0.14878600823	0.328340192044	0.212030178326	1.66779835391	2.05838820302	5.58820301783	2.56948559671	1.0132441701	0.315713305898	0.858401920438	0.650768175582	0.389039780521	0.012853223594	1.40268861454	0.225445816186	0.16695473251	0.875116598079	0.768278463648	1.17543209876
GO:0000362	0.804292929293	0.0757575757576	0.190656565657	0.0193602693603	0.101851851852	0.433080808081	0.764730639731	1.10942760943	0.22601010101	0.0248316498316	0.0930134680135	0.0458754208754	0.0850168350169	0.0244107744108	0.00084175084175	0.225589225589	0.0084175084175	0.0404040404041	0.260942760943	0.326178451179	0.143939393939
GO:0000363	0.804292929293	0.0757575757576	0.190656565657	0.0193602693603	0.101851851852	0.433080808081	0.764730639731	1.10942760943	0.22601010101	0.0248316498316	0.0930134680135	0.0458754208754	0.0850168350169	0.0244107744108	0.00084175084175	0.225589225589	0.0084175084175	0.0404040404041	0.260942760943	0.326178451179	0.143939393939
GO:0000364	0.804292929293	0.0757575757576	0.190656565657	0.0193602693603	0.101851851852	0.433080808081	0.764730639731	5.60942760943	0.22601010101	0.0248316498316	0.0930134680135	0.0458754208754	0.0850168350169	0.0244107744108	0.00084175084175	0.225589225589	0.0084175084175	0.0404040404041	0.260942760943	0.326178451179	0.143939393939
GO:0000367	0.804292929293	0.0757575757576	0.190656565657	0.0193602693603	0.101851851852	0.433080808081	0.764730639731	5.60942760943	0.22601010101	0.0248316498316	0.0930134680135	0.0458754208754	0.0850168350169	0.0244107744108	0.00084175084175	0.225589225589	0.0084175084175	0.0404040404041	0.260942760943	0.326178451179	0.143939393939
GO:0000401	0.361577546297	0.0456319444446	0.0187858796297	0.0465941358026	0.0233850308643	0.202146990741	0.411617669754	0.426836419754	0.318491898149	0.047619984568	0.0333838734569	0.0243267746914	0.0907723765434	0.00834182098766	0.00801466049385	0.236192901235	0.0428896604939	0.0229328703704	0.0919336419756	0.0775906635804	0.0577847222223
GO:0000402	0.361577546297	0.0456319444446	0.0187858796297	0.0465941358026	0.0233850308643	0.202146990741	0.411617669754	0.426836419754	0.318491898149	0.047619984568	0.0333838734569	0.0243267746914	0.0907723765434	0.00834182098766	0.00801466049385	0.236192901235	0.0428896604939	0.0229328703704	0.0919336419756	0.0775906635804	0.0577847222223
GO:0000403	0.723155092592	0.0912638888888	0.0375717592592	0.0931882716048	0.0467700617283	0.404293981481	0.823235339505	0.853672839505	0.636983796295	0.0952399691357	0.0667677469135	0.0486535493827	0.181544753086	0.0166836419753	0.0160293209876	0.472385802468	0.0857793209875	0.0458657407407	0.18386728395	0.15518132716	0.115569444444
GO:0000404	0.903943865742	3.98907986112	0.0469646990741	0.19981867284	0.0584625771606	1.17203414352	1.57071084105	1.31709104938	2.46289641204	0.11904996142	0.0834596836421	0.0608169367285	0.310264274692	0.0208545524692	0.0200366512346	0.715482253087	0.107224151235	0.057332175926	0.229834104939	0.193976658951	0.186128472222
GO:0000405	0.723155092592	0.0912638888888	0.0375717592592	0.0931882716048	0.0467700617283	0.404293981481	0.823235339505	0.853672839505	0.636983796295	0.0952399691357	0.0667677469135	0.0486535493827	0.181544753086	0.0166836419753	0.0160293209876	0.472385802468	0.0857793209875	0.0458657407407	0.18386728395	0.15518132716	0.115569444444
GO:0000406	0.723155092592	0.0912638888888	0.0375717592592	0.0931882716048	0.0467700617283	0.404293981481	0.823235339505	0.853672839505	0.636983796295	0.0952399691357	0.0667677469135	0.0486535493827	0.181544753086	0.0166836419753	0.0160293209876	0.472385802468	0.0857793209875	0.0458657407407	0.18386728395	0.15518132716	0.115569444444
GO:0000701	0.0146036924267	0.00101928374656	0.000706345754193	0.000817102443898	0.100163033847	0.00812116379102	0.712586551319	0.523800847389	0.424014547388	0.00100953715786	0.00135751453933	0.00287959338199	0.00298277834163	0.000291753258261	0.000622170670018	0.00372738549772	0.000432233015965	0.00024696728046	0.0051217115332	0.00542127817248	0.10907061041
GO:0000704	0.392692205649	0.140321395776	0.0385478312834	0.0111463955075	0.566790086538	0.264392386283	1.93183939089	4.44893895259	1.78597253687	0.344961888791	0.170339362692	0.0638079769318	0.0123195756743	0.00137266639011	0.00239375580634	0.0299715321745	0.00174457560722	0.00136758332931	0.152351381304	0.149595925194	0.643978375259
GO:0000721	0.000155598896385	3.11904488808e-05	1.98773233171e-05	1.7879010508e-05	2.85473258446e-06	9.57333574039e-05	0.000126951754716	0.000177205029784	9.11937336997e-05	1.19759026393e-05	4.075879383e-05	0.0115927156775	6.20654797558e-05	4.85903434305e-06	4.74724061947e-06	5.20599414947e-05	1.22573832647e-06	1.56072023394e-05	0.0271302445749	1.81485132345e-05	1.01692362134e-05
GO:0000739	7.25419791667	1.6606875	0.669072916667	0.919347222222	0.210465277778	2.31932291667	4.95455902778	8.34152777778	4.36642708333	0.428579861111	0.300454861111	0.218940972222	1.31695138889	0.0750763888889	0.0721319444444	2.87573611111	0.386006944444	0.206395833333	0.827402777778	0.698315972222	1.7700625
GO:0000772	0.383370733479	0.0293485838781	0.13290885984	0.0207179859599	0.0158332122973	0.0615668119101	0.429570685065	0.239138223191	0.200027959332	0.0127609537643	0.0125430888405	0.0670001210361	0.103205277173	0.0131834906802	0.00338586298718	0.253184701041	0.0922137496975	0.00359985475673	0.0521534737353	0.0324031711451	0.0318540305012
GO:0000773	0.0878273726017	0.00252144460478	2.90019908075e-05	0.00578336829495	0.0119946600039	0.0520996088531	0.0511513809836	0.745190256846	0.810864406299	0.0242332746558	0.0315171250646	0.000273182107673	0.00818918906883	0.00186713920511	0.000228302647284	0.0183693025938	0.000761862451677	0.000538553524665	0.00578208785385	0.0862053710608	0.0537289061248
GO:0000774	0.407462962963	0.113444444445	0.000574074074074	0.101061728395	0.0074938271605	0.589907407408	1.49699382716	2.20160493827	0.801425925927	0.106364197531	0.0896975308643	0.0670061728396	0.280135802469	0.0723580246914	0.0115679012346	0.79575308642	0.102901234568	0.116925925926	0.282049382716	0.274783950617	0.874555555556
GO:0000810	0.0257779095497	0.0472675472676	0.00166021437951	0.00192053993223	0.000383199213607	0.00840444480792	0.0210367659197	0.0687626754877	0.0906324831763	0.0023728437471	0.00319073930184	0.000358018632871	0.0070108037944	0.000685744837789	0.00146236695944	0.0087609488194	0.00101593230248	0.000580478650652	0.00776470659509	0.00633206408058	0.0448240842978
GO:0000816	0.01669039157	0.00108926300038	0.00035649706946	0.00107663881615	0.00323383630545	0.00796510163363	0.0168309369415	0.018665972482	0.0104628444943	0.000219875711851	0.000744903770213	8.86852059688e-06	0.00322881489795	1.35511493536e-06	0.000540744897536	0.011387533774	0.00198028848153	0.00232859458786	0.00469141206302	0.00384975890594	0.0032772540217
GO:0000822	0.781111111111	0.14	0.0344444444445	0.0637037037037	0.116296296296	0.394444444445	1.15296296296	2.0962962963	0.418888888889	0.0485185185185	0.0485185185185	0.0203703703704	0.141481481482	0.00814814814814	0.0274074074074	0.411851851852	0.174074074074	0.0155555555556	0.256296296296	0.153703703704	0.14
GO:0000823	0.0402772025158	0.0534507929765	0.000684930496554	0.00219344339029	0.0066563689858	0.026784087959	0.0367730232622	4.4742388704	0.0222767128056	0.0323026123777	0.0436555223182	0.00017203479499	0.00655896189307	2.62870134365e-05	0.00114377222379	0.0277531132981	0.00414644497938	0.00467248418767	0.0516755030838	0.0851930451321	0.00749860167091
GO:0000824	0.0241663215095	0.0320704757859	0.000410958297933	0.00131606603417	0.00399382139148	0.0160704527754	0.0220638139573	4.28454332224	0.0133660276834	0.0193815674266	0.0261933133909	0.000103220876994	0.00393537713584	1.57722080619e-05	0.000686263334277	0.0166518679789	0.00248786698763	0.0028034905126	0.0310053018503	0.0511158270792	0.00449916100255
GO:0000825	0.0241663215095	0.0320704757859	0.000410958297933	0.00131606603417	0.00399382139148	0.0160704527754	0.0220638139573	0.284543322241	0.0133660276834	0.0193815674266	0.0261933133909	0.000103220876994	0.00393537713584	1.57722080619e-05	0.000686263334277	0.0166518679789	0.00248786698763	0.0028034905126	0.0310053018503	0.0511158270792	0.00449916100255
GO:0000827	0.0585908984165	0.0455511272142	0.000745185856145	0.00283164474861	0.00882183753801	0.0265823436661	0.0558191704687	0.411753701467	4.53198740271	0.00384416375917	0.0458181975756	0.000739605698693	0.00840306852746	0.000113012166756	0.00161810028628	0.0511324588477	0.00572931204151	0.00579139828234	0.0561035404366	0.0583761797728	0.0124427334944
GO:0000830	0.0146477246041	0.0113877818036	0.000186296464036	0.000707911187153	0.0022054593845	0.00664558591653	0.0139547926172	0.102938425367	0.00799685067767	0.000961040939792	0.0114545493939	0.000184901424673	0.00210076713187	2.8253041689e-05	0.000404525071569	0.0127831147119	0.00143232801038	0.00144784957058	0.0140258851092	0.0145940449432	0.00311068337359
GO:0000831	0.0146477246041	0.0113877818036	0.000186296464036	0.000707911187153	0.0022054593845	0.00664558591653	0.0139547926172	0.102938425367	0.00799685067767	0.000961040939792	0.0114545493939	0.000184901424673	0.00210076713187	2.8253041689e-05	0.000404525071569	0.0127831147119	0.00143232801038	0.00144784957058	0.0140258851092	0.0145940449432	0.00311068337359
GO:0000832	0.0292954492083	0.0227755636071	0.000372592928074	0.00141582237431	0.00441091876902	0.0132911718331	0.0279095852344	0.205876850733	4.51599370136	0.00192208187958	0.0229090987878	0.000369802849347	0.00420153426374	5.6506083378e-05	0.000809050143139	0.0255662294239	0.00286465602076	0.00289569914117	0.0280517702183	0.0291880898864	0.00622136674719
GO:0000833	0.0146477246041	0.0113877818036	0.000186296464036	0.000707911187153	0.0022054593845	0.00664558591653	0.0139547926172	0.102938425367	0.00799685067767	0.000961040939792	0.0114545493939	0.000184901424673	0.00210076713187	2.8253041689e-05	0.000404525071569	0.0127831147119	0.00143232801038	0.00144784957058	0.0140258851092	0.0145940449432	0.00311068337359
GO:0000834	0.0146477246041	0.0113877818036	0.000186296464036	0.000707911187153	0.0022054593845	0.00664558591653	0.0139547926172	0.102938425367	0.00799685067767	0.000961040939792	0.0114545493939	0.000184901424673	0.00210076713187	2.8253041689e-05	0.000404525071569	0.0127831147119	0.00143232801038	0.00144784957058	0.0140258851092	0.0145940449432	0.00311068337359
GO:0000900	20.2617777778	1.928	0.0457777777776	2.0757037037	0.393629629629	9.35111111111	17.0842962963	23.1896296296	13.0115555556	1.04118518518	0.907851851851	2.41703703704	3.14681481481	1.08681481481	0.164740740741	9.16385185185	2.09407407407	0.880888888889	3.48829629629	2.9437037037	5.46133333333
GO:0000901	3.08333333333	2.5	0.0833333333334	0.277777777778	0.222222222222	4.58333333334	9.97222222223	8.22222222223	1.41666666667	0.638888888889	0.638888888889	1.02777777778	1.11111111111	0.611111111112	0.0555555555556	3.88888888889	0.555555555556	0.166666666667	2.22222222222	0.527777777778	2.5
GO:0000906	0.0245113074061	0.00536743957798	0.000771888929785	0.00109052740632	0.000412355675514	0.0199719870773	0.0223268446953	0.0550988972043	0.0069878951458	0.00010053299527	0.000376572744994	0.000185730448889	0.00135634346161	0.00111097479519	3.40789814474e-06	0.0181197944356	3.40789814474e-05	0.000163579110948	0.00105644842487	0.00638128927604	0.00361918782972
GO:0000908	0.00125825999238	0.000161273301019	0.000102777666298	9.24451922637e-05	1.47606771926e-05	0.000494998793547	0.207552968329	0.173330049238	0.002740128761	6.19225891458e-05	0.000210747374994	5.0175980303e-05	0.000320915702041	2.51241176831e-05	2.45460771776e-05	0.000269181076803	6.33780125613e-06	8.06985834209e-05	0.000533696540956	9.38386827679e-05	5.25810416917e-05
GO:0001406	0.00032447189402	3.45832112749e-05	1.86478100012e-05	9.26739648542e-06	4.97274933364e-06	3.28879558202e-05	0.000114486251704	0.00012770924425	4.44156929118e-05	2.59939169713e-06	2.59939169713e-06	4.18163012147e-06	4.92754252152e-05	2.0795133577e-05	2.05690995164e-05	0.00804183980877	4.7015084609e-05	8.81532836418e-06	0.000100585156976	4.18163012147e-06	3.11927003656e-05
GO:0001409	0.00363408521303	0.000387331966278	0.000208855472013	0.000103794840637	5.56947925368e-05	0.000368345105186	0.00128224601909	0.0014303435356	0.000497455760612	2.91131870078e-05	2.91131870078e-05	4.68342573604e-05	0.00055188476241	0.000232905496063	0.000230373914584	0.00117971696919	0.00052656894762	9.87316776788e-05	0.00112655375813	4.68342573604e-05	0.000349358244095
GO:0001509	1.20391399374	0.00507640507641	0.00185944010506	0.631894594468	0.000429183119243	0.049071097843	1.49262100689	0.864706504239	1.47586735552	0.0488114311506	0.0227189271634	0.000400980868818	1.09571534811	0.154614188065	0.0706976800544	0.012205425071	0.116009639051	0.00304329848189	0.015875958566	0.833416698095	0.319262803473
GO:0001511	0.	0.	0.	0.	0.	0.	0.	0.	0.	0.	0.	0.	0.	0.	0.	0.	0.	0.	0.	0.	0.
GO:0001512	1.7732050232	0.355446355446	0.226521976522	0.203749203749	0.0325325325325	1.09097734098	1.44674219674	2.01942851943	1.03924378924	0.136477386477	0.464487214487	0.110587860588	0.707298207298	0.0553735553735	0.0540995540995	0.593275093275	0.0139685139685	0.17785967786	1.17626717627	0.20682045682	0.115888615889
GO:0001515	0.766741466957	0.058697167756	0.265817719681	0.0414359719196	0.0316664245945	0.12313362382	9.85914137013	0.478276446381	0.400055918664	0.0255219075284	0.0250861776809	0.134000242072	4.20641055435	0.0263669813605	0.00677172597433	5.50636940208	0.184427499395	0.00719970951343	0.10430694747	0.0648063422899	0.0637080610021
GO:0001517	0.0985527513507	0.00665081042988	0.000277117101246	0.00293511667058	0.00995908699396	0.0420538965233	0.110849899186	0.145144516874	0.0446598984026	0.0123907436771	0.00994624050583	0.00261028404197	0.00848112912066	0.000398852869783	0.0021814560332	0.0842668448046	0.00727967661107	0.00514593610524	0.0203647423851	0.0342677012372	0.0227382840028
GO:0001524	0.	0.	0.	0.	0.	0.	0.	0.	0.	0.	0.	0.	0.	0.	0.	0.	0.	0.	0.	0.	0.
GO:0001528	0.	0.	0.	0.	0.	0.	0.	0.	0.	0.	0.	0.	0.	0.	0.	0.	0.	0.	0.	0.	0.
GO:0001531	0.00579498687224	0.00162876487347	0.655793565723	0.00160220918757	4.87175762993e-05	0.0909586671136	0.0290140636463	0.00227427145597	0.136000086029	3.92644731207e-05	3.85941195091e-05	0.000206154218573	0.317240631622	0.00773287227901	0.0061642641938	0.0684713375416	0.312591426922	1.10764761745e-05	0.0032373953038	9.97020650615e-05	9.80124015418e-05
GO:0001532	0.134654326629	0.0106147189287	0.00308526343228	0.00592985570495	0.008597666296	0.0283427106656	0.207896080307	0.0983251052601	1.45735161306	0.00690455070514	0.00677391627499	0.00441603995683	0.141678369344	0.00184635651678	0.00976655890611	0.129675144971	0.0136050136479	0.00194720347216	0.0380271040153	0.0175011471482	0.0171938929958
GO:0001537	0.0985527513507	0.00665081042988	0.000277117101246	0.00293511667058	0.00995908699396	0.0420538965233	0.110849899186	0.145144516874	0.0446598984026	0.0123907436771	0.00994624050583	0.00261028404197	0.00848112912066	0.000398852869783	0.0021814560332	0.0842668448046	0.00727967661107	0.00514593610524	0.0203647423851	0.0342677012372	0.0227382840028
GO:0001540	25.1038148148	2.99355555555	0.556703703703	2.1132345679	1.61498765432	5.27981481481	15.8162098765	19.3920987654	8.40285185184	1.30161728395	1.27939506173	0.834012345678	5.5269382716	0.344716049382	0.345358024691	8.82483950616	2.40580246913	0.367185185185	9.31965432098	3.30512345679	3.24911111111
GO:0001566	4.64039855073	0.333695652174	0.698007246377	0.198429951691	0.263526570049	2.0338768116	3.65537439614	2.55700483092	3.75307971015	0.0883454106281	0.0231280193237	0.0163647342995	2.11437198068	0.112198067633	0.156642512077	5.42801932368	1.37512077295	0.0221014492754	1.28309178744	0.068538647343	0.0141304347826
GO:0001567	0.0926810738268	0.00770060526158	0.00327133791511	0.00294246282693	0.000469821554545	0.0170391464518	0.02731174546	0.0445681268852	0.0833652023476	0.0019709507033	0.00670793474066	0.00159706473891	0.0102145119796	0.000799682282351	0.000781283676019	0.0316743835679	0.000201727576567	0.00256857686254	0.0169871703889	0.00298681661005	0.00552470722561
GO:0001571	0.494075597336	0.0180376028202	0.0377301214258	0.0107259433346	0.0142446794621	0.109939287113	0.251641859251	0.273351612482	1.33800430866	0.00477542760152	0.00125016320669	0.000884580232406	0.357533620577	0.00606476041259	0.14360229795	0.833946990468	0.236493014754	0.0011946729338	0.0963833398616	0.00370479174827	0.000763807285547
GO:0001577	0.	0.	0.	0.	0.	0.	0.	0.	0.	0.	0.	0.	0.	0.	0.	0.	0.	0.	0.	0.	0.
GO:0001586	2.07616712425	0.00154718642037	8.31792800393e-06	0.00308878437904	0.000223598915225	0.757519827884	0.0260695859478	0.00843768774526	0.0150656975989	1.05278386277e-06	2.7560917255e-07	1.95013278749e-07	0.0408636537963	0.00176500545864	3.16583549273e-05	0.0623531629166	0.0128387330279	2.63375867241e-07	0.00641454659167	8.16753030925e-07	1.68387849547e-07
GO:0001587	3.07616712425	0.00154718642037	8.31792800393e-06	0.00308878437904	0.000223598915225	0.757519827884	0.0260695859478	0.00843768774526	0.0150656975989	1.05278386277e-06	2.7560917255e-07	1.95013278749e-07	0.0408636537963	0.00176500545864	3.16583549273e-05	0.0623531629166	0.0128387330279	2.63375867241e-07	0.00641454659167	8.16753030925e-07	1.68387849547e-07
GO:0001589	0.968540902769	0.0574556796703	0.0908451072061	0.0337561347148	0.0452227179733	0.363462435326	0.59657429762	0.544318067204	0.524068496226	0.0160979782621	0.00794522146801	0.00416765162764	0.309681892253	0.0161972779802	0.0224589960475	0.768168522214	0.199651862439	0.00438324906169	0.191894914238	0.0245787459518	0.016349763972
GO:0001590	0.968540902769	0.0574556796703	0.0908451072061	0.0337561347148	0.0452227179733	0.363462435326	0.59657429762	0.544318067204	0.524068496226	0.0160979782621	0.00794522146801	0.00416765162764	0.309681892253	0.0161972779802	0.0224589960475	0.768168522214	0.199651862439	0.00438324906169	0.191894914238	0.0245787459518	0.016349763972
GO:0001592	0.645693935179	0.0383037864468	0.0605634048039	0.0225040898098	0.0301484786488	0.242308290217	0.397716198413	0.362878711469	0.349378997484	0.010731985508	0.00529681431201	0.00277843441843	0.206454594835	0.0107981853201	0.0149726640316	0.512112348142	0.133101241626	0.00292216604112	0.127929942825	0.0163858306345	0.010899842648
GO:0001593	0.645693935179	0.0383037864468	0.0605634048039	0.0225040898098	0.0301484786488	0.242308290217	0.397716198413	0.362878711469	0.349378997484	0.010731985508	0.00529681431201	0.00277843441843	0.206454594835	0.0107981853201	0.0149726640316	0.512112348142	0.133101241626	0.00292216604112	0.127929942825	0.0163858306345	0.010899842648
GO:0001594	0.22850137275	0.00464155926112	2.49537840117e-05	0.00926635313713	0.000670796745676	0.272559483655	0.0782087578434	0.0253130632358	0.0451970927967	3.1583515883e-06	8.26827517649e-07	5.85039836247e-07	0.122590961389	0.00529501637593	9.49750647817e-05	0.18705948875	0.0385161990838	7.90127601722e-07	0.019243639775	2.45025909277e-06	5.05163548642e-07
GO:0001596	0.184107296446	0.0101367421381	0.0176403195704	0.0073869480894	0.007362109392	0.0892858993506	0.116943632006	0.0808507187312	0.106240386252	0.00246926652973	0.000838307154204	0.000518376975578	0.0812002023375	0.00403998116906	0.00408425758833	0.179995217267	0.0439767038001	0.000636047343928	0.0377801295084	0.00253743019028	0.00467480310278
GO:0001597	0.	0.	0.	0.	0.	0.	0.	0.	0.	0.	0.	0.	0.	0.	0.	0.	0.	0.	0.	0.	0.
GO:0001598	0.368214592893	0.0202734842762	0.0352806391407	0.0147738961788	0.014724218784	0.178571798701	0.233887264011	0.161701437462	0.212480772504	0.00493853305946	0.00167661430841	0.00103675395116	0.162400404675	0.00807996233811	0.00816851517667	0.359990434534	0.0879534076001	0.00127209468786	0.0755602590168	0.00507486038057	0.00934960620559
GO:0001599	0.184107296446	0.0101367421381	0.0176403195704	0.0073869480894	0.007362109392	0.0892858993506	0.116943632006	0.0808507187312	0.106240386252	0.00246926652973	0.000838307154204	0.000518376975578	0.0812002023375	0.00403998116906	0.00408425758833	0.179995217267	0.0439767038001	0.000636047343928	0.0377801295084	0.00253743019028	0.00467480310278
GO:0001600	0.184107296446	0.0101367421381	0.0176403195704	0.0073869480894	1.00736210939	0.0892858993506	0.116943632006	0.0808507187312	0.106240386252	0.00246926652973	0.000838307154204	0.000518376975578	0.0812002023375	0.00403998116906	0.00408425758833	0.179995217267	0.0439767038001	0.000636047343928	0.0377801295084	0.00253743019028	0.00467480310278
GO:0001601	0.155810484554	0.00969697347551	0.0153952433008	1.50552175352	0.00771085433857	0.0530248125051	0.10262720255	0.0928263183155	0.0878271059446	0.0027552959	0.00137565688449	0.000718338194561	0.0494336240654	0.00261392557452	0.00381594765154	0.125585270292	4.03293591923	0.000751732367222	0.0321577254512	0.00425794684287	0.00862584486363
GO:0001602	0.155810484554	0.00969697347551	0.0153952433008	1.50552175352	0.00771085433857	0.0530248125051	0.10262720255	0.0928263183155	0.0878271059446	0.0027552959	0.00137565688449	0.000718338194561	0.0494336240654	0.00261392557452	0.00381594765154	0.125585270292	4.03293591923	0.000751732367222	0.0321577254512	0.00425794684287	0.00862584486363
GO:0001604	0.368214592893	0.0202734842762	0.0352806391407	0.0147738961788	0.014724218784	0.178571798701	0.233887264011	0.161701437462	0.212480772504	0.00493853305946	0.00167661430841	0.00103675395116	0.162400404675	0.00807996233811	0.00816851517667	0.359990434534	0.0879534076001	0.00127209468786	0.0755602590168	0.00507486038057	0.00934960620559
GO:0001605	0.368214592893	0.0202734842762	0.0352806391407	0.0147738961788	0.014724218784	0.178571798701	0.233887264011	0.161701437462	0.212480772504	0.00493853305946	0.00167661430841	0.00103675395116	0.162400404675	0.00807996233811	0.00816851517667	0.359990434534	0.0879534076001	0.00127209468786	0.0755602590168	0.00507486038057	0.00934960620559
GO:0001606	0.368214592893	0.0202734842762	0.0352806391407	0.0147738961788	0.014724218784	0.178571798701	0.233887264011	0.161701437462	0.212480772504	0.00493853305946	0.00167661430841	0.00103675395116	0.162400404675	0.00807996233811	0.00816851517667	0.359990434534	0.0879534076001	0.00127209468786	0.0755602590168	0.00507486038057	0.00934960620559
GO:0001607	0.609187106675	0.0727272802843	0.0439121797233	0.0353115846476	0.0597250596471	0.256314175275	0.71590696242	0.984241701886	0.335230931466	0.0239938369499	0.0212345589189	0.00919681748259	0.152764955362	0.00833190758643	0.0180728124107	0.408066484146	0.132185771434	0.00742939066036	0.161952135206	0.0670696855728	0.213442165918
GO:0001610	0.191962512784	0.00423273623002	0.00159080373075	0.257396679158	0.00109662587018	0.125667083038	0.402474979184	0.0303744479469	0.422981332458	0.000201344913754	5.27102542501e-05	3.72962895608e-05	0.106840455233	0.00422396063247	0.00605466037983	0.258375741165	0.122074358261	5.03706346098e-05	0.0184487023255	0.000156204017164	3.22041762259e-05
GO:0001611	0.191962512784	0.00423273623002	0.00159080373075	0.257396679158	0.00109662587018	0.125667083038	0.402474979184	0.0303744479469	0.422981332458	0.000201344913754	5.27102542501e-05	3.72962895608e-05	0.106840455233	0.00422396063247	0.00605466037983	0.258375741165	0.122074358261	5.03706346098e-05	0.0184487023255	0.000156204017164	3.22041762259e-05
GO:0001612	0.191962512784	0.00423273623002	0.00159080373075	0.257396679158	0.00109662587018	0.125667083038	0.402474979184	0.0303744479469	0.422981332458	0.000201344913754	5.27102542501e-05	3.72962895608e-05	0.106840455233	0.00422396063247	0.00605466037983	0.258375741165	0.122074358261	5.03706346098e-05	0.0184487023255	0.000156204017164	3.22041762259e-05
GO:0001613	0.191962512784	0.00423273623002	0.00159080373075	0.257396679158	0.00109662587018	0.125667083038	0.402474979184	0.0303744479469	0.422981332458	0.000201344913754	5.27102542501e-05	3.72962895608e-05	0.106840455233	0.00422396063247	0.00605466037983	0.258375741165	0.122074358261	5.03706346098e-05	0.0184487023255	0.000156204017164	3.22041762259e-05
GO:0001616	0.685504118249	0.0139246777834	7.48613520351e-05	0.0277990594114	0.00201239023703	0.484345117634	0.23462627353	0.0759391897074	0.13559127839	9.47505476489e-06	2.48048255294e-06	1.75511950874e-06	0.367772884168	0.0158850491278	0.000284925194346	0.561178466251	0.115548597252	2.37038280516e-06	0.0577309193252	7.3507772783e-06	1.51549064592e-06
GO:0001617	0.685504118249	0.0139246777834	7.48613520351e-05	0.0277990594114	0.00201239023703	0.484345117634	0.23462627353	0.0759391897074	0.13559127839	9.47505476489e-06	2.48048255294e-06	1.75511950874e-06	0.367772884168	0.0158850491278	0.000284925194346	0.561178466251	0.115548597252	2.37038280516e-06	0.0577309193252	7.3507772783e-06	1.51549064592e-06
GO:0001618	9.28079710146	0.667391304348	1.39601449275	0.396859903382	0.527053140097	4.06775362319	7.31074879228	5.11400966184	7.5061594203	0.176690821256	0.0462560386474	0.0327294685991	4.22874396136	0.224396135266	0.313285024155	10.8560386474	2.7502415459	0.0442028985508	2.56618357488	0.137077294686	0.0282608695652
GO:0001619	26.4128088687	0.044350833753	0.00561460140264	0.0849294558534	0.150929267778	2.32588382249	1.59697051477	4.69543922806	1.16934587927	0.000710629107368	0.000186036191471	0.000131633963156	1.58296631259	0.191378684586	0.0213693895759	4.08838496883	0.666144793863	0.000177778710387	0.329818949385	0.000551308295873	0.000113661798444
GO:0001621	2.05651235475	0.0417740333502	0.000224584056106	0.0833971782342	0.00603717071108	1.4530353529	0.703878820591	0.227817569122	0.406773835171	2.84251642947e-05	7.44144765884e-06	5.26535852623e-06	1.1033186525	0.0476551473834	0.000854775583036	1.68353539875	0.346645791755	7.11114841549e-06	0.173192757975	2.20523318349e-05	4.54647193778e-06
GO:0001622	2.05651235475	0.0417740333502	0.000224584056106	0.0833971782342	0.00603717071108	1.4530353529	0.703878820591	0.227817569122	0.406773835171	2.84251642947e-05	7.44144765884e-06	5.26535852623e-06	1.1033186525	0.0476551473834	0.000854775583036	1.68353539875	0.346645791755	7.11114841549e-06	0.173192757975	2.20523318349e-05	4.54647193778e-06
GO:0001623	2.05651235475	0.0417740333502	0.000224584056106	0.0833971782342	0.00603717071108	1.4530353529	0.703878820591	0.227817569122	0.406773835171	2.84251642947e-05	7.44144765884e-06	5.26535852623e-06	1.1033186525	0.0476551473834	0.000854775583036	1.68353539875	0.346645791755	7.11114841549e-06	0.173192757975	2.20523318349e-05	4.54647193778e-06
GO:0001624	2.05651235475	0.0417740333502	0.000224584056106	0.0833971782342	0.00603717071108	1.4530353529	0.703878820591	0.227817569122	0.406773835171	2.84251642947e-05	7.44144765884e-06	5.26535852623e-06	1.1033186525	0.0476551473834	0.000854775583036	1.68353539875	0.346645791755	7.11114841549e-06	0.173192757975	2.20523318349e-05	4.54647193778e-06
GO:0001625	2.05651235475	0.0417740333502	0.000224584056106	0.0833971782342	0.00603717071108	1.4530353529	0.703878820591	0.227817569122	0.406773835171	2.84251642947e-05	7.44144765884e-06	5.26535852623e-06	1.1033186525	0.0476551473834	0.000854775583036	1.68353539875	0.346645791755	7.11114841549e-06	0.173192757975	2.20523318349e-05	4.54647193778e-06
GO:0001626	2.05651235475	0.0417740333502	0.000224584056106	0.0833971782342	0.00603717071108	1.4530353529	0.703878820591	0.227817569122	0.406773835171	2.84251642947e-05	7.44144765884e-06	5.26535852623e-06	1.1033186525	0.0476551473834	0.000854775583036	1.68353539875	0.346645791755	7.11114841549e-06	0.173192757975	2.20523318349e-05	4.54647193778e-06
GO:0001627	2.05651235475	0.0417740333502	0.000224584056106	0.0833971782342	0.00603717071108	1.4530353529	0.703878820591	0.227817569122	0.406773835171	2.84251642947e-05	7.44144765884e-06	5.26535852623e-06	1.1033186525	0.0476551473834	0.000854775583036	1.68353539875	0.346645791755	7.11114841549e-06	0.173192757975	2.20523318349e-05	4.54647193778e-06
GO:0001628	2.05651235475	0.0417740333502	0.000224584056106	0.0833971782342	0.00603717071108	1.4530353529	0.703878820591	0.227817569122	0.406773835171	2.84251642947e-05	7.44144765884e-06	5.26535852623e-06	1.1033186525	0.0476551473834	0.000854775583036	1.68353539875	0.346645791755	7.11114841549e-06	0.173192757975	2.20523318349e-05	4.54647193778e-06
GO:0001629	2.05651235475	0.0417740333502	0.000224584056106	0.0833971782342	0.00603717071108	1.4530353529	0.703878820591	0.227817569122	0.406773835171	2.84251642947e-05	7.44144765884e-06	5.26535852623e-06	1.1033186525	0.0476551473834	0.000854775583036	1.68353539875	0.346645791755	7.11114841549e-06	0.173192757975	2.20523318349e-05	4.54647193778e-06
GO:0001630	2.05651235475	0.0417740333502	0.000224584056106	0.0833971782342	0.00603717071108	1.4530353529	0.703878820591	0.227817569122	0.406773835171	2.84251642947e-05	7.44144765884e-06	5.26535852623e-06	1.1033186525	0.0476551473834	0.000854775583036	1.68353539875	0.346645791755	7.11114841549e-06	0.173192757975	2.20523318349e-05	4.54647193778e-06
GO:0001631	1.52825617737	0.020887016675	0.000112292028053	0.041698589117	0.00301858535554	0.726517676449	0.351939410295	0.113908784561	0.203386917585	1.42125821474e-05	3.72072382942e-06	2.63267926311e-06	0.551659326251	0.0238275736917	0.000427387791518	0.841767699375	0.173322895877	3.55557420775e-06	0.0865963789875	1.10261659175e-05	2.27323596889e-06
GO:0001632	1.52825617737	0.020887016675	0.000112292028053	0.041698589117	0.00301858535554	0.726517676449	0.351939410295	0.113908784561	0.203386917585	1.42125821474e-05	3.72072382942e-06	2.63267926311e-06	0.551659326251	0.0238275736917	0.000427387791518	0.841767699375	0.173322895877	3.55557420775e-06	0.0865963789875	1.10261659175e-05	2.27323596889e-06
GO:0001634	2.21420877399	0.000234254582081	0.000490001576958	0.000139297965385	0.0131720088242	0.0793498608715	0.0811901540162	0.406147423538	0.0693247312812	6.20185402794e-05	1.62358858011e-05	1.14880549663e-05	0.0436043327347	0.0130657761092	0.00186496490844	0.218622688188	0.0290453638279	1.55152329065e-05	0.0142387446735	4.8114178549e-05	9.91957513697e-06
GO:0001635	2.21420877399	0.000234254582081	0.000490001576958	0.000139297965385	0.0131720088242	0.0793498608715	0.0811901540162	0.406147423538	0.0693247312812	6.20185402794e-05	1.62358858011e-05	1.14880549663e-05	0.0436043327347	0.0130657761092	0.00186496490844	0.218622688188	0.0290453638279	1.55152329065e-05	0.0142387446735	4.8114178549e-05	9.91957513697e-06
GO:0001639	9.20111143752	0.00386520060434	0.00808502601982	0.00229841642885	0.0506714789323	0.309272704381	0.339637541268	1.53476582172	0.477191399474	0.00102330591461	0.000267892115719	0.000189552906944	0.219471490124	0.048918639136	0.0307719209893	0.940607688433	0.145915169828	0.000256001342958	0.0682726204465	0.000793883946059	0.00016367298976
GO:0001641	4.60055571876	0.00193260030216	0.00404251300989	0.00114920821442	0.0253357394661	0.154636352191	0.169818770634	0.76738291086	0.238595699737	0.000511652957304	0.000133946057859	9.47764534719e-05	0.109735745062	0.024459319568	0.0153859604946	0.470303844216	0.072957584914	0.000128000671479	0.0341363102232	0.000396941973028	8.18364948798e-05
GO:0001642	4.60055571876	0.00193260030216	0.00404251300989	0.00114920821442	0.0253357394661	0.154636352191	0.169818770634	0.76738291086	0.238595699737	0.000511652957304	0.000133946057859	9.47764534719e-05	0.109735745062	0.024459319568	0.0153859604946	0.470303844216	0.072957584914	0.000128000671479	0.0341363102232	0.000396941973028	8.18364948798e-05
GO:0001646	5.47614582336	1.46488917178	0.0262323446635	1.3023218194	0.103293121624	7.62544803862	19.3372417115	27.8072725141	10.9539682037	1.36739491545	1.15174339436	0.860354841557	3.77384294198	0.931627030412	0.220255881485	10.6291381043	1.438812351	1.50114671918	3.66782541479	3.5282464288	5.97384486661
GO:0001647	24.6033343125	0.011595601813	0.0242550780594	0.00689524928655	0.152014436797	0.927818113143	1.0189126238	4.60429746516	1.43157419842	0.00306991774383	0.000803676347155	0.000568658720833	0.65841447037	0.146755917408	0.0923157629678	2.8218230653	0.437745509484	0.000768004028874	0.204817861339	0.00238165183817	0.00049101896928
GO:0001648	0.368214592893	0.0202734842762	0.0352806391407	0.0147738961788	0.014724218784	0.178571798701	0.233887264011	0.161701437462	0.212480772504	0.00493853305946	0.00167661430841	0.00103675395116	0.162400404675	0.00807996233811	0.00816851517667	0.359990434534	0.0879534076001	0.00127209468786	0.0755602590168	0.00507486038057	0.00934960620559
GO:0001665	0.324039912108	0.131739472648	0.00061901482356	0.0455174034719	0.0222462722463	0.158873638987	0.403456917661	1.11642671302	0.190668863964	0.0276780248371	0.0611786151558	0.14868790721	0.0708929118019	0.000890944072762	0.00487286282741	4.12329736762	0.0162610958065	0.011494818313	0.123412151821	0.12849408588	0.128714088941
GO:0001668	0.87182908734	0.0102397160006	6.56867428415e-05	7.59865799275e-05	0.0004378666742	0.343810784556	0.0113154160043	0.816416262378	0.0177887924503	9.388207869e-05	0.00266247417817	1.41650850397e-05	0.000277383976214	2.71316435822e-05	5.78588666562e-05	0.0104915563808	4.01955824025e-05	2.29667640041e-05	0.873737163996	0.305467920796	0.00058989976038
GO:0001670	0.645693935179	0.0383037864468	0.0605634048039	0.0225040898098	0.0301484786488	0.242308290217	0.397716198413	0.362878711469	0.349378997484	0.010731985508	0.00529681431201	0.00277843441843	0.206454594835	0.0107981853201	0.0149726640316	0.512112348142	0.133101241626	0.00292216604112	0.127929942825	0.0163858306345	0.010899842648
GO:0001671	0.00381263616558	0.31045751634	0.000544662309369	1.00508351489	1.00145243282	0.0299564270153	0.173021060276	5.2269426289	0.36220043573	0.00417574437183	0.0629992737836	0.00344952795934	0.239288307916	0.00399419026871	0.000363108206246	0.201888162673	0.0624546114743	0.0108932461874	0.543936092956	0.00344952795934	0.0686274509804
GO:0001681	0.132262869927	0.00730866355867	0.000622580392318	0.000720202474589	0.016970622782	0.0159721796235	0.0623759667071	0.0273885674105	0.00834615555011	0.000889816405168	0.00600421954589	0.000134256987327	0.0410905898845	0.019487923545	0.000548387609792	0.0353366378586	0.000380974613431	0.000217679493995	2.01573227779	0.00237452403023	0.00559108289372
GO:0001691	0.00522119341565	0.0223765432099	0.0507458847737	0.00696159122086	0.0019890260631	0.0660236625515	0.0758316186558	0.0691186556929	0.0126800411523	0.00571844993142	0.00571844993142	0.00472393689987	0.00546982167354	0.00546982167354	0.000497256515776	0.0903635116599	0.0299725651578	0.0149176954733	0.019890260631	0.00472393689987	0.013425925926
GO:0001716	0.0079160938536	0.00158681408681	0.00101125882376	0.000909594659595	0.000145234520235	0.00487043455794	0.00645867052117	0.00901530589031	0.00463948120198	0.000609274046774	0.0020736036361	0.000493695806196	0.00315758128258	0.000247203372203	0.000241515866516	0.00264854952355	6.23594373595e-05	0.000794016419017	0.00525119275119	0.000923305610806	0.00051735989236
GO:0001729	0.187766905163	0.0122542087542	0.00401059203143	0.0121121866816	0.0363806584362	0.0896073933782	6.43934804059	0.209992190423	0.117707000561	0.00247360175832	0.00838016741489	9.97708567154e-05	0.0363241676019	1.52450430228e-05	0.00608338009727	0.128109754957	0.0222782454171	0.0261966891134	0.0527783857089	0.0433097876917	0.0368691077441
GO:0001730	0.0658212301927	0.0530017691035	8.97629781811e-05	0.000950734590095	0.087971681663	0.335655876087	0.11311898806	0.660950766295	0.421245767468	0.190454252189	0.0371200628381	0.000845515734876	0.0366454881521	0.000129195279854	0.000706610993805	0.119574194551	0.00235801200961	0.0186160094352	0.0235456416012	0.0110998956927	0.0921110825773
GO:0001733	0.0985527513507	0.00665081042988	0.000277117101246	0.00293511667058	0.00995908699396	0.0420538965233	0.110849899186	0.145144516874	0.0446598984026	0.0123907436771	0.00994624050583	0.00261028404197	0.00848112912066	0.000398852869783	0.0021814560332	0.0842668448046	0.00727967661107	0.00514593610524	0.0203647423851	0.0342677012372	0.0227382840028
GO:0001734	0.0159721032247	0.00337106180857	3.87744007535e-05	0.00773211195955	0.0160363389183	0.551538969807	0.318387172402	0.28614204629	0.0351774127686	0.0233408635796	0.0149631128581	0.000365232600476	0.0109485897333	0.00249628393726	0.000305230713217	0.0155009878882	0.00101857697344	0.000720022647107	0.00773040006548	0.0790209489907	0.0537172694205
GO:0001735	0.0272800772801	0.0054684054684	0.00348495348495	0.0031346031346	0.0005005005005	0.0167842667843	7.02225757226	0.0310681310681	0.0159883659884	0.00209965209965	0.00714595714595	0.00170135170135	0.0108815108815	0.0008519008519	0.0008323008323	0.0091273091273	0.0002149002149	0.0027363027363	0.0180964180964	0.00318185318185	0.0017829017829
GO:0001758	0.00136821375247	0.000274264163152	0.000174785475711	0.000157213891781	2.51022627565e-05	0.000841803503838	0.00111631342341	0.00155820101807	0.000801885639847	0.000105306625368	0.000358400628461	8.53301393423e-05	0.000545754789581	4.27265087758e-05	4.17434831014e-05	0.000457773991723	1.07781743584e-05	0.000137237405756	0.000907613561932	0.000159583685818	8.94202283089e-05
GO:0001760	0.000242842068023	0.0983018591715	0.00103884558142	0.0111018599847	0.000710100196815	0.0004326934807	4.04053886795	0.134619392394	0.000596621407309	0.000611362213113	0.00667059585387	0.00167447929374	2.56693342442e-05	7.3704029018e-06	2.541518242e-07	6.81126888856e-05	2.541518242e-06	1.21992875616e-05	7.8787065502e-05	0.000400416199027	0.0551461169668
GO:0001761	0.00679915600969	1.39042244305e-05	7.49737591843e-06	0.000260136225048	1.99930024492e-06	1.32226448016e-05	4.806434631e-05	0.000822611436646	1.78573862784e-05	1.04508876439e-06	1.04508876439e-06	1.68122975141e-06	1.98112478814e-05	8.3607101151e-06	8.26983283124e-06	0.00209363086556	1.89024750428e-05	3.54421407053e-06	5.26504035276e-05	1.68122975141e-06	1.45760672076e-05
GO:0001784	8.3679382716	0.664518518518	0.185567901234	0.3710781893	0.538329218106	1.7599382716	16.9387366255	8.13069958847	2.80095061728	0.433872427983	0.426465020576	0.278004115226	1.8423127572	0.114905349794	0.115119341564	2.94161316872	0.801934156378	0.122395061728	1.43988477366	1.10170781893	1.08303703704
GO:0001785	0.205651235475	0.00417740333502	2.24584056106e-05	0.00833971782342	0.000603717071108	0.14530353529	0.0703878820591	0.0227817569122	0.0406773835171	2.84251642947e-06	7.44144765884e-07	5.26535852623e-07	0.11033186525	0.00476551473834	8.54775583036e-05	0.168353539875	0.0346645791755	7.11114841549e-07	0.0173192757975	2.20523318349e-06	4.54647193778e-07
GO:0001786	0.0835833333333	0.0105	0.0775833333333	0.00477777777778	0.00872222222222	0.129583333333	3.41147222222	0.157222222222	2.65641666667	0.00363888888889	0.00363888888889	0.00152777777778	1.08561111111	0.000611111111112	0.0270555555556	2.45588888889	0.288055555556	0.00116666666667	0.219222222222	0.0115277777778	0.2105
GO:0001792	0.636754008356	0.046326568183	0.0194753893645	0.0260002151219	0.0374558141993	0.135126746311	0.389247154919	0.448786724612	0.447661972842	0.0288468844621	0.0276656411069	0.0180486091682	0.18994111565	0.00859972456928	0.0361209886906	0.355893101797	0.0988515130037	0.00810718855501	0.111840689136	0.0715650324237	0.0912051424094
GO:0001793	0.636754008356	0.046326568183	0.0194753893645	0.0260002151219	0.0374558141993	0.135126746311	0.389247154919	0.448786724612	0.447661972842	0.0288468844621	0.0276656411069	0.0180486091682	0.18994111565	0.00859972456928	0.0361209886906	0.355893101797	0.0988515130037	0.00810718855501	0.111840689136	0.0715650324237	0.0912051424094
GO:0001851	6.37557201647	0.506299823634	0.141385067607	0.282726239467	0.410155594749	1.3409053498	4.01681520675	4.67100921027	2.13405761317	0.33056946894	0.324925729963	0.21181265922	1.40366686263	0.0875469331767	0.0877099745249	2.24122908094	0.61099745248	0.0932533803646	1.09705506565	0.839396433472	0.825171075839
GO:0001853	2.78931275719	0.221506172839	0.061855967078	0.123692729766	0.179443072702	0.586646090533	1.75735665294	2.04356652948	0.933650205758	0.144624142661	0.142155006858	0.0926680384084	0.614104252398	0.0383017832646	0.0383731138545	0.980537722904	0.267311385459	0.0407983539093	0.479961591219	0.367235939642	0.361012345678
GO:0001854	2.78931275719	0.221506172839	0.061855967078	0.123692729766	0.179443072702	0.586646090533	1.75735665294	2.04356652948	0.933650205758	0.144624142661	0.142155006858	0.0926680384084	0.614104252398	0.0383017832646	0.0383731138545	0.980537722904	0.267311385459	0.0407983539093	0.479961591219	0.367235939642	0.361012345678
GO:0001857	7.36890054028	0.579504403249	0.170584646092	0.323779924038	0.469360449698	1.55143545719	4.62666865119	6.37502316276	2.78064467262	0.376490237205	0.369140074265	0.24065376527	1.68899248686	0.100994166897	0.138019637946	2.76727371989	0.756855728472	0.10616675149	1.27102344122	0.953744779975	0.936810600306
GO:0001858	7.36890054028	0.579504403249	0.170584646092	0.323779924038	0.469360449698	1.55143545719	4.62666865119	5.37502316276	2.78064467262	0.376490237205	0.369140074265	0.24065376527	1.68899248686	0.100994166897	0.138019637946	2.76727371989	0.756855728472	0.10616675149	1.27102344122	0.953744779975	0.936810600306
GO:0001859	0.410423544317	0.0299429719574	0.012448261063	0.0168023341376	0.0242109690205	0.0870731722058	0.251124814024	0.289614767746	0.283956814302	0.0186749462828	0.0179256462581	0.0116940773301	0.121454734122	0.00554581795966	0.0227469264756	0.226810589172	0.0629755500266	0.0052491283554	0.0720431163852	0.0463675914239	0.0452220191205
GO:0001860	0.410423544317	0.0299429719574	0.012448261063	0.0168023341376	0.0242109690205	0.0870731722058	0.251124814024	0.289614767746	0.283956814302	0.0186749462828	0.0179256462581	0.0116940773301	0.121454734122	0.00554581795966	0.0227469264756	0.226810589172	0.0629755500266	0.0052491283554	0.0720431163852	0.0463675914239	0.0452220191205
GO:0001861	7.36890054028	0.579504403249	0.170584646092	0.323779924038	0.469360449698	1.55143545719	4.62666865119	5.37502316276	2.78064467262	0.376490237205	0.369140074265	0.24065376527	1.68899248686	0.100994166897	0.138019637946	2.76727371989	0.756855728472	0.10616675149	1.27102344122	0.953744779975	0.936810600306
GO:0001862	3.58625925926	0.284793650793	0.079529100529	0.1590335097	0.230712522046	0.754259259259	2.25945855379	2.62744268077	1.20040740741	0.185945326278	0.182770723104	0.119144620811	0.789562610228	0.0492451499118	0.0493368606701	1.26069135802	0.343686067019	0.052455026455	0.617093474426	0.472160493827	0.464158730158
GO:0001863	0.582904979515	0.0432616076592	0.0167513174221	0.0242513504336	0.0349938859298	0.123456935196	0.358728630435	0.414399184752	0.362630245152	0.0272458219829	0.0262886980444	0.0171470287206	0.163870890115	0.00790141576064	0.0275627369458	0.299234049785	0.0828827259677	0.00766424276985	0.101925259184	0.0679807550823	0.0664175053493
GO:0001874	4.10805641822	0.256847826087	0.371146480332	0.140167356798	0.206525189786	1.27050983437	11.0688776743	3.19755003451	2.43153985507	0.0753631815045	0.0427544858523	0.021277605245	1.57670979986	0.0613371290546	0.9530831608	3.12162870946	1.04946514838	0.0210507246377	0.806307798482	0.133078847481	0.0970652173912
GO:0001875	3.9060326087	0.271847826087	0.374836956522	0.146992753623	0.218985507246	1.31277173913	4.19240942029	2.85072463768	2.19070652174	0.0805615942029	0.0479528985507	0.0234601449275	1.16329710145	0.0622101449276	0.0988768115943	5.02289855073	1.06811594203	0.0227173913044	0.833768115943	0.149547101449	0.112065217391
GO:0001877	2.9060326087	0.271847826087	0.374836956522	0.146992753623	0.218985507246	1.31277173913	4.19240942029	2.85072463768	2.19070652174	0.0805615942029	0.0479528985507	0.0234601449275	1.16329710145	0.0622101449276	0.0988768115943	3.02289855073	1.06811594203	0.0227173913044	0.833768115943	0.149547101449	0.112065217391
GO:0001888	0.00854421825497	0.00457109465374	1.50064199651e-05	0.00110345220538	0.000539303569608	0.00385148215727	0.0201113522739	0.0270648900126	0.00462227549005	0.000670982420295	0.00148311794317	0.00360455532632	0.00171861604369	2.15986441882e-05	0.0042503614129	0.011804454091	0.00039420838319	0.000278662262134	0.00299180974112	0.00311500814256	0.0031203415501
GO:0001918	25.1038148148	1.99355555555	0.556703703703	1.1132345679	1.61498765432	5.27981481481	15.8162098765	18.3920987654	8.40285185184	1.30161728395	1.27939506173	0.834012345678	5.5269382716	0.344716049382	0.345358024691	10.8248395062	2.40580246913	0.367185185185	4.31965432098	3.30512345679	3.24911111111
GO:0001962	0.233748583417	0.00870993484629	1.719485621e-05	0.00126437231866	0.000617952006841	0.00441315663853	0.0490859244805	0.0310118531394	0.00529635733234	0.000768834023253	0.00169940597655	0.00413021964474	0.00196924755005	2.47484464656e-05	0.0152868724523	0.0135259369792	0.000451697105738	0.000319300508694	0.00342811532837	0.00356928016334	0.00357539135948
GO:0001965	25.1038148148	1.99355555555	0.556703703703	1.1132345679	1.61498765432	5.27981481481	15.8162098765	18.3920987654	8.40285185184	1.30161728395	1.27939506173	0.834012345678	5.5269382716	0.344716049382	0.345358024691	8.82483950616	2.40580246913	0.367185185185	4.31965432098	3.30512345679	3.24911111111
GO:0001968	25.1038148148	1.99355555555	0.556703703703	1.1132345679	1.61498765432	5.27981481481	15.8162098765	18.3920987654	8.40285185184	1.30161728395	1.27939506173	0.834012345678	5.5269382716	0.344716049382	0.345358024691	8.82483950616	2.40580246913	0.367185185185	4.31965432098	3.30512345679	3.24911111111
GO:0001972	0.292916666667	0.0525	0.0129166666667	0.0238888888889	0.0436111111111	0.147916666667	0.432361111111	0.786111111111	0.157083333333	0.0181944444444	0.0181944444444	0.00763888888889	0.0530555555556	0.00305555555556	0.510277777778	2.40444444444	0.0652777777778	0.00583333333333	0.0961111111111	0.0576388888889	0.0525
GO:0002020	1.14108249158	0.0906161616163	0.0253047138047	0.0506015712683	0.0734085297419	0.239991582492	1.6734640853	1.10873176207	0.427402356903	0.0591644219978	0.0581543209877	0.0379096520764	0.478497194164	0.0156689113356	0.0156980920314	0.401129068463	0.336627384961	0.0166902356903	0.241802469136	0.1502328844	0.193141414142
GO:0002039	25.1038148148	1.99355555555	0.556703703703	1.1132345679	1.61498765432	5.27981481481	15.8162098765	18.3920987654	8.40285185184	1.30161728395	1.27939506173	0.834012345678	5.5269382716	0.344716049382	0.345358024691	8.82483950616	2.40580246913	0.367185185185	4.31965432098	3.30512345679	3.24911111111
GO:0002055	0.585833333333	0.105	0.0258333333333	0.0477777777778	0.0872222222222	0.295833333333	0.864722222222	1.57222222222	0.314166666667	0.0363888888889	0.0363888888889	0.0152777777778	0.106111111111	0.00611111111112	0.0205555555556	0.308888888889	0.130555555556	0.0116666666667	0.192222222222	0.115277777778	0.105
GO:0002056	0.390555555555	0.0699999999999	0.0172222222222	0.0318518518518	0.0581481481481	0.197222222222	0.576481481481	1.04814814815	0.209444444444	0.0242592592592	0.0242592592592	0.0101851851852	0.0707407407407	0.00407407407407	0.0137037037037	0.205925925926	0.0870370370369	0.00777777777777	0.128148148148	0.0768518518518	0.0699999999999
GO:0002057	0.585833333333	0.105	0.0258333333333	0.0477777777778	0.0872222222222	0.295833333333	0.864722222222	1.57222222222	0.314166666667	0.0363888888889	0.0363888888889	0.0152777777778	0.106111111111	0.00611111111112	0.0205555555556	0.308888888889	0.130555555556	0.0116666666667	0.192222222222	0.115277777778	0.105
GO:0002058	0.390555555555	0.0699999999999	0.0172222222222	0.0318518518518	0.0581481481481	0.197222222222	0.576481481481	1.04814814815	0.209444444444	0.0242592592592	0.0242592592592	0.0101851851852	0.0707407407407	0.00407407407407	0.0137037037037	0.205925925926	0.0870370370369	0.00777777777777	0.128148148148	0.0768518518518	0.0699999999999
GO:0002059	0.390555555555	0.0699999999999	0.0172222222222	0.0318518518518	0.0581481481481	0.197222222222	0.576481481481	1.04814814815	0.209444444444	0.0242592592592	0.0242592592592	0.0101851851852	0.0707407407407	0.00407407407407	0.0137037037037	0.205925925926	0.0870370370369	0.00777777777777	0.128148148148	0.0768518518518	0.0699999999999
GO:0002083	0.00276267692356	0.000353067714179	1.47111547574e-05	0.0168224815023	0.0338620256059	0.00223249080309	0.00465005637652	0.391038536082	0.00237083411273	0.000657780219895	0.000528010298458	0.000138570634327	0.00045023278048	2.1173670865e-05	0.000115805690651	0.00323885719333	0.000386451968242	0.000273179324105	0.00108109126242	0.00181914957185	0.0178737607557
GO:0003680	6.56840811966	1.26737179487	0.173408119658	0.4300997151	0.215861823362	3.01981837607	9.03031695157	4.01695156695	6.70915598291	0.439569088319	2.15431267806	0.224554843305	2.60712962963	0.53853988604	0.53551994302	13.9494729345	0.78051994302	0.211688034188	7.23323361824	0.793144586894	1.22570512821
GO:0003681	4.33893055556	0.547583333333	0.225430555556	0.55912962963	0.28062037037	2.42576388889	4.93941203704	5.12203703704	3.82190277778	0.571439814815	0.400606481482	0.291921296296	1.08926851852	0.100101851852	0.0961759259259	2.83431481482	0.514675925926	0.275194444444	1.1032037037	0.931087962963	0.693416666667
GO:0003683	0.	0.	0.	0.	0.	0.	0.	0.	0.	0.	0.	0.	0.	0.	0.	0.	0.	0.	0.	0.	0.
GO:0003685	0.	0.	0.	0.	0.	0.	0.	0.	0.	0.	0.	0.	0.	0.	0.	0.	0.	0.	0.	0.	0.
GO:0003686	0.	0.	0.	0.	0.	0.	0.	0.	0.	0.	0.	0.	0.	0.	0.	0.	0.	0.	0.	0.	0.
GO:0003687	0.	0.	0.	0.	0.	0.	0.	0.	0.	0.	0.	0.	0.	0.	0.	0.	0.	0.	0.	0.	0.
GO:0003688	6.56840811966	1.26737179487	0.173408119658	0.4300997151	0.215861823362	3.01981837607	9.03031695157	6.01695156695	6.70915598291	0.439569088319	2.15431267806	0.224554843305	2.60712962963	0.53853988604	0.53551994302	13.9494729345	0.78051994302	0.211688034188	7.23323361824	9.79314458689	1.22570512821
GO:0003689	43.4250709879	5.47592711815	2.25430884963	5.76391915451	2.808188591	18.2655920723	50.7612256021	47.8197131535	39.5525409375	5.71440285617	4.01996003454	2.99064224475	10.9006356034	1.01490876801	0.965730414749	28.3630068008	5.146761275	2.75789797714	11.0320524432	9.31089219325	6.94616036525
GO:0003691	4.36893669872	1.02058173077	0.143061698718	0.854832264957	0.178086004273	2.11635016026	6.00001148504	4.78898504273	6.81005368589	0.362644497863	1.1773079594	0.185257745726	4.57588194444	0.294295405983	0.291803952991	8.43331517093	0.518928952991	0.174642628205	3.89241773504	0.629344284188	1.03620673077
GO:0003692	4.33893055556	0.547583333333	0.225430555556	0.55912962963	0.28062037037	3.42576388889	4.93941203704	5.12203703704	3.82190277778	0.571439814815	0.400606481482	0.291921296296	1.08926851852	0.100101851852	0.0961759259259	2.83431481482	6.51467592593	0.275194444444	1.1032037037	0.931087962963	0.693416666667
GO:0003693	6.56840811966	1.26737179487	0.173408119658	0.4300997151	0.215861823362	3.01981837607	9.03031695157	4.01695156695	6.70915598291	0.439569088319	2.15431267806	0.224554843305	2.60712962963	0.53853988604	0.53551994302	13.9494729345	0.78051994302	0.211688034188	7.23323361824	0.793144586894	1.22570512821
GO:0003694	0.	0.	0.	0.	0.	0.	0.	0.	0.	0.	0.	0.	0.	0.	0.	0.	0.	0.	0.	0.	0.
GO:0003695	4.33893055556	0.547583333333	0.225430555556	0.55912962963	0.28062037037	2.42576388889	4.93941203704	5.12203703704	3.82190277778	0.571439814815	0.400606481482	0.291921296296	1.08926851852	0.100101851852	0.0961759259259	2.83431481482	0.514675925926	0.275194444444	1.1032037037	0.931087962963	0.693416666667
GO:0003696	6.56840811966	1.26737179487	0.173408119658	0.4300997151	0.215861823362	3.01981837607	10.0303169516	4.01695156695	6.70915598291	0.439569088319	2.15431267806	0.224554843305	4.60712962963	0.53853988604	0.53551994302	13.9494729345	0.78051994302	0.211688034188	7.23323361824	0.793144586894	1.22570512821
GO:0003701	2.47777777778	1.33333333333	0.0111111111111	0.503703703704	0.62962962963	1.07777777778	3.5962962963	2.56296296296	0.522222222222	0.0851851851851	0.0851851851851	0.137037037037	2.61481481482	0.0814814814814	0.0074074074074	2.85185185185	1.00740740741	0.0222222222222	1.02962962963	0.403703703704	0.333333333333
GO:0003705	126.236527778	22.1425	3.26819444444	21.7209259259	4.59324074074	59.8548611111	221.639490741	78.6740740741	98.1218055556	10.3208796296	23.1125462963	6.34050925926	34.6612037037	7.10287037037	15.9710185185	318.157962963	37.9060185185	4.77972222222	117.819074074	33.8155092593	21.6008333333
GO:0003706	12.3694444444	0.333333333333	0.00277777777778	1.62592592593	0.157407407408	3.51944444444	9.64907407408	4.89074074074	0.380555555556	0.521296296296	0.0212962962963	0.284259259259	1.1537037037	0.0203703703704	0.00185185185185	6.96296296296	1.75185185185	0.00555555555556	5.75740740741	1.10092592593	1.33333333333
GO:0003709	2.47777777778	0.333333333333	0.0111111111111	0.503703703704	0.62962962963	1.07777777778	4.5962962963	4.56296296296	0.522222222222	0.0851851851851	0.0851851851851	0.137037037037	0.614814814815	0.0814814814814	0.0074074074074	5.85185185185	1.00740740741	0.0222222222222	4.02962962963	0.403703703704	0.333333333333
GO:0003714	11.8483600823	0.777419753086	0.0401872427983	4.03715500686	3.89219067215	10.5248045267	15.1533696845	20.3798079561	4.7353436214	0.976633058984	0.14206515775	9.16053155007	17.9305089163	0.309274348423	0.0253593964335	39.2001454046	9.41760631001	0.0389176954732	25.7646721536	3.68670438957	0.958283950617
GO:0003716	0.825925925925	0.111111111111	0.00370370370369	1.16790123457	0.20987654321	0.359259259258	1.1987654321	0.854320987653	0.174074074074	0.0283950617283	0.0283950617283	0.0456790123456	7.2049382716	0.0271604938271	0.00246913580246	0.950617283949	0.335802469135	0.00740740740738	0.343209876543	0.134567901234	0.111111111111
GO:0003717	0.825925925925	0.111111111111	0.00370370370369	0.167901234568	0.20987654321	0.359259259258	1.1987654321	0.854320987653	0.174074074074	0.0283950617283	0.0283950617283	0.0456790123456	0.204938271605	0.0271604938271	0.00246913580246	0.950617283949	0.335802469135	0.00740740740738	0.343209876543	0.134567901234	0.111111111111
GO:0003718	0.825925925925	0.111111111111	0.00370370370369	0.167901234568	0.20987654321	0.359259259258	1.1987654321	0.854320987653	0.174074074074	0.0283950617283	0.0283950617283	0.0456790123456	0.204938271605	0.0271604938271	0.00246913580246	0.950617283949	0.335802469135	0.00740740740738	0.343209876543	0.134567901234	0.111111111111
GO:0003719	0.	0.	0.	0.	0.	0.	0.	0.	0.	0.	0.	0.	0.	0.	0.	0.	0.	0.	0.	0.	0.
GO:0003721	0.0164553075482	0.513250442276	13.0000224407	0.000237683647523	0.0219929204157	0.0839139690216	0.028279747015	0.165237691573	44.1053114419	0.0476135630473	0.0092800157095	0.000211378933719	0.00916137203801	3.22988199636e-05	0.000176652748451	0.0298935486376	0.000589503002403	0.0046540023588	0.00588641040029	0.00277497392316	0.0230277706443
GO:0003726	0.0817883961798	0.00633658008658	0.013026007253	0.00249403496114	0.00662193678641	1.03268652218	4.63998524563	2.10102627149	0.0232913486367	0.00313839364826	0.00794657888408	0.00310657483355	1.5100007753	0.00198414280651	0.00103030619478	0.0199566466672	3.00120531759	0.00291334396598	0.0215001835397	0.0246195903268	0.0132500284803
GO:0003730	3.3183686067	0.212751322751	0.0637654320988	0.283574368019	0.0908700764256	1.42905643739	0.882166372722	2.53780129336	5.10120811287	0.43424750147	0.135305702528	0.367886537331	0.278900646678	0.166731334509	0.00550852439741	2.02972369194	0.0966196355085	0.0715520282187	1.23219282775	0.329262198707	5.64661375661
GO:0003731	0.	0.	0.	0.	0.	0.	0.	0.	0.	0.	0.	0.	0.	0.	0.	0.	0.	0.	0.	0.	0.
GO:0003732	0.	0.	0.	0.	0.	0.	0.	0.	0.	0.	0.	0.	0.	0.	0.	0.	0.	0.	0.	0.	0.
GO:0003733	0.	0.	0.	0.	0.	0.	0.	0.	0.	0.	0.	0.	0.	0.	0.	0.	0.	0.	0.	0.	0.
GO:0003734	0.	0.	0.	0.	0.	0.	0.	0.	0.	0.	0.	0.	0.	0.	0.	0.	0.	0.	0.	0.	0.
GO:0003735	7.94791666667	1.75	0.0104166666667	6.15972222222	1.02777777778	1.51041666667	21.7465277778	86.9652777778	1.48958333333	27.0798611111	7.07986111111	0.0659722222222	6.45138888889	0.701388888889	7.88194444444	3.04861111111	0.944444444444	5.02083333333	1.46527777778	3.12847222222	43.6875
GO:0003743	29.234	1.09466666667	0.018	8.98311111111	7.31955555556	45.8233333333	21.7602222222	76.4488888889	9.53933333334	9.82822222222	1.69488888889	11.7411111111	2.77644444445	1.88311111111	0.146222222222	8.86755555556	1.90888888889	0.825333333334	2.74755555556	14.7677777778	4.628
GO:0003746	18.234	3.09466666667	0.018	2.98311111111	0.319555555556	8.82333333334	18.7602222222	42.4488888889	9.53933333334	0.828222222223	0.694888888889	1.74111111111	2.77644444445	0.883111111112	0.146222222222	8.86755555556	1.90888888889	0.825333333334	2.74755555556	2.76777777778	4.628
GO:0003750	0.	0.	0.	0.	0.	0.	0.	0.	0.	0.	0.	0.	0.	0.	0.	0.	0.	0.	0.	0.	0.
GO:0003754	0.	0.	0.	0.	0.	0.	0.	0.	0.	0.	0.	0.	0.	0.	0.	0.	0.	0.	0.	0.	0.
GO:0003756	0.301785887724	0.0318691724942	0.0045830905206	0.00647500647501	0.00244836182337	4.11858367327	0.132565640378	2.32714970215	0.0414906274282	0.000596914659416	0.00223590067341	0.00110277454028	0.0080532893033	0.00659641284642	2.02343952344e-05	0.107586279461	0.000202343952344	0.000971250971253	0.00627266252268	0.0378889050764	0.0214889277389
GO:0003759	0.	0.	0.	0.	0.	0.	0.	0.	0.	0.	0.	0.	0.	0.	0.	0.	0.	0.	0.	0.	0.
GO:0003762	0.	0.	0.	0.	0.	0.	0.	0.	0.	0.	0.	0.	0.	0.	0.	0.	0.	0.	0.	0.	0.
GO:0003763	0.	0.	0.	0.	0.	0.	0.	0.	0.	0.	0.	0.	0.	0.	0.	0.	0.	0.	0.	0.	0.
GO:0003767	0.	0.	0.	0.	0.	0.	0.	0.	0.	0.	0.	0.	0.	0.	0.	0.	0.	0.	0.	0.	0.
GO:0003772	0.	0.	0.	0.	0.	0.	0.	0.	0.	0.	0.	0.	0.	0.	0.	0.	0.	0.	0.	0.	0.
GO:0003773	0.	0.	0.	0.	0.	0.	0.	0.	0.	0.	0.	0.	0.	0.	0.	0.	0.	0.	0.	0.	0.
GO:0003775	0.	0.	0.	0.	0.	0.	0.	0.	0.	0.	0.	0.	0.	0.	0.	0.	0.	0.	0.	0.	0.
GO:0003776	0.	0.	0.	0.	0.	0.	0.	0.	0.	0.	0.	0.	0.	0.	0.	0.	0.	0.	0.	0.	0.
GO:0003778	0.	0.	0.	0.	0.	0.	0.	0.	0.	0.	0.	0.	0.	0.	0.	0.	0.	0.	0.	0.	0.
GO:0003780	0.	0.	0.	0.	0.	0.	0.	0.	0.	0.	0.	0.	0.	0.	0.	0.	0.	0.	0.	0.	0.
GO:0003781	0.	0.	0.	0.	0.	0.	0.	0.	0.	0.	0.	0.	0.	0.	0.	0.	0.	0.	0.	0.	0.
GO:0003782	0.	0.	0.	0.	0.	0.	0.	0.	0.	0.	0.	0.	0.	0.	0.	0.	0.	0.	0.	0.	0.
GO:0003783	0.	0.	0.	0.	0.	0.	0.	0.	0.	0.	0.	0.	0.	0.	0.	0.	0.	0.	0.	0.	0.
GO:0003784	0.	0.	0.	0.	0.	0.	0.	0.	0.	0.	0.	0.	0.	0.	0.	0.	0.	0.	0.	0.	0.
GO:0003785	11.0020762963	1.03987111111	0.0111340740741	0.522264691358	0.532299753086	2.2455962963	26.0563241975	10.5478419753	2.84805703704	0.026032345679	0.0255879012345	0.0166802469136	0.690538765432	0.00689432098765	0.506907160494	26.6964967901	5.04811604938	0.0073437037037	3.08639308642	13.0861024691	0.0649822222222
GO:0003786	8.0020762963	2.03987111111	0.0111340740741	0.522264691358	0.532299753086	3.2455962963	36.0563241975	10.5478419753	9.84805703704	0.026032345679	0.0255879012345	0.0166802469136	5.69053876543	0.00689432098765	0.506907160494	26.6964967901	7.04811604938	0.0073437037037	3.08639308642	13.0861024691	0.0649822222222
GO:0003787	0.	0.	0.	0.	0.	0.	0.	0.	0.	0.	0.	0.	0.	0.	0.	0.	0.	0.	0.	0.	0.
GO:0003788	0.	0.	0.	0.	0.	0.	0.	0.	0.	0.	0.	0.	0.	0.	0.	0.	0.	0.	0.	0.	0.
GO:0003789	0.	0.	0.	0.	0.	0.	0.	0.	0.	0.	0.	0.	0.	0.	0.	0.	0.	0.	0.	0.	0.
GO:0003790	0.	0.	0.	0.	0.	0.	0.	0.	0.	0.	0.	0.	0.	0.	0.	0.	0.	0.	0.	0.	0.
GO:0003791	0.	0.	0.	0.	0.	0.	0.	0.	0.	0.	0.	0.	0.	0.	0.	0.	0.	0.	0.	0.	0.
GO:0003792	0.	0.	0.	0.	0.	0.	0.	0.	0.	0.	0.	0.	0.	0.	0.	0.	0.	0.	0.	0.	0.
GO:0003793	0.	0.	0.	0.	0.	0.	0.	0.	0.	0.	0.	0.	0.	0.	0.	0.	0.	0.	0.	0.	0.
GO:0003794	0.	0.	0.	0.	0.	0.	0.	0.	0.	0.	0.	0.	0.	0.	0.	0.	0.	0.	0.	0.	0.
GO:0003795	0.	0.	0.	0.	0.	0.	0.	0.	0.	0.	0.	0.	0.	0.	0.	0.	0.	0.	0.	0.	0.
GO:0003796	0.118440102782	0.0518686868687	0.00129496721602	0.00149802114714	0.000298895386615	0.0232221336169	0.0480753440841	0.151968220214	0.0523600035443	0.00185081812275	0.0108221099888	0.1219459212	0.00546842695965	0.000534880973477	0.00114064622837	0.0651668734125	0.000792427195936	0.00045277334751	0.00938980447753	0.0182723433162	0.0166294524189
GO:0003797	0.	0.	0.	0.	0.	0.	0.	0.	0.	0.	0.	0.	0.	0.	0.	0.	0.	0.	0.	0.	0.
GO:0003798	0.	0.	0.	0.	0.	0.	0.	0.	0.	0.	0.	0.	0.	0.	0.	0.	0.	0.	0.	0.	0.
GO:0003799	0.	0.	0.	0.	0.	0.	0.	0.	0.	0.	0.	0.	0.	0.	0.	0.	0.	0.	0.	0.	0.
GO:0003800	0.	0.	0.	0.	0.	0.	0.	0.	0.	0.	0.	0.	0.	0.	0.	0.	0.	0.	0.	0.	0.
GO:0003801	0.	0.	0.	0.	0.	0.	0.	0.	0.	0.	0.	0.	0.	0.	0.	0.	0.	0.	0.	0.	0.
GO:0003802	5.5280608786	0.0358891949801	0.003433625194	0.0304871772841	0.000792525646328	0.0243263643882	0.837699775982	0.392213715214	0.123050514448	0.0181650480527	0.0116495340612	0.00452832641496	0.0896258795649	0.00141824500544	0.0225951478277	0.0982960027352	0.00778295089832	0.00183184852244	0.0179527643975	0.179131213339	0.0592447602017
GO:0003803	5.5280608786	0.0358891949801	0.003433625194	0.0304871772841	0.000792525646328	0.0243263643882	0.837699775982	0.392213715214	0.123050514448	0.0181650480527	0.0116495340612	0.00452832641496	0.0896258795649	0.00141824500544	0.0225951478277	0.0982960027352	0.00778295089832	0.00183184852244	0.0179527643975	0.179131213339	0.0592447602017
GO:0003804	5.52996719668	0.19111795315	0.00370595634868	0.0330289347278	0.00151874205882	0.0393045778958	0.92421030612	0.505685029666	0.304150732313	0.0202529202387	0.043149170953	0.00625309039462	0.209270033523	0.00341534013979	0.0227767019309	4.19924008407	0.0390102566354	0.00727847161611	0.289920810876	0.180855977318	0.0935584856919
GO:0003805	5.5280608786	0.0358891949801	0.003433625194	0.0304871772841	0.000792525646328	0.0243263643882	0.837699775982	0.392213715214	0.123050514448	0.0181650480527	0.0116495340612	0.00452832641496	0.0896258795649	0.00141824500544	0.0225951478277	0.0982960027352	0.00778295089832	0.00183184852244	0.0179527643975	0.179131213339	0.0592447602017
GO:0003806	5.5280608786	0.0358891949801	0.003433625194	0.0304871772841	0.000792525646328	0.0243263643882	0.837699775982	0.392213715214	0.123050514448	0.0181650480527	0.0116495340612	0.00452832641496	0.0896258795649	0.00141824500544	0.0225951478277	0.0982960027352	0.00778295089832	0.00183184852244	0.0179527643975	0.179131213339	0.0592447602017
GO:0003807	5.5280608786	0.0358891949801	0.003433625194	0.0304871772841	0.000792525646328	0.0243263643882	0.837699775982	0.392213715214	0.123050514448	0.0181650480527	0.0116495340612	0.00452832641496	0.0896258795649	0.00141824500544	0.0225951478277	0.0982960027352	0.00778295089832	0.00183184852244	0.0179527643975	0.179131213339	0.0592447602017
GO:0003808	5.5280608786	0.0358891949801	0.003433625194	0.0304871772841	0.000792525646328	0.0243263643882	0.837699775982	0.392213715214	0.123050514448	0.0181650480527	0.0116495340612	0.00452832641496	0.0896258795649	0.00141824500544	0.0225951478277	0.0982960027352	0.00778295089832	0.00183184852244	0.0179527643975	0.179131213339	0.0592447602017
GO:0003809	5.5280608786	0.0358891949801	0.003433625194	0.0304871772841	0.000792525646328	0.0243263643882	9.83769977598	0.392213715214	0.123050514448	0.0181650480527	0.0116495340612	0.00452832641496	0.0896258795649	0.00141824500544	0.0225951478277	0.0982960027352	0.00778295089832	0.00183184852244	0.0179527643975	0.179131213339	0.0592447602017
GO:0003810	0.198912738496	0.0254208754209	0.00105920314254	0.0112186681631	0.0380658436214	0.160739337823	0.33480405911	0.554774597831	0.170700056117	0.0473601758324	0.038016741489	0.00997708567154	0.0324167601946	0.00152450430228	0.00833800972691	0.23319771792	0.0278245417135	0.0196689113356	0.0778385708942	0.130978769173	0.0869107744108
GO:0003811	0.	0.	0.	0.	0.	0.	0.	0.	0.	0.	0.	0.	0.	0.	0.	0.	0.	0.	0.	0.	0.
GO:0003812	5.5280608786	0.0358891949801	0.003433625194	0.0304871772841	0.000792525646328	0.0243263643882	0.837699775982	0.392213715214	0.123050514448	0.0181650480527	0.0116495340612	0.00452832641496	0.0896258795649	0.00141824500544	0.0225951478277	0.0982960027352	0.00778295089832	0.00183184852244	0.0179527643975	0.179131213339	0.0592447602017
GO:0003813	5.5280608786	0.0358891949801	0.003433625194	0.0304871772841	0.000792525646328	0.0243263643882	0.837699775982	0.392213715214	0.123050514448	0.0181650480527	0.0116495340612	0.00452832641496	0.0896258795649	0.00141824500544	0.0225951478277	0.0982960027352	0.00778295089832	0.00183184852244	0.0179527643975	0.179131213339	0.0592447602017
GO:0003815	5.5280608786	0.0358891949801	0.003433625194	0.0304871772841	0.000792525646328	0.0243263643882	0.837699775982	0.392213715214	0.123050514448	0.0181650480527	0.0116495340612	0.00452832641496	0.0896258795649	0.00141824500544	0.0225951478277	0.0982960027352	0.00778295089832	0.00183184852244	0.0179527643975	0.179131213339	0.0592447602017
GO:0003816	5.5280608786	0.0358891949801	0.003433625194	0.0304871772841	0.000792525646328	0.0243263643882	0.837699775982	0.392213715214	0.123050514448	0.0181650480527	0.0116495340612	0.00452832641496	0.0896258795649	0.00141824500544	0.0225951478277	0.0982960027352	0.00778295089832	0.00183184852244	0.0179527643975	0.179131213339	0.0592447602017
GO:0003817	5.5280608786	0.0358891949801	0.003433625194	0.0304871772841	0.000792525646328	0.0243263643882	0.837699775982	0.392213715214	0.123050514448	0.0181650480527	0.0116495340612	0.00452832641496	0.0896258795649	0.00141824500544	0.0225951478277	0.0982960027352	0.00778295089832	0.00183184852244	0.0179527643975	0.179131213339	0.0592447602017
GO:0003818	5.5280608786	0.0358891949801	0.003433625194	0.0304871772841	0.000792525646328	0.0243263643882	2.83769977598	0.392213715214	0.123050514448	0.0181650480527	0.0116495340612	0.00452832641496	0.0896258795649	0.00141824500544	0.0225951478277	0.0982960027352	0.00778295089832	0.00183184852244	0.0179527643975	0.179131213339	0.0592447602017
GO:0003819	0.	0.	0.	0.	0.	0.	0.	0.	0.	0.	0.	0.	0.	0.	0.	0.	0.	0.	0.	0.	0.
GO:0003820	0.	0.	0.	0.	0.	0.	0.	0.	0.	0.	0.	0.	0.	0.	0.	0.	0.	0.	0.	0.	0.
GO:0003821	0.	0.	0.	0.	0.	0.	0.	0.	0.	0.	0.	0.	0.	0.	0.	0.	0.	0.	0.	0.	0.
GO:0003822	0.	0.	0.	0.	0.	0.	0.	0.	0.	0.	0.	0.	0.	0.	0.	0.	0.	0.	0.	0.	0.
GO:0003825	1.00285225527	0.00118317086756	5.42040975057e-06	0.000398573617641	0.000194799714657	0.00139117867473	0.00375482072491	0.00977600214198	0.00166959389344	0.000242362912799	0.000535711180889	0.00130198720832	0.000620774520662	7.80156105381e-06	0.000131447683198	0.00426384028993	0.000142390454817	0.000100654496296	0.00108065979297	0.00112515980149	0.00112708626059
GO:0003826	1.7732050232	0.355446355446	0.226521976522	0.203749203749	0.0325325325325	1.09097734098	7.44674219674	2.01942851943	1.03924378924	0.136477386477	0.464487214487	0.110587860588	0.707298207298	0.0553735553735	0.0540995540995	0.593275093275	0.0139685139685	0.17785967786	1.17626717627	0.20682045682	2.11588861589
GO:0003827	0.00854421825497	0.00457109465374	1.50064199651e-05	0.00110345220538	0.000539303569608	0.00385148215727	8.02011135227	0.0270648900126	0.00462227549005	0.000670982420295	0.00148311794317	0.00360455532632	0.00171861604369	2.15986441882e-05	0.0042503614129	0.011804454091	0.00039420838319	0.000278662262134	0.00299180974112	0.00311500814256	0.0031203415501
GO:0003828	0.324039912108	0.131739472648	0.00061901482356	0.0455174034719	0.0222462722463	0.158873638987	0.403456917661	1.11642671302	0.190668863964	0.0276780248371	0.0611786151558	0.14868790721	0.0708929118019	0.000890944072762	0.00487286282741	40.1232973676	0.0162610958065	0.011494818313	0.123412151821	0.12849408588	0.128714088941
GO:0003829	0.00854421825497	0.00457109465374	1.50064199651e-05	0.00110345220538	0.000539303569608	0.00385148215727	0.0201113522739	0.0270648900126	0.00462227549005	0.000670982420295	0.00148311794317	0.00360455532632	0.00171861604369	2.15986441882e-05	0.0042503614129	0.011804454091	0.00039420838319	0.000278662262134	0.00299180974112	0.00311500814256	0.0031203415501
GO:0003830	0.00854421825497	0.00457109465374	1.50064199651e-05	0.00110345220538	0.000539303569608	0.00385148215727	0.0201113522739	0.0270648900126	0.00462227549005	0.000670982420295	0.00148311794317	0.00360455532632	0.00171861604369	2.15986441882e-05	0.0042503614129	0.011804454091	0.00039420838319	0.000278662262134	0.00299180974112	0.00311500814256	0.0031203415501
GO:0003831	0.0142058805199	0.00279884982079	1.23328623851e-05	0.0009068601458	0.000443220749734	0.00316529855453	0.00934438721359	0.0222429843206	0.00379876663837	0.000551439575299	0.00121888428663	0.00296236443484	0.001412425829	1.77506098788e-05	0.000619549896805	0.00970136169543	0.00032397585515	0.00022901553727	0.00245878616655	0.0025600354275	0.00256441863025
GO:0003832	12.0640616693	1.12121212121	0.776980329612	0.898812688287	0.179337231969	3.93328017012	9.84520645048	14.1809321283	6.41600212653	1.11049087365	1.49326599327	0.167552720184	3.28105617579	0.320928584087	0.68438773702	4.10012404749	0.475456317562	0.271664008506	3.63388268652	2.96340598972	2.97767145136
GO:0003833	2.62171717172	0.030303030303	0.276262626263	0.0077441077441	0.540740740741	2.07323232323	4.90589225589	10.9437710438	0.590404040404	0.00993265993265	0.337205387205	0.0183501683501	0.834006734007	0.0097643097643	0.200336700337	2.09023569024	0.903367003367	0.916161616162	0.904377104377	3.63047138047	2.65757575758
GO:0003834	0.00675506675507	0.00135408135408	0.000862940862942	0.000776187442855	0.000123933457267	0.124156104156	0.112178065511	0.0476930610263	0.123959023959	0.000519913853248	0.00176947510281	0.000421287087954	0.0693611360276	0.000210946877614	0.000206093539427	7.18892676226	5.32133865468e-05	0.000677560677561	0.00448101781436	0.0274545541212	0.000441480441481
GO:0003835	0.324039912108	0.131739472648	0.00061901482356	0.0455174034719	0.0222462722463	0.158873638987	0.403456917661	1.11642671302	0.190668863964	0.0276780248371	0.0611786151558	0.14868790721	0.0708929118019	0.000890944072762	0.00487286282741	4.12329736762	0.0162610958065	0.011494818313	0.123412151821	0.12849408588	0.128714088941
GO:0003836	0.324039912108	0.131739472648	0.00061901482356	0.0455174034719	0.0222462722463	0.158873638987	0.403456917661	1.11642671302	0.190668863964	0.0276780248371	0.0611786151558	0.14868790721	0.0708929118019	0.000890944072762	0.00487286282741	4.12329736762	0.0162610958065	0.011494818313	0.123412151821	0.12849408588	0.128714088941
GO:0003837	0.0156040040094	0.000792936436501	0.000549491039329	0.000635652537685	0.000126829725579	0.00278166914436	0.00696266368491	0.0156866563849	0.0342404541206	0.000785354224645	0.00105605798675	0.000118495558829	0.00232040747934	0.000226965052395	0.000484008300579	0.00289966339992	0.000336249163763	0.000192124475605	0.00256993117858	0.00209576095454	0.00210584968271
GO:0003838	0.0487124468895	0.0082221019721	9.45717091551e-05	0.0188588096574	0.0391130217519	0.132208869448	0.166797981468	0.766200112901	0.0890506002485	0.0601809680803	0.0462514947758	0.000890811220673	0.0267038773983	0.00608849740794	0.000744465154188	0.0410593200524	0.00248433408156	0.00175615279782	0.018854634306	0.205742152009	0.137521795334
GO:0003839	0.198912738496	0.0254208754209	0.00105920314254	0.0112186681631	0.0380658436214	0.160739337823	0.33480405911	0.554774597831	0.170700056117	0.0473601758324	0.038016741489	0.00997708567154	0.0324167601946	0.00152450430228	0.00833800972691	0.23319771792	0.0278245417135	0.0196689113356	0.0778385708942	0.130978769173	0.0869107744108
GO:0003840	0.198912738496	0.0254208754209	0.00105920314254	0.0112186681631	0.0380658436214	0.160739337823	0.33480405911	0.554774597831	0.170700056117	0.0473601758324	0.038016741489	0.00997708567154	6.03241676019	0.00152450430228	0.00833800972691	0.23319771792	0.0278245417135	0.0196689113356	0.0778385708942	0.130978769173	0.0869107744108
GO:0003841	0.000798382352464	1.83411799574e-06	7.64215831557e-08	0.000260549687457	0.00130144775206	0.000790818134041	0.0031410392539	0.0109491179363	0.00105127706032	3.41704010336e-06	2.74291064135e-06	7.1984745105e-07	0.000521819391067	1.09993095403e-07	0.000779822367223	0.0156012408166	2.00754269217e-06	1.41911337198e-06	0.00364197969487	0.00416529428349	0.00182445243682
GO:0003842	0.00268667427758	0.000538555084009	0.000343215115942	0.000308710914771	4.92917159583e-05	0.00165299597118	0.00219203363143	0.00305974018095	0.00157461180188	0.000206783918905	0.000703768506798	0.000167557364527	0.00107166395045	8.38993263235e-05	8.19690213629e-05	0.000898901656477	2.11644151038e-05	0.000269484360393	0.00178222299434	0.000313364328516	0.000175588811952
GO:0003843	0.0028522552673	0.00118317086756	5.42040975057e-06	0.000398573617641	0.000194799714657	0.00139117867473	0.00375482072491	0.00977600214198	0.00166959389344	0.000242362912799	0.000535711180889	0.00130198720832	0.000620774520662	7.80156105381e-06	0.000131447683198	0.00426384028993	0.000142390454817	0.000100654496296	0.00108065979297	0.00112515980149	0.00112708626059
GO:0003844	0.103737250754	0.0783894136167	0.00015475370589	0.011379350868	0.00556156806157	0.0397184097468	0.441773320325	3.27910667825	0.047667215991	0.00691950620928	0.015294653789	0.0371719768026	0.0177232279505	0.00022273601819	0.137581852071	0.121733432813	0.00406527395164	0.00287370457825	0.0308530379553	0.0321235214701	0.0321785222353
GO:0003845	0.0422265766904	0.00846449372247	0.00539432693258	0.00485202289929	0.000774720047564	0.0259802097069	0.0344522881012	0.0480900697497	0.0247482423026	0.00325003186387	0.0110611602875	0.00318507837959	0.0168433890061	0.00131864936767	0.00128831068049	0.0141280765038	0.000332642034408	0.00423549743486	0.029298277748	0.00492516080588	0.00275973700859
GO:0003846	0.000798382352464	1.83411799574e-06	7.64215831557e-08	0.000260549687457	0.00130144775206	0.000790818134041	0.0031410392539	0.0109491179363	0.00105127706032	3.41704010336e-06	2.74291064135e-06	7.1984745105e-07	0.000521819391067	1.09993095403e-07	0.000779822367223	0.0156012408166	2.00754269217e-06	1.41911337198e-06	0.00364197969487	0.00416529428349	0.00182445243682
GO:0003847	0.264525739854	0.0146173271173	0.00124516078463	0.00144040494918	0.033941245564	0.031944359247	0.124751933414	0.0547771348209	17.0166923111	0.00177963281033	0.0120084390917	0.000268513974654	0.0821811797688	0.0389758470898	0.00109677521958	0.0706732757171	0.000761949226861	0.00043535898799	0.0314645555873	0.00474904806045	0.0111821657874
GO:0003848	1.12775813692	0.0744377104376	0.0171015712682	0.0596674148896	0.183588477366	0.519168911335	1.09219622147	1.43918780396	0.641528058361	0.0572545828655	0.0715374111484	0.0103761690984	0.177713430602	0.00158548447437	0.0326715301159	0.923414515525	0.116937523382	0.124455667789	0.28895211373	0.30421791994	0.234387205387
GO:0003849	0.165760615414	0.0211840628508	0.000882669285447	0.00934889013595	0.0317215363512	0.133949448186	0.279003382592	0.462312164859	0.142250046764	0.0394668131938	0.0316806179075	0.00831423805963	0.0270139668288	0.0012704202519	0.0069483414391	0.1943314316	0.0231871180946	0.0163907594464	0.0648654757452	0.109148974311	0.0724256453425
GO:0003850	0.00368744333752	0.00731408285757	4.69191020297e-05	5.42761285197e-05	0.000312761910143	0.00748389373009	0.00808244000305	0.0117259016986	0.0127062803217	6.70586276358e-05	0.00190176727013	1.01179178855e-05	0.000198131411582	1.93797454158e-05	4.13277618973e-05	0.00749396884345	2.87111302875e-05	1.64048314315e-05	0.0050503552347	0.0277151815211	0.0004213569717
GO:0003851	0.0142058805199	0.00279884982079	1.23328623851e-05	0.0009068601458	0.000443220749734	0.00316529855453	0.00934438721359	0.0222429843206	0.00379876663837	0.000551439575299	0.00121888428663	0.00296236443484	0.001412425829	1.77506098788e-05	0.000619549896805	0.00970136169543	0.00032397585515	0.00022901553727	0.00245878616655	0.0025600354275	0.00256441863025
GO:0003852	0.17551123985	0.0224301841949	0.00093459100812	0.00989882484982	0.0335875090777	0.141828827491	0.295415346274	0.489506998086	0.150617696574	0.0417883904404	0.0335441836668	0.00880331088665	0.0286030237011	0.00134515085496	0.0073570674061	0.205762692283	0.0245510662178	0.0173549217667	0.0686810919655	0.115569502212	0.0766859774214
GO:0003853	0.00817145171983	0.001638001638	0.00104388007614	0.000938936422807	0.000149919504758	0.00502754535012	0.00666701473153	0.00930612220934	0.00478914188591	0.000628928048282	0.00214049407598	0.000509621477363	0.00325943874331	0.000255177674532	0.000249306700919	0.00273398660495	6.43710321129e-05	0.000819629851887	0.00542058606574	0.000953089662766	0.000534048921145
GO:0003854	0.0422265766904	0.00846449372247	0.00539432693258	0.00485202289929	0.000774720047564	0.0259802097069	0.0344522881012	0.0480900697497	0.0247482423026	0.00325003186387	0.0110611602875	0.00318507837959	0.0168433890061	0.00131864936767	0.00128831068049	0.0141280765038	0.000332642034408	0.00423549743486	0.029298277748	0.00492516080588	0.00275973700859
GO:0003855	0.000214821829405	0.000420875420875	0.000918978783562	0.000205491524936	0.000628165558721	0.000382767309851	0.00487840027771	0.00370177019483	0.000527780475697	0.000540820419293	0.000559031375004	0.0613103299735	2.27074879853e-05	6.51997179776e-06	2.24826613716e-07	6.02535324758e-05	2.24826613716e-06	1.07916774583e-05	6.96962502518e-05	0.000354214329909	0.00070618039368
GO:0003856	0.000897648358586	0.00175865800866	0.00384001848846	0.000858661014911	0.00262483465609	0.00159942054473	0.0203847440176	0.0154681111712	0.00220536841631	0.00225985675205	0.00233595253127	0.00618959310366	9.48848605099e-05	2.72441678692e-05	9.39454064454e-07	0.000251773689274	9.39454064454e-06	4.50937950938e-05	0.000291230759981	0.00148010987855	0.00295082521645
GO:0003857	0.000155598896385	3.11904488808e-05	1.98773233171e-05	1.7879010508e-05	2.85473258446e-06	9.57333574039e-05	14.0001269518	0.000177205029784	9.11937336997e-05	1.19759026393e-05	4.075879383e-05	0.0115927156775	6.20654797558e-05	4.85903434305e-06	4.74724061947e-06	5.20599414947e-05	1.22573832647e-06	1.56072023394e-05	0.0271302445749	1.81485132345e-05	1.01692362134e-05
GO:0003858	0.000155598896385	3.11904488808e-05	1.98773233171e-05	1.7879010508e-05	2.85473258446e-06	9.57333574039e-05	7.00012695175	0.000177205029784	9.11937336997e-05	1.19759026393e-05	4.075879383e-05	0.0115927156775	6.20654797558e-05	4.85903434305e-06	4.74724061947e-06	5.20599414947e-05	1.22573832647e-06	1.56072023394e-05	0.0271302445749	1.81485132345e-05	1.01692362134e-05
GO:0003859	0.000214821829405	0.000420875420875	0.000918978783562	0.000205491524936	0.000628165558721	0.000382767309851	0.00487840027771	0.00370177019483	0.000527780475697	0.000540820419293	0.000559031375004	0.0613103299735	2.27074879853e-05	6.51997179776e-06	2.24826613716e-07	6.02535324758e-05	2.24826613716e-06	1.07916774583e-05	6.96962502518e-05	0.000354214329909	0.00070618039368
GO:0003860	0.0195037608049	0.00103815937149	0.000719426231122	0.000832233970636	0.00479568262219	0.00364192608345	0.0128196356023	5.2983156779	0.00964444641345	0.00102823229042	0.00693820925302	0.000155141407578	0.00303801497759	0.0669638227631	0.000633692349092	0.00379641115509	0.000440237331076	0.000251540748617	0.00336470619122	0.00274389443493	0.0064608068994
GO:0003861	0.000214821829405	0.000420875420875	0.000918978783562	0.000205491524936	0.000628165558721	0.000382767309851	0.00487840027771	0.00370177019483	0.000527780475697	0.000540820419293	0.000559031375004	0.0613103299735	2.27074879853e-05	6.51997179776e-06	2.24826613716e-07	6.02535324758e-05	2.24826613716e-06	1.07916774583e-05	6.96962502518e-05	0.000354214329909	0.00070618039368
GO:0003862	0.000155598896385	3.11904488808e-05	1.98773233171e-05	1.7879010508e-05	2.85473258446e-06	9.57333574039e-05	0.000126951754716	0.000177205029784	9.11937336997e-05	1.19759026393e-05	4.075879383e-05	0.0115927156775	6.20654797558e-05	4.85903434305e-06	4.74724061947e-06	5.20599414947e-05	1.22573832647e-06	1.56072023394e-05	0.0271302445749	1.81485132345e-05	1.01692362134e-05
GO:0003863	0.0328371300593	0.00658233991567	0.00419485141707	0.00377313340276	0.000602454306157	0.0202032840922	5.02679152216	0.0373968244338	0.0192452553563	0.00252735900884	0.00860161508309	0.00204792334422	0.01309811495	0.00102543621062	0.00100184359444	0.0109865758014	0.000258676184602	0.00329369773814	0.0217827254864	0.00383000845963	6.00214608548
GO:0003864	0.0142274681337	0.00493326118326	5.6743025493e-05	0.0113152857945	0.0234678130512	0.0693253216691	0.100078788881	0.729720067741	0.0484303601491	0.0311085808482	0.0127508968655	0.000534486732404	0.016022326439	0.00365309844477	0.000446679092513	0.0196355920314	0.00149060044893	0.00105369167869	0.0113127805836	0.103445291206	0.0725130772006
GO:0003865	0.314600891214	0.063063063063	0.0401893829313	0.0361490522781	0.00577190093319	0.19356049598	2.25668006716	0.35828570506	0.184381962608	0.0242137298589	0.0824090219251	0.0196204268785	0.125488391617	0.00982434046949	0.0095983079854	17.1052584843	0.00247828473635	0.0315557492977	0.208692563531	0.0366939520165	0.0205608834641
GO:0003866	0.165760615414	0.0211840628508	0.000882669285447	0.00934889013595	0.0317215363512	0.133949448186	0.279003382592	0.462312164859	0.142250046764	0.0394668131938	0.0316806179075	0.00831423805963	0.0270139668288	0.0012704202519	0.0069483414391	0.1943314316	0.0231871180946	0.0163907594464	0.0648654757452	0.109148974311	0.0724256453425
GO:0003867	0.0236930315056	0.00272366522367	0.000113486050986	0.0250115239699	0.00407848324516	0.052936357624	0.0858718634763	0.335630611673	0.0540035774412	0.00507430455349	0.0397875080168	0.00106897346481	0.00347322430657	0.000163339746674	0.000893358185028	0.0821283269202	0.00298120089788	0.00210738335739	0.00833984688154	0.168795344317	0.0093118686869
GO:0003868	0.00675506675507	0.00135408135408	0.000862940862942	0.000776187442855	0.000123933457267	8.12415610416	0.112178065511	0.0476930610263	4.12395902396	0.000519913853248	0.00176947510281	0.000421287087954	0.0693611360276	0.000210946877614	0.000206093539427	0.18892676226	5.32133865468e-05	0.000677560677561	0.00448101781436	0.0274545541212	0.000441480441481
GO:0003869	0.0221246600251	0.0438844971454	0.000281514612178	0.000325656771118	0.00187657146086	0.0449033623805	1.04849464002	0.0703554101915	0.07623768193	0.000402351765815	0.0114106036208	6.07075073132e-05	0.00118878846949	0.000116278472495	0.000247966571384	0.0449638130607	0.000172266781725	9.84289885892e-05	0.0303021314082	0.166291089127	0.0025281418302
GO:0003870	0.0188506944332	4.33055637883e-05	1.80439849117e-06	0.00615186762053	0.0307286274793	0.0186720948316	0.0741634268283	0.258520840164	0.0248218194799	8.06801135514e-05	6.47631679206e-05	1.69963981498e-05	0.0123207356224	2.59705919701e-06	0.0184124725595	0.233441995471	4.74003135651e-05	3.3506843505e-05	0.08599118724	0.098347226138	0.0430773492029
GO:0003871	0.125201719577	0.0434126984127	0.000499338624339	0.0995745149913	0.20651675485	0.610062830688	0.880693342152	3.12153659612	0.426187169312	0.273755511464	0.112207892416	0.00470348324515	0.140996472663	0.032147266314	0.00393077601411	0.172793209877	0.0131172839506	0.00927248677249	0.0995524691359	0.910318562611	0.638115079366
GO:0003872	0.0166195074343	0.00795127699358	0.000223457659616	0.000768542717074	0.00235946593148	0.513603320396	0.0138769487197	0.0904823495471	0.00818926482679	0.0240479486297	0.000885182254678	0.000121805836875	0.00229049876441	1.8612000385e-05	0.000417584555545	0.0115437342859	0.00149759228988	0.00160855011282	0.00368713887339	0.0295105228976	0.00295579214013
GO:0003873	0.0166195074343	0.00795127699358	0.000223457659616	0.000768542717074	0.00235946593148	0.513603320396	0.0138769487197	0.0904823495471	0.00818926482679	0.0240479486297	0.000885182254678	0.000121805836875	0.00229049876441	1.8612000385e-05	0.000417584555545	0.0115437342859	0.00149759228988	0.00160855011282	0.00368713887339	0.0295105228976	0.00295579214013
GO:0003874	0.000897648358586	0.00175865800866	0.00384001848846	0.000858661014911	0.00262483465609	0.00159942054473	0.0203847440176	0.0154681111712	0.00220536841631	0.00225985675205	5.00233595253	0.00618959310366	9.48848605099e-05	2.72441678692e-05	9.39454064454e-07	0.000251773689274	9.39454064454e-06	4.50937950938e-05	0.000291230759981	0.00148010987855	0.00295082521645
GO:0003875	0.146036924267	0.0101928374656	0.00706345754193	0.00817102443898	0.00163033847245	0.0812116379102	0.125865513186	0.238008473894	9.24014547388	0.0100953715786	0.0135751453933	0.0287959338199	0.0298277834163	0.00291753258261	0.00622170670018	0.0372738549772	0.00432233015965	0.0024696728046	0.051217115332	0.0542127817248	0.0907061041033
GO:0003876	0.16357679236	0.0126731601732	0.026052014506	0.00498806992229	0.0132438735728	0.0653730443533	0.279970491253	0.202052542974	0.0465826972735	0.00627678729653	0.0158931577682	0.0062131496671	0.0200015505937	0.00396828561302	0.00206061238956	0.0399132933344	0.0024106351738	0.00582668793195	0.0430003670793	0.0492391806537	0.0265000569606
GO:0003877	0.0658212301927	0.0530017691035	8.97629781811e-05	0.000950734590095	0.087971681663	0.335655876087	0.11311898806	0.660950766295	0.421245767468	0.190454252189	0.0371200628381	0.000845515734876	0.0366454881521	0.000129195279854	0.000706610993805	0.119574194551	0.00235801200961	0.0186160094352	0.0235456416012	0.0110998956927	0.0921110825773
GO:0003878	0.17551123985	0.0224301841949	0.00093459100812	0.00989882484982	0.0335875090777	0.141828827491	0.295415346274	0.489506998086	0.150617696574	0.0417883904404	0.0335441836668	0.00880331088665	0.0286030237011	0.00134515085496	0.0073570674061	0.205762692283	0.0245510662178	0.0173549217667	0.0686810919655	0.115569502212	0.0766859774214
GO:0003879	0.282059488614	0.0353447365642	0.000166077147785	0.0122119862973	0.00596851206607	0.0426246348502	0.108244538885	0.299529118127	0.0511550610636	0.00742581154166	0.0164137747979	0.0398918775443	0.0190200495078	0.000239033775619	0.0013073534415	0.130640757165	0.00436273302127	0.00308397564495	0.0331105773179	0.0344740230411	0.0345330482525
GO:0003881	0.0125563505425	0.000847362514029	3.53067714178e-05	0.000373955605437	0.00126886145405	0.00535797792742	0.0178268019703	0.0333073014092	0.00569000187056	0.00157867252775	0.0012672247163	0.000332569522384	0.00108055867315	5.08168100761e-05	0.000277933657563	0.0870325165233	0.000927484723781	0.000655630377853	0.0025946190298	0.631032625639	3.02289702581
GO:0003882	0.0125563505425	0.000847362514029	3.53067714178e-05	0.000373955605437	0.00126886145405	0.00535797792742	0.0178268019703	0.0333073014092	0.00569000187056	0.00157867252775	0.0012672247163	0.000332569522384	0.00108055867315	5.08168100761e-05	0.000277933657563	0.0870325165233	0.000927484723781	0.000655630377853	0.0025946190298	0.631032625639	0.0228970258137
GO:0003883	0.0705094422486	0.00131752305665	0.0120114185332	0.0003367003367	0.0235104669887	0.0901405357928	0.2132996633	0.475816132338	0.0256697408871	0.00043185477968	0.0146611037915	0.000797833406527	0.0362611623481	0.000424535207143	0.00871029131899	0.090879812619	0.0392768262334	0.0398331137462	0.0393207436686	0.15784658176	0.115546772069
GO:0003884	0.0079160938536	0.00158681408681	0.00101125882376	0.000909594659595	0.000145234520235	11.0048704346	0.00645867052117	0.00901530589031	0.00463948120198	0.000609274046774	0.0020736036361	0.000493695806196	0.00315758128258	0.000247203372203	0.000241515866516	0.00264854952355	6.23594373595e-05	0.000794016419017	0.00525119275119	0.000923305610806	0.00051735989236
GO:0003885	0.0013000036827	0.000260591169682	0.000166071830295	0.000149376249083	2.38508303024e-05	0.000799836760247	0.00106066143456	0.0014805194424	0.000761908936395	0.000100056734954	0.000340533148451	8.1076144126e-05	0.000518547072799	4.05964482211e-05	3.96624296917e-05	0.000434952414424	1.0240846018e-05	0.000130395658255	0.000862365965005	0.000151627900895	8.49623283641e-05
GO:0003889	0.0645569134435	0.00165630528448	2.80509306816e-06	2.97104559404e-05	0.00274911505196	0.260489246128	0.566034968377	12.0831547114	0.388163930233	0.00595169538091	0.376160001964	2.64223667148e-05	0.126145171505	4.03735249545e-06	2.20815935564e-05	0.00373669357971	7.36878753004e-05	0.438081750295	0.000735801300037	0.000346871740395	3.81537847133
GO:0003890	0.0645569134435	0.00165630528448	2.80509306816e-06	2.97104559404e-05	0.00274911505196	0.260489246128	17.5660349684	1.08315471145	0.388163930233	0.00595169538091	0.376160001964	2.64223667148e-05	0.126145171505	4.03735249545e-06	2.20815935564e-05	0.00373669357971	7.36878753004e-05	0.438081750295	0.000735801300037	0.000346871740395	0.815378471331
GO:0003891	0.0645569134435	0.00165630528448	2.80509306816e-06	2.97104559404e-05	0.00274911505196	1.26048924613	2.56603496838	1.08315471145	0.388163930233	0.00595169538091	0.376160001964	2.64223667148e-05	2.1261451715	4.03735249545e-06	2.20815935564e-05	0.00373669357971	7.36878753004e-05	0.438081750295	0.000735801300037	0.000346871740395	0.815378471331
GO:0003892	0.	0.	0.	0.	0.	0.	0.	0.	0.	0.	0.	0.	0.	0.	0.	0.	0.	0.	0.	0.	0.
GO:0003893	0.0645569134435	0.00165630528448	2.80509306816e-06	2.97104559404e-05	0.00274911505196	0.260489246128	0.566034968377	3.08315471145	0.388163930233	0.00595169538091	2.37616000196	2.64223667148e-05	0.126145171505	4.03735249545e-06	2.20815935564e-05	0.00373669357971	7.36878753004e-05	0.438081750295	0.000735801300037	0.000346871740395	0.815378471331
GO:0003894	0.0645569134435	0.00165630528448	2.80509306816e-06	2.97104559404e-05	0.00274911505196	0.260489246128	0.566034968377	1.08315471145	0.388163930233	0.00595169538091	0.376160001964	2.64223667148e-05	0.126145171505	4.03735249545e-06	2.20815935564e-05	0.00373669357971	7.36878753004e-05	0.438081750295	0.000735801300037	0.000346871740395	0.815378471331
GO:0003895	1.06455691344	0.00165630528448	2.80509306816e-06	2.97104559404e-05	0.00274911505196	8.26048924613	0.566034968377	1.08315471145	7.38816393023	0.00595169538091	0.376160001964	2.64223667148e-05	0.126145171505	4.03735249545e-06	2.20815935564e-05	0.00373669357971	7.36878753004e-05	0.438081750295	0.000735801300037	0.000346871740395	0.815378471331
GO:0003896	3.0329106151	11.0265008846	4.48814890906e-05	0.000475367295047	0.0439858408314	21.167827938	13.056559494	42.3304753831	0.210622883734	30.0952271261	0.018560031419	0.000422757867438	6.01832274408	1.00006459764	0.000353305496903	0.0597870972753	0.00117900600481	13.0093080047	0.0117728208006	4.00554994785	6.04605554129
GO:0003900	0.	0.	0.	0.	0.	0.	0.	0.	0.	0.	0.	0.	0.	0.	0.	0.	0.	0.	0.	0.	0.
GO:0003901	0.	0.	0.	0.	0.	0.	0.	0.	0.	0.	0.	0.	0.	0.	0.	0.	0.	0.	0.	0.	0.
GO:0003902	0.	0.	0.	0.	0.	0.	0.	0.	0.	0.	0.	0.	0.	0.	0.	0.	0.	0.	0.	0.	0.
GO:0003904	0.0111707351291	0.0218855218855	0.0477868967452	0.0106855592967	0.0326646090535	0.0199039001122	0.864787925552	0.192492050131	0.0274445847362	0.0281226618032	0.306847409278	0.0770260475121	0.00118078937524	0.000339038533483	1.16909839132e-05	0.00313318368874	0.000116909839132	0.000561167227835	0.0036242050131	0.0184191451553	0.0367213804714
GO:0003908	0.011381974507	0.00394660894661	4.53944203944e-05	0.00905222863555	0.0187742504409	0.0554602573352	0.0800630311046	0.283776054192	0.0387442881193	0.0248868646785	0.0102007174924	0.000427589385923	0.0128178611512	0.00292247875581	0.00035734327401	4.01570847363	0.00119248035915	0.000842953342953	0.00905022446688	0.0827562329645	0.0580104617604
GO:0003910	0.270286195287	0.00505050505051	0.0460437710439	0.00129068462402	0.0901234567903	0.345538720539	2.81764870932	25.157295174	0.0984006734009	0.00165544332211	0.0562008978677	0.0030583613917	0.139001122335	0.00162738496072	0.0333894500562	0.34837261504	0.150561167228	0.152693602694	0.150729517396	0.605078563413	0.44292929293
GO:0003911	0.270286195287	0.00505050505051	0.0460437710439	0.00129068462402	0.0901234567903	0.345538720539	0.817648709317	2.15729517397	0.0984006734009	0.00165544332211	0.0562008978677	0.0030583613917	0.139001122335	0.00162738496072	0.0333894500562	0.34837261504	0.150561167228	0.152693602694	0.150729517396	0.605078563413	0.44292929293
GO:0003912	0.0658212301927	0.0530017691035	8.97629781811e-05	0.000950734590095	0.087971681663	0.335655876087	0.11311898806	0.660950766295	0.421245767468	0.190454252189	0.0371200628381	0.000845515734876	0.0366454881521	0.000129195279854	0.000706610993805	0.119574194551	0.00235801200961	0.0186160094352	0.0235456416012	0.0110998956927	0.0921110825773
GO:0003914	0.0111707351291	0.0218855218855	0.0477868967452	0.0106855592967	0.0326646090535	0.0199039001122	0.864787925552	0.192492050131	0.0274445847362	0.0281226618032	0.306847409278	0.0770260475121	0.00118078937524	0.000339038533483	1.16909839132e-05	0.00313318368874	0.000116909839132	0.000561167227835	0.0036242050131	0.0184191451553	0.0367213804714
GO:0003917	40.1260824592	2.94187937063	1.15648455711	2.83708818959	1.41877136752	9.88775495338	25.5454802836	24.7039432789	19.3750539044	2.86101932789	2.01734217172	1.46666423854	5.49788364413	0.542726301476	0.481009129759	14.8601262626	2.57467463092	1.38218822844	5.55616355866	4.8979288073	3.60461247086
GO:0003918	28.1260824592	2.94187937063	1.15648455711	2.83708818959	1.41877136752	9.88775495338	26.5454802836	31.7039432789	19.3750539044	2.86101932789	2.01734217172	1.46666423854	5.49788364413	0.542726301476	0.481009129759	14.8601262626	2.57467463092	1.38218822844	5.55616355866	4.8979288073	3.60461247086
GO:0003919	0.0658212301927	0.0530017691035	8.97629781811e-05	0.000950734590095	0.087971681663	0.335655876087	0.11311898806	0.660950766295	0.421245767468	0.190454252189	0.0371200628381	0.000845515734876	0.0366454881521	0.000129195279854	0.000706610993805	0.119574194551	0.00235801200961	0.0186160094352	0.0235456416012	0.0110998956927	0.0921110825773
GO:0003920	0.0824743574743	0.0050778050778	0.00323602823603	0.0457678457678	0.00046475046475	0.0155853905854	0.0206677456677	0.228848978849	0.0148463398463	0.00194967694968	0.00663553163553	0.00157982657983	0.0101042601043	0.00079105079105	0.00077285077285	0.00847535847535	0.00019955019955	0.00254085254085	12.0168038168	0.00295457795458	0.0873698373698
GO:0003921	0.0705094422486	0.00131752305665	0.0120114185332	0.0003367003367	0.0235104669887	0.0901405357928	0.2132996633	0.475816132338	0.0256697408871	0.00043185477968	0.0146611037915	0.000797833406527	0.0362611623481	0.000424535207143	0.00871029131899	0.090879812619	0.0392768262334	0.0398331137462	0.0393207436686	1.15784658176	0.115546772069
GO:0003922	0.00640994929532	0.000119774823332	0.00109194713938	3.06091215182e-05	0.00213731518079	0.00819459416297	0.0193908784818	0.13416510294	0.00233361280792	3.92595254255e-05	0.00133282761741	7.25303096844e-05	0.00329646930437	3.85941097403e-05	0.000791844665362	0.00826180114718	0.00357062056667	0.00362119215874	0.00357461306078	7.01434968925	0.0105042520062
GO:0003923	12.0640616693	1.12121212121	0.776980329612	0.898812688287	0.179337231969	3.93328017012	9.84520645048	17.1809321283	6.41600212653	1.11049087365	1.49326599327	0.167552720184	3.28105617579	0.320928584087	0.68438773702	4.10012404749	0.475456317562	0.271664008506	3.63388268652	10.9634059897	2.97767145136
GO:0003924	3.00429631826	1.00787792454	0.000276702396586	2.50032008999	0.166730533203	29.6680674075	6.83683946099	55.3447937793	3.01510541386	0.000395473957853	1.16719845655	5.96697721455e-05	4.66783513397	1.16678095748	0.333577061161	0.668126824805	0.000169322050414	0.500096746443	19.0012941178	0.00105534401344	8.00747068072
GO:0003925	0.	0.	0.	0.	0.	0.	0.	0.	0.	0.	0.	0.	0.	0.	0.	0.	0.	0.	0.	0.	0.
GO:0003926	0.	0.	0.	0.	0.	0.	0.	0.	0.	0.	0.	0.	0.	0.	0.	0.	0.	0.	0.	0.	0.
GO:0003927	0.	0.	0.	0.	0.	0.	0.	0.	0.	0.	0.	0.	0.	0.	0.	0.	0.	0.	0.	0.	0.
GO:0003928	0.	0.	0.	0.	0.	0.	0.	0.	0.	0.	0.	0.	0.	0.	0.	0.	0.	0.	0.	0.	0.
GO:0003929	0.	0.	0.	0.	0.	0.	0.	0.	0.	0.	0.	0.	0.	0.	0.	0.	0.	0.	0.	0.	0.
GO:0003930	0.	0.	0.	0.	0.	0.	0.	0.	0.	0.	0.	0.	0.	0.	0.	0.	0.	0.	0.	0.	0.
GO:0003931	0.	0.	0.	0.	0.	0.	0.	0.	0.	0.	0.	0.	0.	0.	0.	0.	0.	0.	0.	0.	0.
GO:0003932	0.	0.	0.	0.	0.	0.	0.	0.	0.	0.	0.	0.	0.	0.	0.	0.	0.	0.	0.	0.	0.
GO:0003934	0.00420267841319	0.000213564213563	0.000147996253259	0.000171202416816	3.41594727558e-05	8.00074919622	0.00187527741913	1.00422493945	0.00122209564314	0.00021152207117	0.000284431617764	3.19148038445e-05	0.000624963081101	6.11292541115e-05	0.000130359568956	0.000780976009043	9.05631081066e-05	5.17455254295e-05	0.000692168130762	0.000564458283754	0.000567175514542
GO:0003935	0.00420267841319	0.000213564213563	0.000147996253259	0.000171202416816	3.41594727558e-05	0.000749196222877	0.00187527741913	0.004224939453	0.00122209564314	0.00021152207117	0.000284431617764	3.19148038445e-05	0.000624963081101	6.11292541115e-05	0.000130359568956	0.000780976009043	9.05631081066e-05	5.17455254295e-05	0.000692168130762	0.000564458283754	0.000567175514542
GO:0003936	0.	0.	0.	0.	0.	0.	0.	0.	0.	0.	0.	0.	0.	0.	0.	0.	0.	0.	0.	0.	0.
GO:0003937	0.0126080352396	0.000640692640692	0.000443988759778	0.000513607250449	0.000102478418268	0.00224758866864	0.00562583225741	7.01267481836	0.00366628692944	0.000634566213513	0.000853294853294	9.57444115338e-05	0.00187488924331	0.000183387762335	0.000391078706868	0.00234292802714	0.000271689324321	0.000155236576289	0.00207650439229	0.00169337485127	0.00170152654363
GO:0003938	0.000155598896385	3.11904488808e-05	1.98773233171e-05	1.7879010508e-05	2.85473258446e-06	9.57333574039e-05	0.000126951754716	0.000177205029784	9.11937336997e-05	1.19759026393e-05	4.075879383e-05	0.0115927156775	6.20654797558e-05	4.85903434305e-06	4.74724061947e-06	5.20599414947e-05	1.22573832647e-06	1.56072023394e-05	0.0271302445749	1.81485132345e-05	1.01692362134e-05
GO:0003939	0.000155598896385	3.11904488808e-05	1.98773233171e-05	1.7879010508e-05	2.85473258446e-06	9.57333574039e-05	0.000126951754716	0.000177205029784	9.11937336997e-05	1.19759026393e-05	4.075879383e-05	0.0115927156775	6.20654797558e-05	4.85903434305e-06	4.74724061947e-06	5.20599414947e-05	1.22573832647e-06	1.56072023394e-05	0.0271302445749	1.81485132345e-05	1.01692362134e-05
GO:0003940	0.118440102782	0.0518686868687	0.00129496721602	0.00149802114714	0.000298895386615	0.0232221336169	0.0480753440841	3.15196822021	0.0523600035443	0.00185081812275	0.0108221099888	0.1219459212	0.00546842695965	0.000534880973477	0.00114064622837	0.0651668734125	0.000792427195936	0.00045277334751	0.00938980447753	0.0182723433162	0.0166294524189
GO:0003941	0.0026457004253	0.00518341307815	0.0113179492291	0.00253079035974	0.00773635477583	0.00471408160553	0.0600813507886	0.0455902223994	0.00650003322701	0.00666063042708	0.00688491272373	0.0182430112529	0.000279660641503	8.02986000354e-05	2.7689172426e-06	0.000742069821017	2.7689172426e-05	0.000132908027645	0.000858364345206	0.00436242911572	0.00869716905901
GO:0003942	0.00136821375247	0.000274264163152	0.000174785475711	0.000157213891781	2.51022627565e-05	0.000841803503838	0.00111631342341	1.00155820102	0.000801885639847	0.000105306625368	0.000358400628461	8.53301393423e-05	0.000545754789581	4.27265087758e-05	4.17434831014e-05	0.000457773991723	1.07781743584e-05	0.000137237405756	0.000907613561932	0.000159583685818	8.94202283089e-05
GO:0003943	0.146278206037	0.00778619528619	0.00539569673341	0.00624175477976	0.0359676196664	0.0273144456258	0.485036155906	0.237367584224	0.0723333481008	0.00771174217811	0.0520365693976	0.112274671668	0.0227851123319	0.00222867072282	0.00475269261818	0.0284730836631	0.00330177998306	0.00188655561462	0.0252352964341	0.0205792082619	0.0484560517455
GO:0003944	0.0236880205565	0.0103737373738	0.000258993443204	0.000299604229428	5.97790773229e-05	0.00464442672337	0.00961506881683	0.0303936440428	3.01047200071	0.000370163624549	0.00216442199776	0.0243891842401	0.00109368539193	0.000106976194695	0.000228129245673	0.0130333746825	0.000158485439187	9.05546695019e-05	0.0018779608955	0.00365446866324	0.00332589048378
GO:0003945	0.0142058805199	0.00279884982079	1.23328623851e-05	0.0009068601458	0.000443220749734	0.00316529855453	0.00934438721359	0.0222429843206	0.00379876663837	0.000551439575299	0.00121888428663	0.00296236443484	0.001412425829	1.77506098788e-05	0.000619549896805	0.00970136169543	0.00032397585515	0.00022901553727	0.00245878616655	0.0025600354275	0.00256441863025
GO:0003947	0.0256326547649	0.0137132839612	4.50192598953e-05	0.00331035661614	0.00161791070882	0.0115544464718	0.0603340568217	0.0811946700376	0.0138668264701	0.00201294726088	0.00444935382952	0.010813665979	0.00515584813105	6.47959325645e-05	0.0127510842387	0.0354133622729	0.00118262514957	0.0008359867864	0.00897542922336	0.00934502442767	0.00936102465028
GO:0003948	0.00780200200472	0.000396468218251	0.000274745519665	0.000317826268843	6.34148627897e-05	8.50139083457	0.00348133184247	0.00784332819248	0.0171202270603	0.000392677112324	0.000528028993377	5.92477794147e-05	0.00116020373967	0.000113482526198	0.00024200415029	0.00144983169997	0.000168124581882	9.60622378029e-05	0.00128496558929	0.00104788047727	0.00105292484136
GO:0003949	0.0100595295908	0.00106230574981	0.00015276968402	0.000215833549167	8.16120607787e-05	0.00395278910905	0.00441885467928	0.0109049900717	0.00138302091427	1.98971553138e-05	7.45300224467e-05	3.67591513425e-05	0.000268442976777	0.000219880428214	6.74479841146e-07	0.00358620931538	6.74479841146e-06	3.2375032375e-05	0.000209088750755	0.00126296350255	0.000716297591299
GO:0003950	0.282059488614	0.0353447365642	0.000166077147785	0.0122119862973	0.00596851206607	0.0426246348502	8.10824453888	0.299529118127	19.0511550611	0.00742581154166	0.0164137747979	0.0398918775443	0.0190200495078	0.000239033775619	0.0013073534415	9.13064075717	3.00436273302	0.00308397564495	0.0331105773179	0.0344740230411	0.0345330482525
GO:0003951	0.778015775617	0.0782421095692	0.0160918635997	0.0489729835566	0.147301411484	0.393978140701	0.773037211856	3.15768927769	0.478804640381	0.105565443287	0.0352971529067	0.000865302383477	0.146811472286	0.00013221869089	0.0247231470118	0.531643482244	0.0904131938981	0.10570586446	0.214750859233	0.282163392317	0.151537682117
GO:0003952	0.00640994929532	0.000119774823332	0.00109194713938	3.06091215182e-05	0.00213731518079	0.00819459416297	0.0193908784818	8.13416510294	0.00233361280792	3.92595254255e-05	0.00133282761741	7.25303096844e-05	0.00329646930437	3.85941097403e-05	0.000791844665362	0.00826180114718	0.00357062056667	0.00362119215874	0.00357461306078	0.0143496892509	0.0105042520062
GO:0003953	0.146036924267	0.0101928374656	0.00706345754193	0.00817102443898	0.00163033847245	0.0812116379102	0.125865513186	0.238008473894	12.2401454739	0.0100953715786	0.0135751453933	0.0287959338199	0.0298277834163	0.00291753258261	0.00622170670018	0.0372738549772	0.00432233015965	0.0024696728046	0.051217115332	0.0542127817248	0.0907061041033
GO:0003955	0.0962200837202	0.0059241059241	0.00377536627536	0.0533958200626	0.000542208875542	0.0181829556829	0.0241123699457	0.266990475324	0.0173207298207	0.00227462310795	0.00774145357478	0.0018431310098	0.011788303455	0.000922892589558	0.000901659234992	0.00988791822124	0.000232808566142	0.00296432796433	0.0196044529378	0.00344700761367	0.101931476932
GO:0003956	0.282059488614	0.0353447365642	0.000166077147785	0.0122119862973	0.00596851206607	0.0426246348502	0.108244538885	7.29952911813	0.0511550610636	0.00742581154166	0.0164137747979	0.0398918775443	0.0190200495078	0.000239033775619	0.0013073534415	0.130640757165	0.00436273302127	0.00308397564495	0.0331105773179	0.0344740230411	0.0345330482525
GO:0003957	0.510906132791	0.0177748394648	0.233549680784	0.604632580379	0.112738100334	0.0675720984623	0.072345457793	1.02320296033	0.0580418169954	0.00682405886285	0.0232245502633	0.00552969793993	1.25759072559	0.113881305192	0.00270647753515	4.55281958326	0.000701853881679	0.00889362667735	3.05882069315	0.0103413277516	0.416907816373
GO:0003958	0.469263644958	0.207236023902	0.0140527522472	0.606158515417	0.00201822192563	0.289903223931	0.497159006649	2.17898306556	0.694101235073	0.00846665267961	0.0658524475654	0.562416098758	0.117952759156	0.00343521130558	0.0403932130784	0.22199021412	0.0379036022554	0.0110338874228	0.221120278528	0.123941639451	0.157189386356
GO:0003960	0.0962200837202	0.0059241059241	0.00377536627536	0.0533958200626	0.000542208875542	0.0181829556829	0.0241123699457	1.26699047532	0.0173207298207	0.00227462310795	0.00774145357478	0.0018431310098	0.011788303455	0.000922892589558	0.000901659234992	0.00988791822124	0.000232808566142	0.00296432796433	0.0196044529378	0.00344700761367	0.101931476932
GO:0003961	0.165760615414	0.0211840628508	0.000882669285447	0.00934889013595	0.0317215363512	0.133949448186	0.279003382592	0.462312164859	0.142250046764	0.0394668131938	0.0316806179075	0.00831423805963	0.0270139668288	0.0012704202519	0.0069483414391	0.1943314316	0.0231871180946	0.0163907594464	0.0648654757452	0.109148974311	0.0724256453425
GO:0003962	0.165760615414	0.0211840628508	0.000882669285447	0.00934889013595	0.0317215363512	0.133949448186	0.279003382592	0.462312164859	0.142250046764	0.0394668131938	0.0316806179075	0.00831423805963	0.0270139668288	0.0012704202519	0.0069483414391	0.1943314316	0.0231871180946	0.0163907594464	0.0648654757452	0.109148974311	0.0724256453425
GO:0003963	0.709897217792	0.0260499734184	0.132225766436	0.00665721542915	0.201689408707	0.782252348041	1.79629334278	19.5481540552	0.244382420698	0.00853860239826	0.131983578475	0.0157747061256	0.295900525725	0.00839388032371	1.06695611082	0.744237698623	0.302894441491	0.313893319156	0.356394352885	1.27882627444	0.916161616161
GO:0003966	0.	0.	0.	0.	0.	0.	0.	0.	0.	0.	0.	0.	0.	0.	0.	0.	0.	0.	0.	0.	0.
GO:0003967	0.	0.	0.	0.	0.	0.	0.	0.	0.	0.	0.	0.	0.	0.	0.	0.	0.	0.	0.	0.	0.
GO:0003968	0.0329106150964	0.0265008845517	4.48814890906e-05	0.000475367295047	0.0439858408314	0.167827938043	0.0565594940301	0.330475383147	0.210622883734	0.0952271260946	0.018560031419	0.000422757867438	0.018322744076	6.45976399272e-05	0.000353305496903	0.0597870972753	0.00117900600481	0.00930800471761	0.0117728208006	0.00554994784633	0.0460555412886
GO:0003969	0.	0.	0.	0.	0.	0.	0.	0.	0.	0.	0.	0.	0.	0.	0.	0.	0.	0.	0.	0.	0.
GO:0003972	0.270286195287	0.00505050505051	0.0460437710439	0.00129068462402	0.0901234567903	0.345538720539	0.817648709317	2.15729517397	0.0984006734009	0.00165544332211	0.0562008978677	0.0030583613917	0.139001122335	0.00162738496072	0.0333894500562	0.34837261504	0.150561167228	0.152693602694	0.150729517396	0.605078563413	0.44292929293
GO:0003974	0.0115705550488	0.00253369818587	0.000364369929586	0.000514783123479	0.000194652368565	0.444210378993	0.0105393801046	0.156444199923	0.00329863373342	4.74565691956e-05	0.000177761047326	8.76740007173e-05	0.000640261509827	0.000524435307044	1.60869726087e-06	0.00855344333606	1.60869726087e-05	7.72174685216e-05	0.000498696150869	0.00301228562098	0.00170843649105
GO:0003975	0.0627817527122	0.00423681257014	0.000176533857089	0.00186977802718	0.00634430727022	0.0267898896371	0.0891340098515	7.16653650705	0.0284500093527	0.00789336263872	0.00633612358148	0.00166284761192	0.00540279336575	0.00025408405038	0.00138966828781	0.435162582616	0.0046374236189	0.00327815188926	0.012973095149	0.155163128195	0.114485129068
GO:0003976	0.0627817527122	0.00423681257014	0.000176533857089	0.00186977802718	0.00634430727022	0.0267898896371	1.08913400985	3.16653650705	0.0284500093527	0.00789336263872	0.00633612358148	0.00166284761192	0.00540279336575	0.00025408405038	0.00138966828781	0.435162582616	0.0046374236189	0.00327815188926	0.012973095149	0.155163128195	0.114485129068
GO:0003977	0.0658212301927	0.0530017691035	8.97629781811e-05	0.000950734590095	0.087971681663	0.335655876087	0.11311898806	0.660950766295	0.421245767468	0.190454252189	0.0371200628381	0.000845515734876	0.0366454881521	0.000129195279854	0.000706610993805	0.119574194551	0.00235801200961	0.0186160094352	0.0235456416012	0.0110998956927	0.0921110825773
GO:0003978	0.0115705550488	0.00253369818587	0.000364369929586	0.000514783123479	0.000194652368565	0.444210378993	0.0105393801046	11.1564441999	0.00329863373342	4.74565691956e-05	0.000177761047326	8.76740007173e-05	0.000640261509827	0.000524435307044	1.60869726087e-06	0.00855344333606	1.60869726087e-05	7.72174685216e-05	0.000498696150869	0.00301228562098	0.00170843649105
GO:0003979	0.000155598896385	3.11904488808e-05	1.98773233171e-05	1.7879010508e-05	2.85473258446e-06	9.57333574039e-05	0.000126951754716	0.000177205029784	9.11937336997e-05	1.19759026393e-05	4.075879383e-05	6.01159271568	6.20654797558e-05	4.85903434305e-06	4.74724061947e-06	5.20599414947e-05	1.22573832647e-06	1.56072023394e-05	0.0271302445749	1.81485132345e-05	1.01692362134e-05
GO:0003980	0.0028522552673	0.00118317086756	5.42040975057e-06	0.000398573617641	0.000194799714657	0.00139117867473	17.0037548207	0.00977600214198	0.00166959389344	0.000242362912799	0.000535711180889	0.00130198720832	0.000620774520662	7.80156105381e-06	0.000131447683198	0.00426384028993	0.000142390454817	0.000100654496296	0.00108065979297	0.00112515980149	0.00112708626059
GO:0003983	0.0164553075482	0.0132504422759	2.24407445453e-05	0.000237683647523	0.0219929204157	0.0839139690216	0.028279747015	0.165237691573	0.105311441867	0.0476135630473	0.0092800157095	0.000211378933719	0.00916137203801	3.22988199636e-05	0.000176652748451	0.0298935486376	0.000589503002403	0.0046540023588	0.00588641040029	0.00277497392316	0.0230277706443
GO:0003984	0.99456369248	0.127104377104	0.00529601571269	0.0560933408155	0.190329218107	0.803696689113	1.67402029555	2.77387298915	0.853500280583	0.236800879162	0.190083707445	0.0498854283576	0.162083800973	0.00762252151141	0.0416900486345	1.1659885896	0.139122708567	0.0983445566778	0.38919285447	0.654893845866	0.434553872054
GO:0003985	0.0488649237402	2.71721184553e-05	1.13217160231e-06	0.0408970324067	0.019280707438	0.011715824208	2.04653391487	0.162209154612	0.0155744749678	5.06228163458e-05	4.06357132049e-05	1.06644066822e-05	0.00773065764544	1.6295273393e-06	0.0115529239589	0.776103038552	2.97413732172e-05	2.1023901807e-05	0.0539552547388	0.0617080634591	0.02702892499
GO:0003986	0.0195037608049	0.00103815937149	0.000719426231122	0.000832233970636	0.00479568262219	0.00364192608345	1.0128196356	0.298315677897	0.00964444641345	0.00102823229042	0.00693820925302	0.000155141407578	0.00303801497759	0.0669638227631	0.000633692349092	7.00379641116	0.000440237331076	0.000251540748617	0.00336470619122	0.00274389443493	0.0064608068994
GO:0003987	0.0460239651416	0.000859993120055	0.00784027061117	0.00021977601957	0.0153460994534	0.0588378626304	0.139228108397	0.310581737568	0.0167555326224	0.000281886633796	1.00956981233	0.000520773611589	0.0236689217597	0.00027710889424	0.00568551007147	0.0593204143255	0.0256373504567	0.026000458663	0.0256660168941	0.103031953522	0.0754213966288
GO:0003988	0.0199595588116	4.58529498933e-05	1.91053957889e-06	0.00651374218644	0.0325361938016	0.0197704533511	1.07852598135	0.273727948409	0.0262819265082	8.54260025835e-05	6.85727660334e-05	1.79961862762e-05	0.0130454847767	2.74982738506e-06	0.0194955591806	0.247173877558	5.01885673041e-05	3.54778342993e-05	0.0910494923718	0.104132357087	0.0456113109207
GO:0003989	1.06757154882	0.00126262626263	2.01151094276	0.000322671156005	0.0225308641976	0.0863846801348	1.20441217733	0.455990460158	0.0246001683502	0.000413860830528	0.0140502244669	0.000764590347925	0.0347502805836	0.00040684624018	0.00834736251404	0.0870931537599	0.037640291807	0.0381734006734	0.0376823793491	0.151269640853	0.110732323232
GO:0003990	0.264525739854	0.0146173271173	0.00124516078463	0.00144040494918	0.033941245564	0.031944359247	0.124751933414	0.0547771348209	0.0166923111002	0.00177963281033	0.0120084390917	0.000268513974654	0.0821811797688	0.0389758470898	0.00109677521958	0.0706732757171	0.000761949226861	0.00043535898799	0.0314645555873	0.00474904806045	0.0111821657874
GO:0003991	0.885599947892	0.0580957190957	0.0164206549623	0.0524554139276	0.159117577895	0.415836479878	0.876965040618	1.0539755625	0.531792308001	0.0268087555449	0.0470980773342	0.00396232830955	2.15687408476	0.000605445994335	0.0273113810058	0.659215982577	0.0990503179948	0.111811367645	0.238913032441	0.220017282614	0.178515993266
GO:0003992	0.0236930315056	0.00272366522367	0.000113486050986	0.0250115239699	0.00407848324516	0.052936357624	0.0858718634763	1.33563061167	0.0540035774412	0.00507430455349	0.0397875080168	0.00106897346481	0.00347322430657	0.000163339746674	0.000893358185028	0.0821283269202	0.00298120089788	0.00210738335739	0.00833984688154	0.168795344317	0.0093118686869
GO:0003994	0.000214821829405	0.000420875420875	0.000918978783562	0.000205491524936	0.000628165558721	0.000382767309851	0.00487840027771	0.00370177019483	0.000527780475697	0.000540820419293	0.000559031375004	14.06131033	2.27074879853e-05	6.51997179776e-06	2.24826613716e-07	6.02535324758e-05	2.24826613716e-06	1.07916774583e-05	6.96962502518e-05	0.000354214329909	0.00070618039368
GO:0003996	0.0460239651416	0.000859993120055	0.00784027061117	0.00021977601957	0.0153460994534	0.0588378626304	0.139228108397	0.310581737568	0.0167555326224	0.000281886633796	0.00956981233039	0.000520773611589	0.0236689217597	0.00027710889424	0.00568551007147	0.0593204143255	0.0256373504567	0.026000458663	0.0256660168941	0.103031953522	0.0754213966288
GO:0003998	1.6702256483	1.22895622896	0.0431655738674	0.0499340382382	0.00996317955383	0.218515565007	0.546955913916	2.78782956269	4.35644456259	0.061693937425	0.0829592218482	0.00930848445469	0.182280898655	0.0178293657826	1.03802154095	0.227784669305	0.0264142398646	0.015092444917	0.201882371473	0.164633666096	1.16542619174
GO:0003999	0.282059488614	0.0353447365642	0.000166077147785	0.0122119862973	0.00596851206607	0.0426246348502	0.108244538885	0.299529118127	0.0511550610636	0.00742581154166	0.0164137747979	0.0398918775443	0.0190200495078	0.000239033775619	0.0013073534415	0.130640757165	0.00436273302127	0.00308397564495	0.0331105773179	0.0344740230411	0.0345330482525
GO:0004001	0.01669039157	0.00108926300038	0.00035649706946	0.00107663881615	0.00323383630545	0.00796510163363	0.0168309369415	0.018665972482	0.0104628444943	0.000219875711851	0.000744903770213	8.86852059688e-06	0.00322881489795	1.35511493536e-06	0.000540744897536	0.011387533774	0.00198028848153	0.00232859458786	0.00469141206302	0.00384975890594	0.0032772540217
GO:0004005	0.	0.	0.	0.	0.	0.	0.	0.	0.	0.	0.	0.	0.	0.	0.	0.	0.	0.	0.	0.	0.
GO:0004007	0.	0.	0.	0.	0.	0.	0.	0.	0.	0.	0.	0.	0.	0.	0.	0.	0.	0.	0.	0.	0.
GO:0004008	0.00460172623457	0.000429279188011	0.00213640607218	0.00077915186161	7.27942603981e-05	0.00224089207529	0.00340759863408	0.00681150089241	0.00208730088321	0.000348993147421	0.000505718371154	0.000260160256432	0.00207889443372	0.00203937569253	0.000271607294183	0.0200918442896	0.00025954114471	0.000121532588604	0.00136585600607	0.00462840186324	0.00102767180913
GO:0004009	0.	0.	0.	0.	0.	0.	0.	0.	0.	0.	0.	0.	0.	0.	0.	0.	0.	0.	0.	0.	0.
GO:0004012	0.306956161026	0.00343534331629	1.54456770536	0.518713761202	0.00640817663931	0.341144646123	0.110396296973	1.36545774526	0.290304475974	0.000251188592701	0.0704941522567	0.214669210016	0.256916602135	0.0435672646634	2.01378936835	0.0691822247778	0.00429382293243	0.018664556034	0.115342033787	0.0004190555247	0.0374653257955
GO:0004013	3.01601541732	0.280303030302	0.194245082402	0.224703172071	0.0448343079921	0.983320042528	2.46130161261	3.54523303206	1.60400053163	0.277622718411	0.373316498315	0.041888180046	0.820264043946	0.0802321460214	0.171096934254	1.02503101187	0.11886407939	0.0679160021263	0.908470671626	0.740851497428	0.744417862837
GO:0004014	0.000242842068023	0.0983018591715	0.00103884558142	0.0111018599847	0.000710100196815	0.0004326934807	0.0405388679468	0.134619392394	0.000596621407309	0.000611362213113	0.00667059585387	0.00167447929374	2.56693342442e-05	7.3704029018e-06	2.541518242e-07	6.81126888856e-05	2.541518242e-06	1.21992875616e-05	7.8787065502e-05	0.000400416199027	0.0551461169668
GO:0004015	0.0236930315056	0.00272366522367	0.000113486050986	0.0250115239699	0.00407848324516	0.052936357624	0.0858718634763	0.335630611673	0.0540035774412	0.00507430455349	0.0397875080168	0.00106897346481	0.00347322430657	0.000163339746674	0.000893358185028	0.0821283269202	0.00298120089788	0.00210738335739	0.00833984688154	0.168795344317	0.0093118686869
GO:0004017	0.298579634238	0.00661554026578	0.000586758622186	0.00351547972117	0.0115090197014	0.0429084359429	4.88961442805	0.148930981672	0.0475715523458	0.0105155661102	0.00900941278955	0.00217780018832	0.0102759366794	0.000332769093692	0.00235335570773	2.90073003284	0.00802910189749	0.0066044448782	0.421612840518	0.0323234043784	1.02217090063
GO:0004018	0.0100536616162	0.019696969697	0.0430082070707	0.009617003367	9.02939814815	0.017913510101	0.228309132997	0.173242845118	0.0247001262626	0.0253103956229	0.0261626683502	0.0693234427609	0.00106271043771	0.000305134680135	1.05218855219e-05	0.00281986531987	0.000105218855219	0.000505050505051	0.00326178451179	0.0165772306397	0.0330492424242
GO:0004019	0.0705094422486	0.00131752305665	0.0120114185332	0.0003367003367	0.0235104669887	0.0901405357928	0.2132996633	0.475816132338	0.0256697408871	0.00043185477968	0.0146611037915	0.000797833406527	0.0362611623481	0.000424535207143	0.00871029131899	0.090879812619	0.0392768262334	0.0398331137462	0.0393207436686	0.15784658176	0.115546772069
GO:0004020	0.778015775617	0.0782421095692	0.0160918635997	0.0489729835566	0.147301411484	0.393978140701	0.773037211856	1.15768927769	0.478804640381	0.105565443287	0.0352971529067	0.000865302383477	0.146811472286	0.00013221869089	0.0247231470118	15.5316434822	0.0904131938981	0.10570586446	0.214750859233	0.282163392317	0.151537682117
GO:0004021	0.0236930315056	0.00272366522367	0.000113486050986	0.0250115239699	0.00407848324516	0.052936357624	0.0858718634763	0.335630611673	0.0540035774412	0.00507430455349	0.0397875080168	0.00106897346481	0.00347322430657	0.000163339746674	0.000893358185028	0.0821283269202	0.00298120089788	0.00210738335739	0.00833984688154	0.168795344317	0.0093118686869
GO:0004023	2.50003889972	7.79761222022e-06	4.96933082929e-06	4.46975262701e-06	7.13683146116e-07	0.500023933339	3.1737938679e-05	4.43012574463e-05	2.2798433425e-05	2.99397565983e-06	1.01896984575e-05	0.00289817891937	1.5516369939e-05	1.21475858577e-06	1.18681015487e-06	1.30149853737e-05	3.06434581619e-07	3.90180058485e-06	0.00678256114374	4.53712830863e-06	2.54230905337e-06
GO:0004024	2.50003889972	7.79761222022e-06	4.96933082929e-06	4.46975262701e-06	7.13683146116e-07	0.500023933339	3.1737938679e-05	1.00004430126	2.2798433425e-05	2.99397565983e-06	1.01896984575e-05	0.00289817891937	1.5516369939e-05	1.21475858577e-06	1.18681015487e-06	1.30149853737e-05	3.06434581619e-07	3.90180058485e-06	0.00678256114374	4.53712830863e-06	2.54230905337e-06
GO:0004025	2.50003889972	7.79761222022e-06	4.96933082929e-06	4.46975262701e-06	7.13683146116e-07	0.500023933339	3.1737938679e-05	4.43012574463e-05	2.2798433425e-05	2.99397565983e-06	1.01896984575e-05	0.00289817891937	1.5516369939e-05	1.21475858577e-06	1.18681015487e-06	1.30149853737e-05	3.06434581619e-07	3.90180058485e-06	0.00678256114374	4.53712830863e-06	2.54230905337e-06
GO:0004026	0.00522508496685	1.79335981805e-06	7.47233257522e-08	0.00469920413884	0.00127252669091	0.000773244397729	0.00307123838159	0.0107058042044	0.00102791534787	3.34110587883e-06	2.68195707153e-06	7.03850841025e-07	0.000510223404599	1.07548804394e-07	0.000762492981285	0.0863656576872	1.96293063234e-06	1.38757751927e-06	0.00356104681276	0.0040727321883	0.00178390904934
GO:0004028	0.00136821375247	0.000274264163152	0.000174785475711	0.000157213891781	2.51022627565e-05	0.000841803503838	0.00111631342341	0.00155820101807	0.000801885639847	0.000105306625368	0.000358400628461	8.53301393423e-05	0.000545754789581	4.27265087758e-05	4.17434831014e-05	0.000457773991723	1.07781743584e-05	0.000137237405756	0.000907613561932	0.000159583685818	8.94202283089e-05
GO:0004029	0.00136821375247	0.000274264163152	0.000174785475711	0.000157213891781	2.51022627565e-05	0.000841803503838	0.00111631342341	0.00155820101807	0.000801885639847	0.000105306625368	2.00035840063	8.53301393423e-05	0.000545754789581	4.27265087758e-05	4.17434831014e-05	0.000457773991723	1.07781743584e-05	0.000137237405756	0.000907613561932	0.000159583685818	8.94202283089e-05
GO:0004030	0.00136821375247	0.000274264163152	0.000174785475711	0.000157213891781	2.51022627565e-05	0.000841803503838	0.00111631342341	0.00155820101807	0.000801885639847	0.000105306625368	0.000358400628461	8.53301393423e-05	0.000545754789581	4.27265087758e-05	4.17434831014e-05	0.000457773991723	1.07781743584e-05	0.000137237405756	0.000907613561932	0.000159583685818	8.94202283089e-05
GO:0004034	12.011570555	0.00253369818587	0.000364369929586	0.000514783123479	0.000194652368565	0.444210378993	0.0105393801046	0.156444199923	0.00329863373342	4.74565691956e-05	0.000177761047326	8.76740007173e-05	0.000640261509827	0.000524435307044	1.60869726087e-06	0.00855344333606	1.60869726087e-05	7.72174685216e-05	0.000498696150869	0.00301228562098	0.00170843649105
GO:0004035	0.0221246600251	0.0438844971454	0.000281514612178	0.000325656771118	0.00187657146086	0.0449033623805	0.0484946400183	0.0703554101915	0.07623768193	0.000402351765815	0.0114106036208	6.07075073132e-05	0.00118878846949	0.000116278472495	0.000247966571384	0.0449638130607	0.000172266781725	9.84289885892e-05	0.0303021314082	0.166291089127	0.0025281418302
GO:0004037	0.0543449794811	0.00276160620989	0.00191374465422	0.00221382435539	0.000441717320121	0.00968788219243	0.0242492769716	0.0891155963752	0.0158029609028	0.00273519919618	0.00367799505731	0.000412691429026	0.00808141915221	0.000790464492825	0.00168568408133	0.0100988277032	0.0011710746738	0.000669123173661	5.00895044997	0.00729902953134	0.00733416613635
GO:0004038	0.0750478288071	0.00381364667078	0.00264279023677	0.00305718601457	0.000609990584927	0.01337850398	0.319201382484	0.0754453473751	0.0218231364847	0.00377717984233	0.0050791360315	0.00056990721151	0.0111600550197	0.00109159382342	0.00232784944564	0.0139460001615	0.00161719835905	0.000924027239814	0.0123601451922	0.0100796122099	0.0101281341883
GO:0004039	0.0156040040094	0.000792936436501	0.000549491039329	0.000635652537685	0.000126829725579	0.00278166914436	0.00696266368491	0.0156866563849	0.0342404541206	0.000785354224645	0.00105605798675	0.000118495558829	0.00232040747934	0.000226965052395	0.000484008300579	0.00289966339992	0.000336249163763	0.000192124475605	0.00256993117858	0.00209576095454	0.00210584968271
GO:0004040	0.0156040040094	0.000792936436501	0.000549491039329	0.000635652537685	0.000126829725579	0.00278166914436	0.00696266368491	0.0156866563849	0.0342404541206	0.000785354224645	0.00105605798675	0.000118495558829	0.00232040747934	0.000226965052395	0.000484008300579	0.00289966339992	0.000336249163763	0.000192124475605	0.00256993117858	0.00209576095454	0.00210584968271
GO:0004042	0.389869807377	2.2534569392e-06	9.38940391334e-08	0.00459362408181	0.309291308669	0.0394331633057	0.003859182844	0.782683211139	0.00129163314036	4.19828645175e-06	3.37002909993e-06	8.84427958017e-07	6.00064112425	1.35141089437e-07	0.193265807395	0.354027776033	0.115387081917	1.74356877967e-06	0.00447465453963	0.00511761583975	0.0022415815196
GO:0004043	0.00136821375247	0.000274264163152	0.000174785475711	0.000157213891781	2.51022627565e-05	0.000841803503838	0.00111631342341	1.00155820102	0.000801885639847	0.000105306625368	2.00035840063	8.53301393423e-05	0.000545754789581	4.27265087758e-05	4.17434831014e-05	0.000457773991723	1.07781743584e-05	0.000137237405756	0.000907613561932	0.000159583685818	8.94202283089e-05
GO:0004044	10.2820594886	0.0353447365642	0.000166077147785	0.0122119862973	0.00596851206607	0.0426246348502	0.108244538885	0.299529118127	0.0511550610636	0.00742581154166	0.0164137747979	0.0398918775443	0.0190200495078	0.000239033775619	0.0013073534415	0.130640757165	0.00436273302127	0.00308397564495	0.0331105773179	0.0344740230411	0.0345330482525
GO:0004046	0.0156040040094	0.000792936436501	0.000549491039329	0.000635652537685	0.000126829725579	0.00278166914436	0.00696266368491	1.01568665638	0.0342404541206	0.000785354224645	0.00105605798675	0.000118495558829	0.00232040747934	0.000226965052395	0.000484008300579	0.00289966339992	0.000336249163763	0.000192124475605	0.00256993117858	0.00209576095454	0.00210584968271
GO:0004047	0.11381974507	0.0394660894661	0.000453944203944	0.0905222863555	0.187742504409	0.554602573352	0.800630311046	5.83776054192	17.3874428812	0.248868646785	0.102007174924	0.00427589385923	0.128178611512	0.0292247875581	0.0035734327401	0.157084736251	0.0119248035915	0.00842953342953	0.0905022446688	0.827562329645	0.580104617604
GO:0004048	0.282059488614	0.0353447365642	0.000166077147785	0.0122119862973	0.00596851206607	0.0426246348502	0.108244538885	0.299529118127	0.0511550610636	0.00742581154166	0.0164137747979	0.0398918775443	0.0190200495078	0.000239033775619	0.0013073534415	0.130640757165	0.00436273302127	0.00308397564495	0.0331105773179	0.0344740230411	0.0345330482525
GO:0004049	0.00111707351291	0.00218855218855	0.00477868967452	0.00106855592967	0.00326646090535	0.00199039001122	0.0864787925552	0.0192492050131	0.00274445847362	0.00281226618032	0.0306847409278	0.00770260475121	0.000118078937524	3.39038533483e-05	1.16909839132e-06	0.000313318368874	1.16909839132e-05	5.61167227835e-05	0.00036242050131	0.00184191451553	0.00367213804714
GO:0004050	0.	0.	0.	0.	0.	0.	0.	0.	0.	0.	0.	0.	0.	0.	0.	0.	0.	0.	0.	0.	0.
GO:0004051	0.00675506675507	0.00135408135408	0.000862940862942	0.000776187442855	0.000123933457267	0.124156104156	0.112178065511	0.0476930610263	0.123959023959	0.000519913853248	0.00176947510281	0.000421287087954	0.0693611360276	0.000210946877614	0.000206093539427	0.18892676226	5.32133865468e-05	0.000677560677561	0.00448101781436	0.0274545541212	0.000441480441481
GO:0004052	0.00675506675507	0.00135408135408	0.000862940862942	0.000776187442855	0.000123933457267	0.124156104156	0.112178065511	0.0476930610263	0.123959023959	0.000519913853248	0.00176947510281	0.000421287087954	0.0693611360276	0.000210946877614	0.000206093539427	0.18892676226	5.32133865468e-05	0.000677560677561	0.00448101781436	0.0274545541212	0.000441480441481
GO:0004053	0.0543449794811	0.00276160620989	0.00191374465422	0.00221382435539	0.000441717320121	0.00968788219243	0.0242492769716	0.0891155963752	0.0158029609028	0.00273519919618	0.00367799505731	0.000412691429026	0.00808141915221	0.000790464492825	0.00168568408133	0.0100988277032	0.0011710746738	0.000669123173661	0.00895044996679	0.00729902953134	0.00733416613635
GO:0004055	0.0705094422486	0.00131752305665	0.0120114185332	0.0003367003367	0.0235104669887	0.0901405357928	0.2132996633	0.475816132338	0.0256697408871	0.00043185477968	0.0146611037915	0.000797833406527	0.0362611623481	0.000424535207143	0.00871029131899	0.090879812619	0.0392768262334	0.0398331137462	0.0393207436686	0.15784658176	0.115546772069
GO:0004056	0.0100536616162	0.019696969697	12.0430082071	0.009617003367	0.0293981481481	0.017913510101	0.228309132997	0.173242845118	0.0247001262626	0.0253103956229	0.0261626683502	0.0693234427609	0.00106271043771	0.000305134680135	1.05218855219e-05	0.00281986531987	0.000105218855219	0.000505050505051	0.00326178451179	0.0165772306397	0.0330492424242
GO:0004057	0.198912738496	0.0254208754209	0.00105920314254	0.0112186681631	0.0380658436214	0.160739337823	0.33480405911	0.554774597831	0.170700056117	0.0473601758324	0.038016741489	0.00997708567154	0.0324167601946	0.00152450430228	0.00833800972691	0.23319771792	0.0278245417135	0.0196689113356	0.0778385708942	14.1309787692	0.0869107744108
GO:0004058	0.000242842068023	0.0983018591715	0.00103884558142	0.0111018599847	0.000710100196815	0.0004326934807	0.0405388679468	0.134619392394	0.000596621407309	0.000611362213113	0.00667059585387	0.00167447929374	2.56693342442e-05	7.3704029018e-06	2.541518242e-07	6.81126888856e-05	2.541518242e-06	1.21992875616e-05	7.8787065502e-05	0.000400416199027	0.0551461169668
GO:0004059	2.38986980738	2.2534569392e-06	9.38940391334e-08	0.00459362408181	0.309291308669	0.0394331633057	0.003859182844	0.782683211139	0.00129163314036	4.19828645175e-06	3.37002909993e-06	8.84427958017e-07	0.000641124251845	1.35141089437e-07	0.193265807395	11.354027776	0.115387081917	1.74356877967e-06	0.00447465453963	0.00511761583975	0.0022415815196
GO:0004060	3.38986980738	2.2534569392e-06	9.38940391334e-08	0.00459362408181	0.309291308669	0.0394331633057	0.003859182844	0.782683211139	0.00129163314036	4.19828645175e-06	3.37002909993e-06	8.84427958017e-07	0.000641124251845	1.35141089437e-07	0.193265807395	0.354027776033	0.115387081917	1.74356877967e-06	0.00447465453963	0.00511761583975	0.0022415815196
GO:0004061	0.0156040040094	0.000792936436501	0.000549491039329	0.000635652537685	0.000126829725579	0.00278166914436	0.00696266368491	0.0156866563849	0.0342404541206	0.000785354224645	0.00105605798675	0.000118495558829	0.00232040747934	0.000226965052395	0.000484008300579	0.00289966339992	0.000336249163763	0.000192124475605	0.00256993117858	0.00209576095454	0.00210584968271
GO:0004062	0.0985527513507	0.00665081042988	0.000277117101246	0.00293511667058	0.00995908699396	0.0420538965233	0.110849899186	0.145144516874	0.0446598984026	0.0123907436771	0.00994624050583	0.00261028404197	0.00848112912066	0.000398852869783	0.0021814560332	0.0842668448046	0.00727967661107	0.00514593610524	0.0203647423851	0.0342677012372	0.0227382840028
GO:0004063	0.0221246600251	0.0438844971454	0.000281514612178	0.000325656771118	0.00187657146086	0.0449033623805	0.0484946400183	0.0703554101915	0.07623768193	0.000402351765815	0.0114106036208	6.07075073132e-05	0.00118878846949	0.000116278472495	0.000247966571384	0.0449638130607	0.000172266781725	9.84289885892e-05	0.0303021314082	0.166291089127	0.0025281418302
GO:0004064	0.264525739854	0.0146173271173	0.00124516078463	0.00144040494918	0.033941245564	0.031944359247	0.124751933414	0.0547771348209	0.0166923111002	0.00177963281033	0.0120084390917	0.000268513974654	0.0821811797688	0.0389758470898	0.00109677521958	0.0706732757171	0.000761949226861	0.00043535898799	0.0314645555873	0.00474904806045	0.0111821657874
GO:0004065	0.146278206037	0.00778619528619	0.00539569673341	0.00624175477976	0.0359676196664	0.0273144456258	2.48503615591	0.237367584224	0.0723333481008	0.00771174217811	0.0520365693976	0.112274671668	0.0227851123319	0.00222867072282	0.00475269261818	0.0284730836631	0.00330177998306	0.00188655561462	0.0252352964341	0.0205792082619	0.0484560517455
GO:0004066	0.00640994929532	0.000119774823332	0.00109194713938	3.06091215182e-05	0.00213731518079	0.00819459416297	0.0193908784818	0.13416510294	0.00233361280792	3.92595254255e-05	0.00133282761741	7.25303096844e-05	0.00329646930437	3.85941097403e-05	0.000791844665362	0.00826180114718	0.00357062056667	0.00362119215874	0.00357461306078	0.0143496892509	0.0105042520062
GO:0004068	0.000242842068023	0.0983018591715	0.00103884558142	0.0111018599847	0.000710100196815	0.0004326934807	0.0405388679468	0.134619392394	0.000596621407309	0.000611362213113	0.00667059585387	0.00167447929374	2.56693342442e-05	7.3704029018e-06	2.541518242e-07	6.81126888856e-05	2.541518242e-06	1.21992875616e-05	7.8787065502e-05	0.000400416199027	0.0551461169668
GO:0004069	0.0236930315056	0.00272366522367	0.000113486050986	0.0250115239699	0.00407848324516	0.052936357624	0.0858718634763	0.335630611673	0.0540035774412	0.00507430455349	0.0397875080168	0.00106897346481	0.00347322430657	0.000163339746674	0.000893358185028	0.0821283269202	0.00298120089788	0.00210738335739	0.00833984688154	0.168795344317	0.0093118686869
GO:0004070	0.372961384681	0.0476641414142	0.00198600589225	0.0210350028059	0.0713734567902	0.301386258418	7.25275761083	1.04020237093	0.320062605219	0.0888003296859	0.0712813902919	0.0187070356341	0.0607814253648	0.00285844556678	0.015633768238	0.4372457211	0.0521710157127	0.0368792087543	0.145947320427	0.2455851922	0.16295770202
GO:0004071	0.00235031474162	4.39174352218e-05	0.000400380617772	1.12233445567e-05	0.000783682232958	0.00300468452643	1.67377665544	0.0158605377446	0.000855658029572	1.43951593227e-05	0.000488703459718	2.65944468843e-05	0.0012087054116	1.41511735715e-05	0.000290343043966	0.0030293270873	0.00130922754111	0.00132777045821	0.00131069145562	0.00526155272532	0.00385155906895
GO:0004072	0.322299232403	0.0213330928331	0.00438887886804	0.0161188538827	0.0499756025867	0.147014299744	0.308920918845	0.423998991235	0.178671306317	0.0193879502699	0.0219575750895	0.00366301573941	0.0479015819571	0.000559710865267	0.00906124071402	0.274886717706	0.0322155817434	0.0332213003046	0.080577875314	0.0900879195393	0.0679086700337
GO:0004073	0.00136821375247	0.000274264163152	0.000174785475711	0.000157213891781	2.51022627565e-05	0.000841803503838	0.00111631342341	0.00155820101807	0.000801885639847	0.000105306625368	0.000358400628461	8.53301393423e-05	0.000545754789581	4.27265087758e-05	4.17434831014e-05	0.000457773991723	1.07781743584e-05	0.000137237405756	0.000907613561932	0.000159583685818	8.94202283089e-05
GO:0004074	0.000680954309986	0.0001365001365	8.69900063448e-05	7.82447019006e-05	1.24932920632e-05	0.00041896211251	0.060079394085	0.000775510184112	0.000399095157159	5.24106706902e-05	0.000178374506331	4.24684564469e-05	0.000271619895276	2.1264806211e-05	2.077555841e-05	0.000227832217079	5.36425267608e-06	6.83024876573e-05	0.000451715505479	7.94241385639e-05	4.45040767621e-05
GO:0004075	0.0705094422486	0.00131752305665	2.01201141853	0.0003367003367	0.0235104669887	0.0901405357928	1.2132996633	0.475816132338	0.0256697408871	0.00043185477968	0.0146611037915	0.000797833406527	0.0362611623481	0.000424535207143	0.00871029131899	0.090879812619	0.0392768262334	0.0398331137462	0.0393207436686	0.15784658176	0.115546772069
GO:0004076	0.27972103851	0.0357481060606	0.00148950441919	0.0157762521044	0.0535300925926	0.226039693813	0.470818208123	0.780151778199	0.240046953914	0.0666002472643	0.0534610427189	0.0140302767256	0.0455860690236	0.00214383417508	0.0117253261785	0.327934290825	0.0391282617845	0.0276594065657	0.10946049032	0.18418889415	0.122218276515
GO:0004077	0.0176273605622	0.000329380764163	0.00300285463329	8.4175084175e-05	0.00587761674719	0.0225351339482	0.053324915825	0.118954033085	0.00641743522179	0.00010796369492	0.00366527594789	0.000199458351632	0.00906529058704	0.000106133801786	0.00217757282975	0.0227199531548	0.00981920655834	6.00995827844	0.00983018591715	0.0394616454399	0.0288866930171
GO:0004078	0.0176273605622	0.000329380764163	0.00300285463329	8.4175084175e-05	0.00587761674719	0.0225351339482	0.053324915825	0.118954033085	0.00641743522179	0.00010796369492	0.00366527594789	0.000199458351632	0.00906529058704	0.000106133801786	0.00217757282975	0.0227199531548	0.00981920655834	3.00995827844	0.00983018591715	0.0394616454399	0.0288866930171
GO:0004079	0.0176273605622	0.000329380764163	0.00300285463329	8.4175084175e-05	0.00587761674719	0.0225351339482	0.053324915825	0.118954033085	0.00641743522179	0.00010796369492	0.00366527594789	0.000199458351632	0.00906529058704	0.000106133801786	0.00217757282975	0.0227199531548	0.00981920655834	3.00995827844	0.00983018591715	0.0394616454399	0.0288866930171
GO:0004080	0.0176273605622	0.000329380764163	0.00300285463329	8.4175084175e-05	0.00587761674719	0.0225351339482	0.053324915825	0.118954033085	0.00641743522179	0.00010796369492	0.00366527594789	0.000199458351632	0.00906529058704	0.000106133801786	0.00217757282975	0.0227199531548	0.00981920655834	3.00995827844	0.00983018591715	0.0394616454399	0.0288866930171
GO:0004081	0.00322223869374	0.00590844340844	0.00020752679744	0.00024006749153	4.78999017012e-05	0.001050555601	0.00262959573998	0.00859533443599	0.011329060397	0.00029660546839	0.000398842412733	4.47523291092e-05	0.000876350474307	8.57181047242e-05	0.000182795869931	0.00109511860243	0.000126991537811	7.2559831332e-05	0.000970588324393	0.000791508010078	0.00560301053722
GO:0004082	0.00891320269311	0.00195179621017	0.000280686883558	0.000396555420479	0.000149947518369	0.00726254075537	0.00811885261646	0.292763235347	0.00254105278029	3.65574528255e-05	0.000136935543634	6.75383450505e-05	0.000493215804221	0.000403990834613	1.239235689e-06	0.0065890161584	1.239235689e-05	5.9483313072e-05	0.00038416306359	0.00232046882765	0.00131606830171
GO:0004083	0.0221246600251	0.0438844971454	0.000281514612178	0.000325656771118	0.00187657146086	0.0449033623805	0.0484946400183	0.0703554101915	0.07623768193	0.000402351765815	0.0114106036208	6.07075073132e-05	0.00118878846949	0.000116278472495	0.000247966571384	0.0449638130607	0.000172266781725	9.84289885892e-05	0.0303021314082	0.166291089127	0.0025281418302
GO:0004084	0.0236930315056	0.00272366522367	0.000113486050986	0.0250115239699	0.00407848324516	0.052936357624	0.0858718634763	0.335630611673	0.0540035774412	0.00507430455349	0.0397875080168	0.00106897346481	0.00347322430657	0.000163339746674	0.000893358185028	0.0821283269202	0.00298120089788	0.00210738335739	0.00833984688154	0.168795344317	0.0093118686869
GO:0004085	0.00817145171983	0.001638001638	0.00104388007614	0.000938936422807	0.000149919504758	0.00502754535012	0.00666701473153	0.00930612220934	0.00478914188591	0.000628928048282	0.00214049407598	0.000509621477363	0.00325943874331	0.000255177674532	0.000249306700919	0.00273398660495	6.43710321129e-05	0.000819629851887	0.00542058606574	0.000953089662766	0.000534048921145
GO:0004087	0.0352547211243	0.000658761528327	0.00600570926658	0.00016835016835	0.0117552334944	0.0450702678964	7.10664983165	0.237908066169	0.0128348704436	0.00021592738984	0.00733055189577	0.000398916703265	0.0181305811741	0.000212267603572	0.0043551456595	0.0454399063095	0.0196384131167	0.0199165568731	0.0196603718343	0.0789232908799	0.0577733860343
GO:0004088	0.0416646704196	0.000778536351659	0.00709765640595	0.000198959289868	0.0138925486751	0.0532648620592	7.12604071013	0.372073169108	0.0151684832515	0.000255186915266	0.00866337951317	0.000471447012949	0.0214270504784	0.000250861713312	0.00514699032485	0.0537017074566	0.0232090336833	0.0235377490318	0.023234984895	0.0932729801305	0.0682776380404
GO:0004089	2.00021482183	0.000420875420875	0.000918978783562	0.000205491524936	0.000628165558721	0.000382767309851	1.00487840028	0.00370177019483	0.000527780475697	0.000540820419293	0.000559031375004	0.0613103299735	1.00002270749	6.51997179776e-06	2.24826613716e-07	6.02535324758e-05	2.24826613716e-06	1.07916774583e-05	6.96962502518e-05	0.000354214329909	0.00070618039368
GO:0004090	0.000155598896385	3.11904488808e-05	1.98773233171e-05	1.7879010508e-05	2.85473258446e-06	9.57333574039e-05	0.000126951754716	0.000177205029784	9.11937336997e-05	1.19759026393e-05	4.075879383e-05	0.0115927156775	6.20654797558e-05	4.85903434305e-06	4.74724061947e-06	5.20599414947e-05	1.22573832647e-06	1.56072023394e-05	0.0271302445749	1.81485132345e-05	1.01692362134e-05
GO:0004092	0.00655572222096	4.85022314427e-06	2.02092631012e-07	0.00513345361794	0.00344160627768	0.00209127462113	0.00830630380477	0.0289543340984	0.00278004378175	9.03617271774e-06	7.2534748071e-06	1.90359659277e-06	0.00137992238971	2.90870630065e-07	0.00206219692666	0.112367725715	5.30883511929e-06	3.75276647256e-06	0.00963101297088	0.0110148893275	0.00482466311072
GO:0004095	0.011975735287	2.75117699361e-05	1.14632374733e-06	0.0705749119786	0.019521716281	0.0118622720106	0.0471155888085	0.564236769045	0.0157691559049	5.12556015503e-05	4.11436596202e-05	1.07977117657e-05	0.007827290866	1.64989643104e-06	0.0116973355084	1.03401861225	3.01131403826e-05	2.12867005797e-05	0.054629695423	0.0624794142523	0.0273667865524
GO:0004096	13.5821794806	0.100340397215	0.0167617901993	0.20891488079	0.00897772772773	0.211415250478	0.573928331741	0.351908726909	0.234223570161	0.0284951144326	0.0489957286832	0.0859047968423	0.0633033601784	0.0225580694331	0.00511733324233	0.408607471107	0.0182341432341	0.0163245631996	0.142961142961	0.0294193341068	0.179118038493
GO:0004097	0.0554126569751	0.0111076986077	0.00707881176631	0.00636716261716	0.00101664164164	0.0340930419055	0.0452106936482	0.0631071412321	0.0324763684138	0.00426491832742	0.0145152254527	0.00345587064337	0.0221030689781	0.00173042360542	0.00169061106561	0.0185398466648	0.000436516061516	0.00555811493311	0.0367583492583	0.00646313927564	0.00362151924652
GO:0004098	0.146278206037	0.00778619528619	0.00539569673341	0.00624175477976	0.0359676196664	0.0273144456258	0.485036155906	0.237367584224	0.0723333481008	0.00771174217811	0.0520365693976	0.112274671668	0.0227851123319	0.00222867072282	0.00475269261818	0.0284730836631	0.00330177998306	0.00188655561462	0.0252352964341	0.0205792082619	0.0484560517455
GO:0004099	0.563970443525	0.0517571237644	0.035866778749	0.0414907747326	0.00827852208781	0.181567131423	0.454472047798	0.660274480399	0.325876914418	0.0512622121178	0.0689317849535	0.00773452829449	0.151459324561	0.0148146279654	0.0315925418015	0.189268938286	0.021947899962	0.0125404884986	0.167746416929	0.136796033215	0.137454552017
GO:0004100	0.00854421825497	0.00457109465374	1.50064199651e-05	0.00110345220538	0.000539303569608	0.00385148215727	0.0201113522739	0.0270648900126	0.00462227549005	0.000670982420295	0.00148311794317	0.00360455532632	0.00171861604369	2.15986441882e-05	0.0042503614129	0.011804454091	0.00039420838319	0.000278662262134	0.00299180974112	0.00311500814256	0.0031203415501
GO:0004102	0.00522508496685	1.79335981805e-06	7.47233257522e-08	0.00469920413884	0.00127252669091	0.000773244397729	0.00307123838159	0.0107058042044	0.00102791534787	3.34110587883e-06	2.68195707153e-06	7.03850841025e-07	0.000510223404599	1.07548804394e-07	0.000762492981285	0.0863656576872	1.96293063234e-06	1.38757751927e-06	0.00356104681276	0.0040727321883	0.00178390904934
GO:0004103	0.778015775617	0.0782421095692	0.0160918635997	0.0489729835566	0.147301411484	0.393978140701	0.773037211856	1.15768927769	0.478804640381	0.105565443287	0.0352971529067	0.000865302383477	0.146811472286	0.00013221869089	0.0247231470118	0.531643482244	0.0904131938981	0.10570586446	0.214750859233	0.282163392317	0.151537682117
GO:0004104	4.26452573985	0.0146173271173	0.00124516078463	0.00144040494918	0.033941245564	0.031944359247	0.124751933414	0.0547771348209	0.0166923111002	0.00177963281033	0.0120084390917	0.000268513974654	0.0821811797688	0.0389758470898	0.00109677521958	0.0706732757171	0.000761949226861	0.00043535898799	0.0314645555873	0.00474904806045	0.0111821657874
GO:0004105	0.0658212301927	0.0530017691035	8.97629781811e-05	0.000950734590095	0.087971681663	7.33565587609	0.11311898806	0.660950766295	0.421245767468	0.190454252189	0.0371200628381	0.000845515734876	0.0366454881521	0.000129195279854	0.000706610993805	0.119574194551	0.00235801200961	0.0186160094352	0.0235456416012	0.0110998956927	0.0921110825773
GO:0004106	0.0980452296242	0.0214697583119	0.00308755571914	0.00436210962527	0.00164942270206	0.079887948309	0.0893073787811	0.220395588817	0.0279515805832	0.00040213198108	0.00150629097998	0.000742921795555	0.00542537384643	0.00444389918074	1.3631592579e-05	0.0724791777423	0.00013631592579	0.000654316443792	0.00422579369949	0.0255251571041	0.0144767513189
GO:0004107	0.000897648358586	0.00175865800866	0.00384001848846	0.000858661014911	0.00262483465609	0.00159942054473	0.0203847440176	0.0154681111712	0.00220536841631	0.00225985675205	0.00233595253127	0.00618959310366	9.48848605099e-05	2.72441678692e-05	9.39454064454e-07	0.000251773689274	9.39454064454e-06	4.50937950938e-05	0.000291230759981	0.00148010987855	0.00295082521645
GO:0004108	0.17551123985	0.0224301841949	0.00093459100812	0.00989882484982	0.0335875090777	0.141828827491	0.295415346274	0.489506998086	0.150617696574	0.0417883904404	0.0335441836668	0.00880331088665	0.0286030237011	0.00134515085496	0.0073570674061	0.205762692283	0.0245510662178	0.0173549217667	0.0686810919655	0.115569502212	0.0766859774214
GO:0004109	0.00476668016991	0.000955500955502	0.000608930044414	0.000547712913305	8.74530444423e-05	0.00293273478758	0.00388909192673	5.00542857129	0.00279366610012	0.000366874694832	0.00124862154432	0.000297279195129	0.00190133926693	0.000148853643477	0.00014542890887	0.00159482551956	3.75497687326e-05	0.000478117413602	0.00316200853835	0.000555968969948	0.000311528537335
GO:0004110	0.0100595295908	0.00106230574981	0.00015276968402	0.000215833549167	8.16120607787e-05	0.00395278910905	0.00441885467928	0.0109049900717	0.00138302091427	1.98971553138e-05	7.45300224467e-05	3.67591513425e-05	0.000268442976777	0.000219880428214	6.74479841146e-07	0.00358620931538	6.74479841146e-06	3.2375032375e-05	0.000209088750755	0.00126296350255	0.000716297591299
GO:0004111	0.922290582594	0.06057177839	0.0165238240996	0.0535481413461	0.162825289936	0.431492908887	0.909575825596	1.11234105363	0.548418936843	0.0314217596844	0.0508010067	0.00493412236847	0.160031561405	0.000753936673129	2.02812352481	0.699246063327	0.101760500629	0.113727170697	0.246494711424	0.232774954937	0.186981328436
GO:0004113	0.0231303263899	0.000424701561065	0.000294310730913	0.000340459351623	0.00196187016363	0.00148987885232	8.00524439638	0.0129473227759	0.00394545535095	0.000420640482442	0.0119292674217	6.34669394637e-05	0.00124282430901	0.000121563857608	0.000259237779174	0.00155307729071	0.000180097089985	0.000102903033525	0.00137647071459	0.00718310832943	0.00264305736794
GO:0004115	0.00385505439832	1.00007078359	4.90517884856e-05	5.67432252706e-05	0.000326978360604	0.000248313142053	0.000874066063792	1.00215788713	8.33399090923	7.01067470737e-05	0.00198821123695	1.0577823244e-05	0.000207137384835	2.02606429347e-05	4.3206296529e-05	0.000258846215119	3.00161816642e-05	1.71505055875e-05	0.000229411785765	0.00119718472157	0.000440509561323
GO:0004117	0.00385505439832	7.07835935108e-05	4.90517884856e-05	5.67432252706e-05	0.000326978360604	0.000248313142053	0.000874066063792	1.00215788713	2.33399090923	7.01067470737e-05	0.00198821123695	1.0577823244e-05	0.000207137384835	2.02606429347e-05	4.3206296529e-05	0.000258846215119	3.00161816642e-05	1.71505055875e-05	0.000229411785765	0.00119718472157	0.000440509561323
GO:0004118	0.00385505439832	7.07835935108e-05	4.90517884856e-05	5.67432252706e-05	0.000326978360604	0.000248313142053	0.000874066063792	1.00215788713	2.33399090923	7.01067470737e-05	0.00198821123695	1.0577823244e-05	0.000207137384835	2.02606429347e-05	4.3206296529e-05	0.000258846215119	3.00161816642e-05	1.71505055875e-05	0.000229411785765	0.00119718472157	0.000440509561323
GO:0004119	0.00385505439832	7.07835935108e-05	4.90517884856e-05	5.67432252706e-05	0.000326978360604	0.000248313142053	0.000874066063792	1.00215788713	2.33399090923	7.01067470737e-05	0.00198821123695	1.0577823244e-05	0.000207137384835	2.02606429347e-05	4.3206296529e-05	0.000258846215119	3.00161816642e-05	1.71505055875e-05	0.000229411785765	0.00119718472157	0.000440509561323
GO:0004120	0.00385505439832	7.07835935108e-05	4.90517884856e-05	5.67432252706e-05	0.000326978360604	0.000248313142053	0.000874066063792	1.00215788713	2.33399090923	7.01067470737e-05	0.00198821123695	1.0577823244e-05	0.000207137384835	2.02606429347e-05	4.3206296529e-05	0.000258846215119	3.00161816642e-05	1.71505055875e-05	0.000229411785765	0.00119718472157	0.000440509561323
GO:0004121	0.0083780513468	0.0164141414142	0.035840172559	0.00801416947251	0.0244984567902	0.0149279250842	0.190257610831	1.1443690376	0.0205834385522	0.0210919963524	0.0218022236252	0.0577695356342	0.000885592031425	0.000254278900112	8.7682379349e-06	0.00234988776655	8.7682379349e-05	0.000420875420875	0.00271815375982	0.0138143588665	0.0275410353536
GO:0004122	0.000214821829405	0.000420875420875	0.000918978783562	0.000205491524936	0.000628165558721	0.000382767309851	0.00487840027771	0.00370177019483	0.000527780475697	0.000540820419293	0.000559031375004	0.0613103299735	2.27074879853e-05	6.51997179776e-06	2.24826613716e-07	6.02535324758e-05	2.24826613716e-06	1.07916774583e-05	6.96962502518e-05	0.000354214329909	0.00070618039368
GO:0004123	0.0083780513468	0.0164141414142	0.035840172559	0.00801416947251	0.0244984567902	0.0149279250842	0.190257610831	8.1443690376	0.0205834385522	0.0210919963524	0.0218022236252	0.0577695356342	0.000885592031425	0.000254278900112	8.7682379349e-06	0.00234988776655	8.7682379349e-05	0.000420875420875	0.00271815375982	0.0138143588665	0.0275410353536
GO:0004124	0.0251341540404	0.0492424242424	0.107520517677	0.0240425084175	0.0734953703704	0.0447837752525	0.570772832492	0.433107112795	0.0617503156566	0.0632759890572	0.0654066708754	0.173308606902	0.00265677609427	0.000762836700337	2.63047138048e-05	0.00704966329966	0.000263047138048	0.00126262626262	0.00815446127945	0.0414430765993	0.0826231060606
GO:0004125	4.47553661616	0.57196969697	0.0238320707071	0.25242003367	0.856481481481	3.61663510101	7.53309132997	12.4824284512	3.84075126263	1.06560395623	0.855376683502	0.224484427609	0.729377104377	0.0343013468013	0.187605218855	5.2469486532	0.626052188552	0.442550505051	1.75136784512	2.9470223064	1.95549242424
GO:0004126	0.16357679236	0.0126731601732	0.026052014506	0.00498806992229	0.0132438735728	0.0653730443533	0.279970491253	0.202052542974	0.0465826972735	0.00627678729653	0.0158931577682	0.0062131496671	0.0200015505937	0.00396828561302	0.00206061238956	0.0399132933344	0.0024106351738	0.00582668793195	0.0430003670793	0.0492391806537	0.0265000569606
GO:0004127	0.21669039157	0.00108926300038	0.00035649706946	0.00107663881615	0.00323383630545	0.00796510163363	0.816830936941	0.018665972482	0.0104628444943	0.000219875711851	0.000744903770213	8.86852059688e-06	0.00322881489795	1.35511493536e-06	0.000540744897536	0.811387533774	0.00198028848153	0.00232859458786	0.404691412063	0.00384975890594	1.00327725402
GO:0004128	0.469263644958	0.207236023902	0.0140527522472	0.606158515417	0.00201822192563	0.289903223931	0.497159006649	5.17898306556	0.694101235073	0.00846665267961	0.0658524475654	0.562416098758	0.117952759156	0.00343521130558	0.0403932130784	1.22199021412	0.0379036022554	0.0110338874228	0.221120278528	0.123941639451	0.157189386356
GO:0004129	5.69991673431	1.2962078179	4.41099189573	1.61423612332	0.138221917484	2.92217101556	3.20562684525	14.9050886339	0.872116118573	1.11373134494	0.38707286828	0.0921568554007	15.811640988	0.157257256901	1.04508446158	0.517551739661	0.0116438564904	7.148217041	0.980229981227	0.172350685595	0.207687232153
GO:0004130	0.582179480617	0.100340397215	0.0167617901993	0.20891488079	0.00897772772773	0.211415250478	0.573928331741	0.351908726909	0.234223570161	0.0284951144326	0.0489957286832	0.0859047968423	0.0633033601784	0.0225580694331	0.00511733324233	0.408607471107	0.0182341432341	0.0163245631996	0.142961142961	0.0294193341068	0.179118038493
GO:0004131	0.16357679236	0.0126731601732	0.026052014506	0.00498806992229	0.0132438735728	0.0653730443533	0.279970491253	0.202052542974	0.0465826972735	0.00627678729653	0.0158931577682	0.0062131496671	0.0200015505937	0.00396828561302	0.00206061238956	0.0399132933344	0.0024106351738	0.00582668793195	0.0430003670793	0.0492391806537	0.0265000569606
GO:0004132	0.16357679236	0.0126731601732	0.026052014506	0.00498806992229	0.0132438735728	0.0653730443533	0.279970491253	6.20205254297	0.0465826972735	0.00627678729653	0.0158931577682	0.0062131496671	0.0200015505937	0.00396828561302	0.00206061238956	0.0399132933344	0.0024106351738	0.00582668793195	0.0430003670793	0.0492391806537	0.0265000569606
GO:0004134	1.17612782315	0.179399514627	0.254363507915	0.0371930433484	0.141364037198	10.6171594872	1.4614141733	1.75834349083	0.349014017338	0.0400283726515	0.13931261114	0.0983392046366	0.131079007973	0.0327704352326	0.138704186526	0.422519066932	0.0152886185083	0.0567457584504	0.378776719213	0.467028123042	0.224097714155
GO:0004135	1.08423458267	0.106196969697	0.254338250931	0.0259634945951	0.135832358675	10.5797632908	1.02444838739	1.4944336346	0.306582801702	0.0332939482546	0.125100168351	0.0733618199541	0.113902622719	0.0326011873118	0.00123639907851	0.307302321461	0.0113025872763	0.053917331207	0.348862661706	0.436731835904	0.193582137162
GO:0004136	0.0041725978925	0.000272315750093	8.91242673649e-05	0.000269159704036	0.00080845907636	0.0019912754084	0.00420773423535	0.0046664931205	0.00261571112358	5.49689279627e-05	0.000186225942553	2.21713014923e-06	0.000807203724487	3.38778733841e-07	0.000135186224384	0.00284688344349	0.00049507212038	0.000582148646963	0.00117285301575	0.000962439726482	0.000819313505424
GO:0004137	0.0041725978925	0.000272315750093	8.91242673649e-05	0.000269159704036	0.00080845907636	0.0019912754084	0.00420773423535	0.0046664931205	0.00261571112358	5.49689279627e-05	0.000186225942553	2.21713014923e-06	0.000807203724487	3.38778733841e-07	0.000135186224384	0.00284688344349	0.00049507212038	0.000582148646963	0.00117285301575	0.000962439726482	0.000819313505424
GO:0004138	0.0041725978925	0.000272315750093	8.91242673649e-05	0.000269159704036	0.00080845907636	0.0019912754084	0.00420773423535	0.0046664931205	0.00261571112358	5.49689279627e-05	0.000186225942553	2.21713014923e-06	0.000807203724487	3.38778733841e-07	0.000135186224384	0.00284688344349	0.00049507212038	0.000582148646963	0.00117285301575	0.000962439726482	0.000819313505424
GO:0004139	0.000603823520491	0.001183001183	0.00258307549975	0.000577597799821	0.00176565454344	0.00107588649255	0.0467452932731	8.01040497568	0.00148349106683	0.00152014388126	0.0165863464474	0.0041635701358	6.38264527154e-05	1.83264072153e-05	6.3194507639e-07	0.000169361280473	6.3194507639e-06	3.03333636667e-05	0.000195902973681	0.000995629467853	0.00198493948494
GO:0004140	0.778015775617	0.0782421095692	0.0160918635997	0.0489729835566	0.147301411484	0.393978140701	0.773037211856	2.15768927769	0.478804640381	0.105565443287	0.0352971529067	0.000865302383477	0.146811472286	0.00013221869089	0.0247231470118	0.531643482244	0.0904131938981	0.10570586446	0.214750859233	0.282163392317	0.151537682117
GO:0004141	0.0176273605622	0.000329380764163	0.00300285463329	8.4175084175e-05	0.00587761674719	0.0225351339482	0.053324915825	0.118954033085	0.00641743522179	0.00010796369492	0.00366527594789	0.000199458351632	0.00906529058704	0.000106133801786	0.00217757282975	0.0227199531548	0.00981920655834	0.00995827843655	0.00983018591715	0.0394616454399	0.0288866930171
GO:0004142	0.0125563505425	0.000847362514029	3.53067714178e-05	0.000373955605437	0.00126886145405	0.00535797792742	1.01782680197	0.0333073014092	0.00569000187056	0.00157867252775	0.0012672247163	0.000332569522384	0.00108055867315	5.08168100761e-05	0.000277933657563	2.08703251652	0.000927484723781	0.000655630377853	0.0025946190298	0.631032625639	0.0228970258137
GO:0004143	1.77801577562	0.0782421095692	0.0160918635997	0.0489729835566	0.147301411484	0.393978140701	5.77303721186	1.15768927769	3.47880464038	0.105565443287	0.0352971529067	0.000865302383477	0.146811472286	0.00013221869089	0.0247231470118	0.531643482244	0.0904131938981	0.10570586446	0.214750859233	0.282163392317	0.151537682117
GO:0004144	0.000798382352464	1.83411799574e-06	7.64215831557e-08	0.000260549687457	0.00130144775206	0.000790818134041	0.0031410392539	0.0109491179363	0.00105127706032	3.41704010336e-06	2.74291064135e-06	7.1984745105e-07	0.000521819391067	1.09993095403e-07	0.000779822367223	0.0156012408166	2.00754269217e-06	1.41911337198e-06	0.00364197969487	0.00416529428349	0.00182445243682
GO:0004145	0.389869807377	2.2534569392e-06	9.38940391334e-08	0.00459362408181	0.309291308669	0.0394331633057	0.003859182844	0.782683211139	0.00129163314036	4.19828645175e-06	3.37002909993e-06	8.84427958017e-07	0.000641124251845	1.35141089437e-07	0.193265807395	0.354027776033	0.115387081917	1.74356877967e-06	0.00447465453963	0.00511761583975	0.0022415815196
GO:0004146	0.00268667427758	15.0005385551	0.000343215115942	0.000308710914771	4.92917159583e-05	0.00165299597118	0.00219203363143	0.00305974018095	0.00157461180188	0.000206783918905	0.000703768506798	0.000167557364527	0.00107166395045	8.38993263235e-05	8.19690213629e-05	0.000898901656477	2.11644151038e-05	0.000269484360393	0.00178222299434	0.000313364328516	0.000175588811952
GO:0004147	0.0139716911681	3.20970649253e-05	1.33737770522e-06	0.0045596195305	0.0227753356611	0.0138393173457	0.0549681869433	0.191609563886	0.0183973485557	5.97982018086e-05	4.80009362234e-05	1.25973303933e-05	0.00913183934367	1.92487916955e-06	0.0136468914264	0.17302171429	3.51319971129e-05	2.48344840096e-05	0.0637346446602	0.072892649961	0.0319279176444
GO:0004148	0.334676404121	0.200302866969	0.00963432907878	0.527184286443	0.00138365879107	0.268623171401	0.46893958468	10.7895931137	0.673830271052	0.00580459376756	0.0567923947553	0.560259027851	0.10415655786	0.00235512272549	0.0393379745231	0.210418090048	0.037631139483	0.00756464645354	0.198176605584	0.119907504167	0.00492892159559
GO:0004149	0.07451568623	0.000171184346268	7.13268109451e-06	0.0243179708294	0.121468456859	0.0738096925105	0.293163663697	11.0219176741	0.098119192297	0.000318923742979	0.000256004993192	6.71857620978e-05	0.0487031431662	1.02660222376e-05	0.0727834209408	0.922782476214	0.000187370651269	0.000132450581384	0.339918104854	0.388760799792	0.170282227437
GO:0004150	0.000603823520491	0.001183001183	0.00258307549975	0.000577597799821	0.00176565454344	0.00107588649255	0.0467452932731	0.0104049756828	0.00148349106683	0.00152014388126	0.0165863464474	0.0041635701358	6.38264527154e-05	1.83264072153e-05	6.3194507639e-07	0.000169361280473	6.3194507639e-06	3.03333636667e-05	0.000195902973681	0.000995629467853	0.00198493948494
GO:0004151	0.0750478288071	0.00381364667078	0.00264279023677	0.00305718601457	0.000609990584927	0.01337850398	3.31920138248	0.0754453473751	0.0218231364847	0.00377717984233	0.0050791360315	0.00056990721151	0.0111600550197	0.00109159382342	0.00232784944564	0.0139460001615	0.00161719835905	0.000924027239814	0.0123601451922	0.0100796122099	0.0101281341883
GO:0004152	0.0572001620389	0.011466011466	0.00730716053297	0.00657255495966	0.00104943653331	0.0351928174509	0.0466691031208	10.0651428555	0.0335239932014	0.00440249633799	0.0149834585319	0.00356735034155	0.0228160712032	0.00178624372173	0.00174514690644	0.0191379062347	0.000450597224791	0.00573740896322	0.0379441024603	0.00667162763937	0.00373834244802
GO:0004153	0.100536616162	0.0094696969697	0.0238320707071	0.00242003367003	0.0127314814815	0.0541351010101	0.251841329966	0.138678451178	0.0282512626263	0.00310395622896	0.0116266835017	0.00573442760943	0.0106271043771	0.00305134680135	0.000105218855219	0.0281986531987	0.00105218855219	0.00505050505051	0.0326178451179	0.0407723063973	0.0179924242424
GO:0004154	1.7732050232	0.355446355446	0.226521976522	0.203749203749	0.0325325325325	1.09097734098	1.44674219674	2.01942851943	1.03924378924	0.136477386477	0.464487214487	0.110587860588	0.707298207298	0.0553735553735	0.0540995540995	0.593275093275	0.0139685139685	0.17785967786	1.17626717627	0.20682045682	0.115888615889
GO:0004155	0.00268667427758	0.000538555084009	0.000343215115942	0.000308710914771	4.92917159583e-05	0.00165299597118	0.00219203363143	0.00305974018095	0.00157461180188	0.000206783918905	0.000703768506798	0.000167557364527	0.00107166395045	8.38993263235e-05	8.19690213629e-05	0.000898901656477	2.11644151038e-05	0.000269484360393	0.00178222299434	0.000313364328516	0.000175588811952
GO:0004156	0.165760615414	0.0211840628508	0.000882669285447	0.00934889013595	0.0317215363512	0.133949448186	0.279003382592	0.462312164859	6.14225004676	0.0394668131938	0.0316806179075	0.00831423805963	0.0270139668288	0.0012704202519	0.0069483414391	0.1943314316	0.0231871180946	0.0163907594464	0.0648654757452	0.109148974311	0.0724256453425
GO:0004157	0.0750478288071	0.00381364667078	0.00264279023677	0.00305718601457	0.000609990584927	0.01337850398	0.319201382484	0.0754453473751	0.0218231364847	0.00377717984233	0.0050791360315	0.00056990721151	0.0111600550197	0.00109159382342	0.00232784944564	0.0139460001615	0.00161719835905	0.000924027239814	0.0123601451922	0.0100796122099	0.0101281341883
GO:0004158	0.00476668016991	0.000955500955502	0.000608930044414	0.000547712913305	8.74530444423e-05	0.00293273478758	0.00388909192673	9.00542857129	0.00279366610012	0.000366874694832	0.00124862154432	0.000297279195129	0.00190133926693	0.000148853643477	0.00014542890887	0.00159482551956	3.75497687326e-05	0.000478117413602	0.00316200853835	0.000555968969948	0.000311528537335
GO:0004159	0.000680954309986	0.0001365001365	8.69900063448e-05	7.82447019006e-05	1.24932920632e-05	0.00041896211251	0.060079394085	0.000775510184112	0.000399095157159	5.24106706902e-05	0.000178374506331	4.24684564469e-05	0.000271619895276	2.1264806211e-05	2.077555841e-05	0.000227832217079	5.36425267608e-06	6.83024876573e-05	0.000451715505479	7.94241385639e-05	4.45040767621e-05
GO:0004160	0.000214821829405	0.000420875420875	0.000918978783562	0.000205491524936	0.000628165558721	0.000382767309851	0.00487840027771	0.00370177019483	0.000527780475697	0.000540820419293	0.000559031375004	0.0613103299735	2.27074879853e-05	6.51997179776e-06	2.24826613716e-07	6.02535324758e-05	2.24826613716e-06	1.07916774583e-05	6.96962502518e-05	0.000354214329909	0.00070618039368
GO:0004161	0.0138133846178	0.00176533857089	7.35557737872e-05	0.0841124075113	0.169310128029	0.0111624540155	0.0232502818826	1.9551926804	0.0118541705637	0.00328890109947	0.00264005149229	0.000692853171634	0.0022511639024	0.000105868354325	0.000579028453257	0.0161942859667	0.00193225984121	0.00136589662053	0.00540545631209	5.00909574786	0.0893688037785
GO:0004162	0.536195286196	0.0505050505051	0.127104377105	0.0129068462402	0.067901234568	0.288720538721	0.509820426488	0.739618406286	0.150673400674	0.0165544332211	0.0620089786757	0.030583613917	0.0566778900113	0.0162738496072	0.000561167227834	0.15039281706	0.00561167227834	0.0269360269361	0.173961840629	0.217452300786	0.0959595959597
GO:0004163	0.000242842068023	0.0983018591715	0.00103884558142	0.0111018599847	0.000710100196815	0.0004326934807	0.0405388679468	6.13461939239	0.000596621407309	0.000611362213113	0.00667059585387	0.00167447929374	2.56693342442e-05	7.3704029018e-06	2.541518242e-07	6.81126888856e-05	2.541518242e-06	1.21992875616e-05	7.8787065502e-05	0.000400416199027	0.0551461169668
GO:0004164	0.0259484978756	0.000328884078884	3.78286836621e-06	0.000754352386296	0.00156452087008	8.02128835478	0.00667191925872	0.198648004516	0.0115620240099	0.0104072387232	0.025850059791	3.56324488269e-05	0.00106815509593	0.000243539896317	2.97786061675e-05	0.00964237280209	9.93733632623e-05	7.02461119128e-05	0.000754185372241	0.0402296860804	0.0215008718134
GO:0004165	6.01207143551	0.00127476689977	0.000183323620824	0.000259000259001	9.79344729344e-05	0.00474334693085	3.00530262562	0.013085988086	0.00165962509713	2.38765863766e-05	8.9436026936e-05	4.4110981611e-05	0.000322131572132	0.000263856513857	8.09375809376e-07	0.00430345117846	8.09375809376e-06	3.885003885e-05	0.000250906500906	0.00151555620306	0.000859557109558
GO:0004166	0.00854421825497	0.00457109465374	1.50064199651e-05	0.00110345220538	0.000539303569608	0.00385148215727	0.0201113522739	0.0270648900126	0.00462227549005	0.000670982420295	0.00148311794317	0.00360455532632	0.00171861604369	2.15986441882e-05	0.0042503614129	0.011804454091	0.00039420838319	0.000278662262134	0.00299180974112	0.00311500814256	0.0031203415501
GO:0004167	2.01207143551	0.00127476689977	0.000183323620824	0.000259000259001	9.79344729344e-05	0.00474334693085	0.00530262561513	0.013085988086	0.00165962509713	2.38765863766e-05	8.9436026936e-05	4.4110981611e-05	0.000322131572132	0.000263856513857	8.09375809376e-07	0.00430345117846	8.09375809376e-06	3.885003885e-05	0.000250906500906	0.00151555620306	0.000859557109558
GO:0004168	0.778015775617	0.0782421095692	0.0160918635997	0.0489729835566	0.147301411484	0.393978140701	0.773037211856	1.15768927769	0.478804640381	0.105565443287	0.0352971529067	0.000865302383477	0.146811472286	0.00013221869089	0.0247231470118	0.531643482244	0.0904131938981	0.10570586446	0.214750859233	0.282163392317	0.151537682117
GO:0004169	0.00740980362532	0.00559924382977	1.1053836135e-05	0.000812810776286	0.000397254861541	0.00283702926763	1.03155523717	10.0913647627	0.00340480114222	0.00049425044352	0.00109247527064	0.00265514120019	0.00126594485361	1.5909715585e-05	0.00982727514791	0.294409530915	0.000290376710831	0.000205264612732	0.00220378842538	0.00229453724787	0.00229846587396
GO:0004170	0.00644447738746	0.0118168868169	0.000415053594878	1.00048013498	9.57998034021e-05	0.00210111120199	0.00525919147995	0.0171906688719	0.022658120794	0.000593210936778	0.000797684825462	8.95046582181e-05	0.00175270094861	0.000171436209448	0.000365591739861	0.00219023720486	0.00025398307562	0.000145119662663	0.00194117664878	0.00158301602015	0.0112060210744
GO:0004171	0.	0.	0.	0.	0.	0.	0.	0.	0.	0.	0.	0.	0.	0.	0.	0.	0.	0.	0.	0.	0.
GO:0004172	0.	0.	0.	0.	0.	0.	0.	0.	0.	0.	0.	0.	0.	0.	0.	0.	0.	0.	0.	0.	0.
GO:0004173	0.00399191176232	9.17058997867e-06	3.82107915779e-07	0.00130274843729	0.00650723876032	0.00395409067021	0.0157051962695	0.0547455896817	0.00525638530162	1.70852005167e-05	1.37145532067e-05	3.59923725524e-06	0.00260909695533	5.49965477014e-07	0.00389911183612	0.0780062040829	1.00377134608e-05	7.09556685988e-06	0.0182098984743	0.0208264714174	0.00912226218412
GO:0004174	0.0886602511603	0.0177723177723	0.0113260988261	0.0101874601875	0.00162662662663	0.0545488670489	0.0723371098371	7.10097142597	9.05196218946	0.00682386932387	0.0232243607244	0.0055293930294	0.0353649103649	0.00276867776868	0.00270497770498	0.0296637546638	0.000698425698426	0.00889298389299	0.0588133588134	0.010341022841	0.00579443079443
GO:0004176	18.8064061669	0.212121212121	0.0776980329612	0.689881268829	0.0179337231969	0.693328017012	19.584520645	14.4180932128	1.24160021265	0.611049087365	0.949326599327	0.0167552720184	1.42810561758	0.0320928584087	1.1684387737	0.510012404749	0.347545631756	0.127166400851	0.663388268652	1.39634059897	1.19776714514
GO:0004178	5.61157463793	0.00913682277319	0.00334673345439	0.0297156650426	0.000772469895277	0.0844095834167	1.54184407107	9.62580098471	0.264086242926	0.0263200797371	0.168163634906	0.000721709768759	0.913028791753	0.00138235472366	0.0503288562699	0.203786248603	0.0149700391168	0.00547751380287	0.101301789061	0.0601454067523	0.106137589152
GO:0004179	3.20796507741	0.00787419651056	0.00288424516295	0.0256092289186	0.000665721542915	0.0802826309345	1.08003144819	9.5518837632	0.215029098803	0.0226828827885	0.162512881339	0.000621976006745	0.48786149641	0.00119132580456	0.0433738635692	0.200750460479	0.0129013151182	0.00472057094067	0.0973530493665	0.0518338555679	0.0990080228118
GO:0004182	0.140152855216	1.00115201603	0.00042197278822	1.00374669874	9.73968438085e-05	2.00872409549	10.2395381287	0.330251745902	0.0364951133154	0.00331856647211	0.0167259768086	9.09967547638e-05	0.0275906562466	0.000174294154286	0.00634571234832	0.0374805868498	1.00188749694	0.000690632165187	0.0102143872914	1.00758343182	0.0114636704458
GO:0004183	0.140152855216	0.00115201602805	0.00042197278822	0.00374669874452	9.73968438085e-05	0.0087240954879	0.239538128651	0.330251745902	0.0364951133154	0.00331856647211	0.0167259768086	9.09967547638e-05	0.0275906562466	0.000174294154286	0.00634571234832	0.0374805868498	0.00188749693752	0.000690632165187	0.0102143872914	0.00758343182441	0.0114636704458
GO:0004184	0.140152855216	0.00115201602805	0.00042197278822	0.00374669874452	9.73968438085e-05	0.0087240954879	0.239538128651	0.330251745902	0.0364951133154	0.00331856647211	0.0167259768086	9.09967547638e-05	0.0275906562466	0.000174294154286	0.00634571234832	0.0374805868498	0.00188749693752	0.000690632165187	0.0102143872914	0.00758343182441	0.0114636704458
GO:0004186	1.7206009658	0.140404040404	0.0361665843903	0.0711233048953	0.00834772115475	0.197727684109	1.39708044311	1.06366005502	0.37793533708	0.0760954680473	0.108555595639	0.0494658468562	0.256415829135	0.0149384614736	0.0855470958541	0.870731964592	0.0784408833532	0.0175262651579	0.183791444099	0.191629969284	0.182532087795
GO:0004187	1.7206009658	0.140404040404	0.0361665843903	0.0711233048953	0.00834772115475	0.197727684109	1.39708044311	1.06366005502	0.37793533708	0.0760954680473	0.108555595639	0.0494658468562	0.256415829135	0.0149384614736	0.0855470958541	0.870731964592	0.0784408833532	0.0175262651579	0.183791444099	0.191629969284	0.182532087795
GO:0004188	2.08926391104	0.143434343434	0.0372765562897	0.0809787515927	0.0086039172004	0.207632370066	2.40543073804	1.14106138663	0.495672482975	0.0848247407238	0.122117404201	0.0497052078851	0.376817337958	0.0153969308794	0.102239078336	0.978017856088	0.0834058209497	0.0193429280271	0.193268419365	0.211577692126	0.199643047011
GO:0004189	0.140152855216	0.00115201602805	0.00042197278822	0.00374669874452	9.73968438085e-05	0.0087240954879	0.239538128651	0.330251745902	0.0364951133154	0.00331856647211	0.0167259768086	9.09967547638e-05	0.0275906562466	0.000174294154286	0.00634571234832	0.0374805868498	0.00188749693752	0.000690632165187	0.0102143872914	0.00758343182441	0.0114636704458
GO:0004191	0.174133390435	0.0852974186307	0.000719426231122	0.00638778952619	0.000166052992564	0.0249382223797	0.773930746713	0.0964638260447	0.0114962982653	0.0426948989571	0.00879006110488	0.000155141407578	1.0965565335	0.000297156096376	0.0571151738306	0.0880556704143	0.00321801510885	0.00117746667454	0.0894758173023	0.0129290796201	0.159238584677
GO:0004192	0.174133390435	0.0852974186307	0.000719426231122	0.00638778952619	0.000166052992564	0.0249382223797	0.773930746713	0.0964638260447	0.0114962982653	0.0426948989571	0.00879006110488	0.000155141407578	1.0965565335	0.000297156096376	0.0571151738306	0.0880556704143	0.00321801510885	0.00117746667454	0.0894758173023	0.0129290796201	0.159238584677
GO:0004193	0.174133390435	0.0852974186307	0.000719426231122	0.00638778952619	0.000166052992564	0.0249382223797	0.773930746713	0.0964638260447	0.0114962982653	0.0426948989571	0.00879006110488	0.000155141407578	1.0965565335	0.000297156096376	0.0571151738306	0.0880556704143	0.00321801510885	0.00117746667454	0.0894758173023	0.0129290796201	0.159238584677
GO:0004194	0.174133390435	0.0852974186307	0.000719426231122	0.00638778952619	0.000166052992564	0.0249382223797	19.7739307467	0.0964638260447	0.0114962982653	0.0426948989571	0.00879006110488	0.000155141407578	1.0965565335	0.000297156096376	0.0571151738306	0.0880556704143	0.00321801510885	0.00117746667454	0.0894758173023	0.0129290796201	0.159238584677
GO:0004195	0.174133390435	0.0852974186307	0.000719426231122	0.00638778952619	0.000166052992564	0.0249382223797	0.773930746713	0.0964638260447	0.0114962982653	0.0426948989571	0.00879006110488	0.000155141407578	1.0965565335	0.000297156096376	0.0571151738306	0.0880556704143	0.00321801510885	0.00117746667454	0.0894758173023	0.0129290796201	0.159238584677
GO:0004196	0.174133390435	0.0852974186307	0.000719426231122	0.00638778952619	0.000166052992564	0.0249382223797	0.773930746713	0.0964638260447	0.0114962982653	0.0426948989571	0.00879006110488	0.000155141407578	1.0965565335	0.000297156096376	0.0571151738306	0.0880556704143	0.00321801510885	0.00117746667454	0.0894758173023	0.0129290796201	0.159238584677
GO:0004198	1.20391399374	1.00507640508	0.00185944010506	0.631894594468	0.000429183119243	0.049071097843	1.49262100689	0.864706504239	4.47586735552	0.0488114311506	0.0227189271634	0.000400980868818	1.09571534811	0.154614188065	0.0706976800544	0.012205425071	0.116009639051	0.00304329848189	0.015875958566	3.8334166981	0.319262803473
GO:0004200	0.	0.	0.	0.	0.	0.	0.	0.	0.	0.	0.	0.	0.	0.	0.	0.	0.	0.	0.	0.	0.
GO:0004201	0.	0.	0.	0.	0.	0.	0.	0.	0.	0.	0.	0.	0.	0.	0.	0.	0.	0.	0.	0.	0.
GO:0004202	0.	0.	0.	0.	0.	0.	0.	0.	0.	0.	0.	0.	0.	0.	0.	0.	0.	0.	0.	0.	0.
GO:0004203	0.	0.	0.	0.	0.	0.	0.	0.	0.	0.	0.	0.	0.	0.	0.	0.	0.	0.	0.	0.	0.
GO:0004204	0.	0.	0.	0.	0.	0.	0.	0.	0.	0.	0.	0.	0.	0.	0.	0.	0.	0.	0.	0.	0.
GO:0004205	0.	0.	0.	0.	0.	0.	0.	0.	0.	0.	0.	0.	0.	0.	0.	0.	0.	0.	0.	0.	0.
GO:0004206	0.	0.	0.	0.	0.	0.	0.	0.	0.	0.	0.	0.	0.	0.	0.	0.	0.	0.	0.	0.	0.
GO:0004207	0.	0.	0.	0.	0.	0.	0.	0.	0.	0.	0.	0.	0.	0.	0.	0.	0.	0.	0.	0.	0.
GO:0004208	0.	0.	0.	0.	0.	0.	0.	0.	0.	0.	0.	0.	0.	0.	0.	0.	0.	0.	0.	0.	0.
GO:0004209	0.	0.	0.	0.	0.	0.	0.	0.	0.	0.	0.	0.	0.	0.	0.	0.	0.	0.	0.	0.	0.
GO:0004210	0.	0.	0.	0.	0.	0.	0.	0.	0.	0.	0.	0.	0.	0.	0.	0.	0.	0.	0.	0.	0.
GO:0004211	0.	0.	0.	0.	0.	0.	0.	0.	0.	0.	0.	0.	0.	0.	0.	0.	0.	0.	0.	0.	0.
GO:0004212	0.	0.	0.	0.	0.	0.	0.	0.	0.	0.	0.	0.	0.	0.	0.	0.	0.	0.	0.	0.	0.
GO:0004213	1.20391399374	0.00507640507641	0.00185944010506	0.631894594468	0.000429183119243	0.049071097843	1.49262100689	0.864706504239	1.47586735552	0.0488114311506	0.0227189271634	0.000400980868818	1.09571534811	0.154614188065	0.0706976800544	0.012205425071	0.116009639051	0.00304329848189	0.015875958566	0.833416698095	0.319262803473
GO:0004214	5.98293859649	0.05	0.0183145363409	0.162614870509	0.00422723475355	0.363427318296	6.38777986633	3.52712197159	2.09266290727	0.144032999164	0.22376984127	0.00394945697577	1.13662489557	0.00756474519633	0.275417710944	0.120217209691	0.481921470342	0.0299749373433	0.156370091896	1.7291374269	0.282330827067
GO:0004215	1.20391399374	0.00507640507641	0.00185944010506	0.631894594468	0.000429183119243	0.049071097843	1.49262100689	0.864706504239	1.47586735552	0.0488114311506	0.0227189271634	0.000400980868818	1.09571534811	0.154614188065	0.0706976800544	0.012205425071	0.116009639051	0.00304329848189	0.015875958566	0.833416698095	0.319262803473
GO:0004216	1.20391399374	0.00507640507641	0.00185944010506	0.631894594468	0.000429183119243	0.049071097843	1.49262100689	0.864706504239	1.47586735552	0.0488114311506	0.0227189271634	0.000400980868818	1.09571534811	0.154614188065	0.0706976800544	0.012205425071	0.116009639051	0.00304329848189	0.015875958566	0.833416698095	0.319262803473
GO:0004217	1.20391399374	0.00507640507641	0.00185944010506	0.631894594468	0.000429183119243	0.049071097843	1.49262100689	0.864706504239	1.47586735552	0.0488114311506	0.0227189271634	0.000400980868818	1.09571534811	0.154614188065	0.0706976800544	0.012205425071	0.116009639051	0.00304329848189	0.015875958566	0.833416698095	0.319262803473
GO:0004218	1.20391399374	0.00507640507641	0.00185944010506	0.631894594468	0.000429183119243	0.049071097843	1.49262100689	0.864706504239	1.47586735552	0.0488114311506	0.0227189271634	0.000400980868818	1.09571534811	0.154614188065	0.0706976800544	0.012205425071	0.116009639051	0.00304329848189	0.015875958566	0.833416698095	0.319262803473
GO:0004219	4.89710991494	0.046212121212	0.0169270714665	0.150295562138	0.00390698969645	0.351046460849	14.2523419977	3.18037030708	2.0704914749	0.133121408319	0.206817580567	0.00365025568972	1.11112300954	0.00699165843901	0.254552732842	0.11110984532	0.475715298347	0.0277041087567	0.144523872813	1.70420277335	0.260942128047
GO:0004226	0.140152855216	0.00115201602805	0.00042197278822	0.00374669874452	9.73968438085e-05	0.0087240954879	0.239538128651	0.330251745902	0.0364951133154	0.00331856647211	0.0167259768086	9.09967547638e-05	0.0275906562466	0.000174294154286	0.00634571234832	1.03748058685	0.00188749693752	0.000690632165187	0.0102143872914	0.00758343182441	0.0114636704458
GO:0004228	0.663823514435	0.00227562986184	0.000833542116059	0.00740102510623	0.000192392432764	0.656480147309	0.517381830675	0.504868432935	0.199526745576	0.0218809863779	0.0584602087285	0.000179750044642	0.0222172250162	0.000344291201319	0.0316920634727	0.24685070779	0.00372845888475	0.00136423725051	0.551944395219	0.0149798991461	0.0948419463846
GO:0004229	0.663823514435	0.00227562986184	0.000833542116059	0.00740102510623	0.000192392432764	0.656480147309	0.517381830675	0.504868432935	0.199526745576	0.0218809863779	0.0584602087285	0.000179750044642	0.0222172250162	0.000344291201319	0.0316920634727	0.24685070779	0.00372845888475	0.00136423725051	0.551944395219	0.0149798991461	0.0948419463846
GO:0004230	1.61157463793	0.00913682277319	0.00334673345439	0.0297156650426	0.000772469895277	0.0844095834167	1.54184407107	5.62580098471	0.264086242926	0.0263200797371	0.168163634906	0.000721709768759	0.913028791753	0.00138235472366	0.0503288562699	0.203786248603	0.0149700391168	0.00547751380287	0.101301789061	0.0601454067523	0.106137589152
GO:0004231	4.66382351444	0.00227562986184	0.000833542116059	0.00740102510623	0.000192392432764	0.656480147309	0.517381830675	0.504868432935	0.199526745576	0.0218809863779	0.0584602087285	0.000179750044642	0.0222172250162	0.000344291201319	0.0316920634727	0.24685070779	0.00372845888475	0.00136423725051	0.551944395219	0.0149798991461	0.0948419463846
GO:0004232	0.132764702887	0.000455125972368	0.000166708423212	0.00148020502124	3.84784865528e-05	0.131296029462	0.103476366135	0.100973686587	0.0399053491153	0.00437619727557	0.0116920417457	3.59500089285e-05	0.00444344500324	6.88582402639e-05	0.00633841269453	0.0493701415581	0.000745691776948	0.000272847450101	0.110388879044	0.00299597982921	0.0189683892769
GO:0004234	7.20862385704	0.0140601416464	0.0051500995028	0.0457277622634	0.00118871038815	0.806109481588	1.66096631096	1.0836513892	0.268504535168	0.27805038012	0.111200575358	0.00111059849011	0.101556425993	0.00212722777958	0.374383106456	0.275184730277	0.0230365495379	0.00842903729776	0.588799299033	0.0925543768667	1.05027345445
GO:0004235	0.663823514435	0.00227562986184	0.000833542116059	0.00740102510623	0.000192392432764	0.656480147309	0.517381830675	0.504868432935	0.199526745576	0.0218809863779	0.0584602087285	0.000179750044642	0.0222172250162	0.000344291201319	0.0316920634727	0.24685070779	0.00372845888475	0.00136423725051	0.551944395219	0.0149798991461	0.0948419463846
GO:0004237	1.34168140738	0.0126721763086	0.00464170067041	0.0412136861898	0.00107136528189	0.095965050367	0.834919415159	3.63276920492	0.20144624647	0.0365042311933	0.183985744895	0.0010009643024	2.90349721871	0.00191723569714	0.0698028358316	0.212286455349	0.0207624663127	0.00759695381706	0.112358260205	0.0834177500685	0.126100374904
GO:0004238	0.663823514435	0.00227562986184	0.000833542116059	0.00740102510623	0.000192392432764	0.656480147309	0.517381830675	0.504868432935	0.199526745576	0.0218809863779	0.0584602087285	0.000179750044642	0.0222172250162	0.000344291201319	0.0316920634727	0.24685070779	0.00372845888475	0.00136423725051	0.551944395219	0.0149798991461	0.0948419463846
GO:0004239	1.61157463793	0.00913682277319	0.00334673345439	0.0297156650426	0.000772469895277	0.0844095834167	1.54184407107	21.6258009847	0.264086242926	0.0263200797371	0.168163634906	0.000721709768759	0.913028791753	0.00138235472366	0.0503288562699	0.203786248603	0.0149700391168	0.00547751380287	0.101301789061	0.0601454067523	0.106137589152
GO:0004240	5.36542505617	0.0553059328923	0.0202580503564	0.179871342314	0.004675823232	0.829812151563	2.41351199194	3.60939173614	0.50992679874	0.174643258219	2.04579185856	0.00436856804926	0.379243629412	0.0083675058035	3.3238017569	0.374353808978	0.0906148668239	0.0331558374632	0.717791462383	0.36406504889	0.394283732669
GO:0004241	0.	0.	0.	0.	0.	0.	0.	0.	0.	0.	0.	0.	0.	0.	0.	0.	0.	0.	0.	0.	0.
GO:0004242	0.	0.	0.	0.	0.	0.	0.	0.	0.	0.	0.	0.	0.	0.	0.	0.	0.	0.	0.	0.	0.
GO:0004243	0.663823514435	0.00227562986184	0.000833542116059	0.00740102510623	0.000192392432764	4.65648014731	0.517381830675	0.504868432935	0.199526745576	0.0218809863779	0.0584602087285	0.000179750044642	0.0222172250162	0.000344291201319	0.0316920634727	0.24685070779	0.00372845888475	0.00136423725051	0.551944395219	0.0149798991461	0.0948419463846
GO:0004244	2.08960068521	0.023569023569	0.00863311477346	0.0766534743142	0.00199263591076	0.299258668557	2.28716896056	7.15756591254	0.137955579184	0.512338787484	0.105480733258	0.00186169689094	0.158678401953	0.00356587315651	0.685382085966	0.0566680449721	0.0386161813062	0.0141296000945	0.0737098076279	0.155148955441	1.91086301612
GO:0004245	10.6638235144	0.00227562986184	0.000833542116059	0.00740102510623	0.000192392432764	0.656480147309	0.517381830675	0.504868432935	0.199526745576	0.0218809863779	0.0584602087285	0.000179750044642	0.0222172250162	0.000344291201319	0.0316920634727	0.24685070779	0.00372845888475	0.00136423725051	0.551944395219	0.0149798991461	0.0948419463846
GO:0004246	6.5045959596	0.0575757575758	0.0210894660894	0.187253487254	0.00486772486772	0.788189033189	11.2586556037	2.87062530063	1.73700577201	0.165856180856	1.65767436267	0.00454785954786	0.587628667629	0.00871091871091	0.317147667148	2.13843193843	0.0943338143339	0.0345165945166	0.980062530063	0.379006734007	0.925108225109
GO:0004247	0.663823514435	0.00227562986184	0.000833542116059	0.00740102510623	0.000192392432764	0.656480147309	0.517381830675	0.504868432935	0.199526745576	0.0218809863779	0.0584602087285	0.000179750044642	0.0222172250162	0.000344291201319	0.0316920634727	0.24685070779	0.00372845888475	0.00136423725051	0.551944395219	0.0149798991461	0.0948419463846
GO:0004248	0.663823514435	0.00227562986184	0.000833542116059	0.00740102510623	0.000192392432764	0.656480147309	0.517381830675	0.504868432935	0.199526745576	0.0218809863779	0.0584602087285	0.000179750044642	0.0222172250162	0.000344291201319	0.0316920634727	0.24685070779	0.00372845888475	0.00136423725051	0.551944395219	0.0149798991461	0.0948419463846
GO:0004249	0.663823514435	0.00227562986184	0.000833542116059	0.00740102510623	0.000192392432764	0.656480147309	0.517381830675	0.504868432935	0.199526745576	0.0218809863779	0.0584602087285	0.000179750044642	0.0222172250162	0.000344291201319	0.0316920634727	0.24685070779	0.00372845888475	0.00136423725051	0.551944395219	0.0149798991461	0.0948419463846
GO:0004250	1.61157463793	0.00913682277319	0.00334673345439	0.0297156650426	0.000772469895277	0.0844095834167	14.5418440711	5.62580098471	0.264086242926	0.0263200797371	0.168163634906	0.000721709768759	0.913028791753	0.00138235472366	0.0503288562699	0.203786248603	0.0149700391168	0.00547751380287	0.101301789061	0.0601454067523	0.106137589152
GO:0004251	1.34168140738	0.0126721763086	0.00464170067041	0.0412136861898	0.00107136528189	0.095965050367	0.834919415159	10.6327692049	0.20144624647	0.0365042311933	0.183985744895	0.0010009643024	2.90349721871	0.00191723569714	0.0698028358316	0.212286455349	0.0207624663127	0.00759695381706	0.112358260205	0.0834177500685	0.126100374904
GO:0004253	5.5280608786	0.0358891949801	0.003433625194	0.0304871772841	0.000792525646328	0.0243263643882	0.837699775982	0.392213715214	0.123050514448	0.0181650480527	0.0116495340612	0.00452832641496	0.0896258795649	0.00141824500544	0.0225951478277	0.0982960027352	0.00778295089832	0.00183184852244	0.0179527643975	0.179131213339	0.0592447602017
GO:0004254	5.5280608786	0.0358891949801	0.003433625194	0.0304871772841	0.000792525646328	0.0243263643882	0.837699775982	0.392213715214	0.123050514448	0.0181650480527	0.0116495340612	0.00452832641496	0.0896258795649	0.00141824500544	0.0225951478277	4.09829600274	0.00778295089832	0.00183184852244	0.0179527643975	0.179131213339	0.0592447602017
GO:0004258	0.	0.	0.	0.	0.	0.	0.	0.	0.	0.	0.	0.	0.	0.	0.	0.	0.	0.	0.	0.	0.
GO:0004261	5.5280608786	0.0358891949801	0.003433625194	0.0304871772841	0.000792525646328	0.0243263643882	0.837699775982	0.392213715214	0.123050514448	0.0181650480527	0.0116495340612	0.00452832641496	0.0896258795649	0.00141824500544	0.0225951478277	0.0982960027352	0.00778295089832	0.00183184852244	0.0179527643975	0.179131213339	0.0592447602017
GO:0004262	5.5280608786	0.0358891949801	0.003433625194	0.0304871772841	0.000792525646328	0.0243263643882	0.837699775982	0.392213715214	0.123050514448	0.0181650480527	0.0116495340612	0.00452832641496	0.0896258795649	0.00141824500544	0.0225951478277	0.0982960027352	0.00778295089832	0.00183184852244	0.0179527643975	0.179131213339	0.0592447602017
GO:0004263	22.5280608786	0.0358891949801	0.003433625194	0.0304871772841	0.000792525646328	0.0243263643882	0.837699775982	0.392213715214	1.12305051445	0.0181650480527	0.0116495340612	0.00452832641496	0.0896258795649	0.00141824500544	3.02259514783	0.0982960027352	0.00778295089832	0.00183184852244	0.0179527643975	0.179131213339	5.0592447602
GO:0004274	7.56673533582	0.563131313132	0.145221323511	0.28942094293	0.0335189826418	0.795863079416	4.84249691991	4.54334088589	1.32060992127	0.308746508527	0.441003286837	0.19798306794	0.835864070952	0.0599830805971	0.350534374657	3.28657080412	0.316246002211	0.071013392066	0.739904264027	0.776493738555	0.738683830789
GO:0004275	5.5280608786	0.0358891949801	0.003433625194	0.0304871772841	0.000792525646328	0.0243263643882	0.837699775982	0.392213715214	0.123050514448	0.0181650480527	0.0116495340612	0.00452832641496	0.0896258795649	0.00141824500544	0.0225951478277	0.0982960027352	0.00778295089832	0.00183184852244	0.0179527643975	0.179131213339	0.0592447602017
GO:0004276	5.5280608786	0.0358891949801	0.003433625194	0.0304871772841	0.000792525646328	0.0243263643882	0.837699775982	0.392213715214	0.123050514448	0.0181650480527	0.0116495340612	0.00452832641496	0.0896258795649	0.00141824500544	0.0225951478277	0.0982960027352	0.00778295089832	0.00183184852244	0.0179527643975	0.179131213339	0.0592447602017
GO:0004277	5.5280608786	0.0358891949801	0.003433625194	0.0304871772841	0.000792525646328	0.0243263643882	0.837699775982	0.392213715214	0.123050514448	0.0181650480527	0.0116495340612	0.00452832641496	0.0896258795649	0.00141824500544	0.0225951478277	0.0982960027352	0.00778295089832	0.00183184852244	0.0179527643975	0.179131213339	0.0592447602017
GO:0004278	5.5280608786	0.0358891949801	0.003433625194	0.0304871772841	0.000792525646328	0.0243263643882	0.837699775982	0.392213715214	0.123050514448	0.0181650480527	0.0116495340612	0.00452832641496	0.0896258795649	0.00141824500544	0.0225951478277	0.0982960027352	0.00778295089832	0.00183184852244	0.0179527643975	0.179131213339	0.0592447602017
GO:0004281	6.03643061059	0.0238368533823	0.00387509129037	0.0344069572206	0.000894421800856	0.0869778493333	0.990642128129	0.48549833574	0.0960141520198	0.137167220898	0.0321949503452	0.00272958743021	0.0844825402706	0.00160059079185	0.182643095406	0.0633150126106	0.0135455207757	0.00444832428485	0.0274038341057	0.128352845529	0.507338134132
GO:0004283	5.5280608786	0.0358891949801	0.003433625194	0.0304871772841	0.000792525646328	0.0243263643882	0.837699775982	0.392213715214	0.123050514448	0.0181650480527	0.0116495340612	0.00452832641496	0.0896258795649	0.00141824500544	0.0225951478277	0.0982960027352	0.00778295089832	0.00183184852244	0.0179527643975	0.179131213339	0.0592447602017
GO:0004284	5.5280608786	0.0358891949801	0.003433625194	0.0304871772841	0.000792525646328	0.0243263643882	0.837699775982	0.392213715214	0.123050514448	0.0181650480527	0.0116495340612	0.00452832641496	0.0896258795649	0.00141824500544	0.0225951478277	0.0982960027352	0.00778295089832	0.00183184852244	0.0179527643975	0.179131213339	0.0592447602017
GO:0004285	2.76403043929	0.01794459749	0.00171681259699	0.015243588642	0.000396262823163	0.0121631821941	0.418849887989	0.196106857606	0.0615252572238	0.00908252402638	0.00582476703057	0.00226416320748	0.0448129397823	0.000709122502715	0.0112975739139	0.0491480013675	0.00389147544916	0.000915924261218	0.00897638219872	0.0895656066689	0.0296223801009
GO:0004286	2.76403043929	0.01794459749	0.00171681259699	0.015243588642	0.000396262823163	0.0121631821941	0.418849887989	0.196106857606	0.0615252572238	0.00908252402638	0.00582476703057	0.00226416320748	0.0448129397823	0.000709122502715	0.0112975739139	0.0491480013675	0.00389147544916	0.000915924261218	0.00897638219872	0.0895656066689	0.0296223801009
GO:0004287	5.5280608786	0.0358891949801	0.003433625194	0.0304871772841	0.000792525646328	0.0243263643882	9.83769977598	0.392213715214	0.123050514448	0.0181650480527	0.0116495340612	0.00452832641496	0.0896258795649	0.00141824500544	0.0225951478277	4.09829600274	0.00778295089832	0.00183184852244	0.0179527643975	0.179131213339	0.0592447602017
GO:0004290	2.76403043929	1.51794459749	0.00171681259699	0.515243588642	0.000396262823163	0.0121631821941	2.41884988799	6.19610685761	0.0615252572238	0.00908252402638	0.00582476703057	0.00226416320748	0.544812939782	0.000709122502715	0.0112975739139	1.04914800137	0.00389147544916	0.000915924261218	0.00897638219872	0.0895656066689	0.0296223801009
GO:0004291	2.76403043929	1.51794459749	0.00171681259699	0.515243588642	0.000396262823163	0.0121631821941	2.41884988799	6.19610685761	0.0615252572238	0.00908252402638	0.00582476703057	0.00226416320748	0.544812939782	0.000709122502715	0.0112975739139	1.04914800137	0.00389147544916	0.000915924261218	0.00897638219872	0.0895656066689	0.0296223801009
GO:0004293	5.5280608786	0.0358891949801	0.003433625194	0.0304871772841	0.000792525646328	0.0243263643882	0.837699775982	0.392213715214	0.123050514448	0.0181650480527	0.0116495340612	0.00452832641496	0.0896258795649	0.00141824500544	0.0225951478277	0.0982960027352	0.00778295089832	0.00183184852244	0.0179527643975	0.179131213339	0.0592447602017
GO:0004294	3.07253898635	0.277777777778	0.0712231968811	0.132391163093	0.0164392462638	0.385550682261	1.78581059129	6.04991877843	0.638133528265	0.143461663418	0.203549382716	0.0986923326835	0.392430149448	0.0294184535413	0.154402209227	1.63417803769	0.15191682911	0.0332358674464	0.358105912931	0.363312215725	0.347953216374
GO:0004298	4.08960068521	0.023569023569	0.00863311477346	0.0766534743142	0.00199263591076	2.29925866856	2.28716896056	1.15756591254	0.137955579184	8.51233878748	0.105480733258	0.00186169689094	0.158678401953	0.00356587315651	8.68538208597	0.0566680449721	0.0386161813062	0.0141296000945	0.0737098076279	0.155148955441	19.9108630161
GO:0004299	0.	0.	0.	0.	0.	0.	0.	0.	0.	0.	0.	0.	0.	0.	0.	0.	0.	0.	0.	0.	0.
GO:0004300	0.000214821829405	0.000420875420875	0.000918978783562	0.000205491524936	0.000628165558721	0.000382767309851	11.0048784003	0.00370177019483	0.000527780475697	0.000540820419293	0.000559031375004	0.0613103299735	2.27074879853e-05	6.51997179776e-06	2.24826613716e-07	6.02535324758e-05	2.24826613716e-06	1.07916774583e-05	6.96962502518e-05	0.000354214329909	1.00070618039
GO:0004303	0.0422265766904	3.00846449372	0.00539432693258	0.00485202289929	0.000774720047564	0.0259802097069	0.0344522881012	0.0480900697497	0.0247482423026	0.00325003186387	0.0110611602875	0.00318507837959	0.0168433890061	0.00131864936767	0.00128831068049	0.0141280765038	0.000332642034408	0.00423549743486	0.029298277748	0.00492516080588	0.00275973700859
GO:0004304	0.0985527513507	0.00665081042988	0.000277117101246	0.00293511667058	0.00995908699396	0.0420538965233	0.110849899186	0.145144516874	0.0446598984026	0.0123907436771	0.00994624050583	0.00261028404197	0.00848112912066	0.000398852869783	0.0021814560332	0.0842668448046	0.00727967661107	0.00514593610524	0.0203647423851	0.0342677012372	0.0227382840028
GO:0004305	0.778015775617	0.0782421095692	0.0160918635997	0.0489729835566	0.147301411484	0.393978140701	0.773037211856	1.15768927769	0.478804640381	0.105565443287	0.0352971529067	0.000865302383477	0.146811472286	0.00013221869089	0.0247231470118	0.531643482244	0.0904131938981	0.10570586446	0.214750859233	0.282163392317	0.151537682117
GO:0004306	0.0658212301927	0.0530017691035	8.97629781811e-05	0.000950734590095	0.087971681663	0.335655876087	0.11311898806	3.6609507663	0.421245767468	0.190454252189	0.0371200628381	0.000845515734876	0.0366454881521	0.000129195279854	0.000706610993805	0.119574194551	0.00235801200961	0.0186160094352	0.0235456416012	0.0110998956927	0.0921110825773
GO:0004307	0.0125563505425	0.000847362514029	3.53067714178e-05	0.000373955605437	0.00126886145405	0.00535797792742	3.01782680197	0.0333073014092	0.00569000187056	0.00157867252775	0.0012672247163	0.000332569522384	0.00108055867315	5.08168100761e-05	0.000277933657563	2.08703251652	0.000927484723781	0.000655630377853	0.0025946190298	0.631032625639	0.0228970258137
GO:0004308	0.0592200513911	0.0259343434344	0.00064748360801	0.000749010573572	0.000149447693307	0.0116110668084	0.0240376720421	0.075984110107	0.0261800017721	0.000925409061374	0.00541105499439	0.0609729606002	0.00273421347983	0.000267440486739	0.000570323114183	0.0325834367063	0.000396213597968	0.000226386673755	6.00469490224	0.0091361716581	0.00831472620946
GO:0004309	0.0257779095497	0.0472675472676	0.00166021437951	0.00192053993223	0.000383199213607	0.00840444480792	0.0210367659197	0.0687626754877	0.0906324831763	0.0023728437471	0.00319073930184	0.000358018632871	0.0070108037944	0.000685744837789	0.00146236695944	0.0087609488194	0.00101593230248	0.000580478650652	0.00776470659509	0.00633206408058	0.0448240842978
GO:0004310	0.00690669230889	0.000882669285448	3.67778868936e-05	0.0420562037557	0.0846550640147	0.00558122700773	0.0116251409413	0.977596340203	0.00592708528183	0.00164445054974	0.00132002574615	0.000346426585817	0.0011255819512	5.29341771626e-05	0.000289514226629	0.00809714298334	0.000966129920606	0.000682948310263	0.00270272815605	4.50454787393	3.04468440189
GO:0004313	0.046439820247	5.56349125372e-05	2.31812135572e-06	0.0301255627418	0.0394772484793	0.0239881500659	0.0952781907018	0.332123244069	0.0318887374966	0.000103650216468	8.32016227872e-05	2.18353726818e-05	0.015828521529	3.33645722721e-06	0.0236546118058	0.677682082547	6.08954616623e-05	4.30464389499e-05	0.110473384078	0.126347259933	0.0553417239171
GO:0004314	0.0900397875279	0.000206847751741	8.61865632254e-06	0.0293842147521	0.146774385372	0.0891867117835	0.354239426968	4.23481718949	0.118560690692	0.000385366189432	0.000309339366772	8.1182795868e-05	0.0588496313259	1.24047768704e-05	0.0879466336369	1.11502882543	0.000226406203616	0.000160044452506	0.410734376699	0.469752633082	0.205757691486
GO:0004315	0.0155241012979	3.56634054726e-05	1.48597522802e-06	0.00506624392279	0.0253059285124	0.0153770192731	0.0610757632704	7.21289951543	0.0204414983952	6.64424464541e-05	5.33343735817e-05	1.39970337704e-05	0.0101464881597	2.13875463283e-06	0.015163212696	0.192246349212	3.90355523477e-05	2.75938711218e-05	0.0708162718448	0.0809918332902	0.0354754640494
GO:0004316	0.0156797001943	6.68538543534e-05	2.13632985451e-05	0.0050841229333	0.025308783245	0.0154727526305	0.0612027150251	0.213076720459	0.0205326921289	7.84183490933e-05	9.40931674116e-05	0.0116067127112	0.0102085536394	6.99778897589e-06	0.0151679599367	0.192298409153	4.02612906742e-05	4.32010734611e-05	0.0979465164197	0.0810099818034	0.0354856332856
GO:0004317	0.0155957085744	0.000175955212431	0.000307812236415	0.00513474109777	0.025515317032	0.0155046083763	0.0627018966963	0.214133438828	0.0206174252205	0.000246715919551	0.000239678165249	0.0204507736916	0.0101540573223	4.31207856542e-06	0.0151632876382	0.192266433722	3.97849743935e-05	3.11910969412e-05	0.0708395039282	0.0811099047335	0.035710857514
GO:0004318	0.0157510860679	8.11634509728e-05	3.04826440097e-05	0.00509232549009	0.0253100929431	0.0155166733106	0.0811022279653	0.213158018824	0.0205745301143	8.39126700175e-05	0.000112792542359	2.81531859194e-05	0.0102370281247	9.22702336986e-06	0.0151701378822	0.192322293284	4.08236365731e-05	5.03613670076e-05	0.0709668436799	0.081018308003	0.0354902987417
GO:0004319	0.0157510860679	8.11634509728e-05	3.04826440097e-05	0.00509232549009	0.0253100929431	0.0155166733106	0.0811022279653	0.213158018824	0.0205745301143	8.39126700175e-05	0.000112792542359	2.81531859194e-05	0.0102370281247	9.22702336986e-06	0.0151701378822	0.192322293284	4.08236365731e-05	5.03613670076e-05	0.0709668436799	0.081018308003	0.0354902987417
GO:0004320	0.077020128343	0.00390201349447	0.00269821986052	0.00438743837059	0.0243102919613	0.0175014776312	0.0633425743263	0.17190867097	0.0412770486493	0.00387248170068	0.0260316182922	0.000585279536861	0.0139291782059	0.00111487005007	0.00616714948312	0.0622981291346	0.00166064887962	0.000950176275095	0.0303217161783	0.0305375624536	0.0330968918851
GO:0004321	0.0199595588116	4.58529498933e-05	1.91053957889e-06	0.00651374218644	0.0325361938016	0.0197704533511	0.0785259813476	0.273727948409	0.0262819265082	8.54260025835e-05	6.85727660334e-05	1.79961862762e-05	0.0130454847767	2.74982738506e-06	0.0194955591806	0.247173877558	5.01885673041e-05	3.54778342993e-05	0.0910494923718	0.104132357087	0.0456113109207
GO:0004322	0.443301255801	0.0888615888616	0.0566304941305	0.0509373009373	0.00813313313314	0.272744335244	0.361685549186	0.504857129857	0.259810947311	0.0341193466194	0.116121803622	0.027646965147	0.176824551825	0.0138433888434	0.0135248885249	0.148318773319	0.00349212849213	0.0444649194649	0.294066794067	0.0517051142051	0.0289721539722
GO:0004323	0.	0.	0.	0.	0.	0.	0.	0.	0.	0.	0.	0.	0.	0.	0.	0.	0.	0.	0.	0.	0.
GO:0004324	0.251127010849	0.11694725028	0.0155209502432	0.273219852849	0.00222908093278	0.185863262252	0.302832335703	4.49022010226	0.386022259633	0.00935122833271	0.050344494326	0.285355094151	0.0855000623519	0.0037941139793	0.0222253398179	0.133242923058	0.0194756204015	0.0121866816311	0.154670158374	0.0697265868562	0.00794051627385
GO:0004326	0.0021366497651	3.99249411107e-05	0.000363982379792	1.02030405061e-05	0.000712438393596	0.00273153138765	0.00646362616058	0.0144186706769	0.000777870935972	1.30865084752e-05	0.00044427587247	2.41767698948e-05	0.00109882310146	1.28647032468e-05	0.000263948221787	0.00275393371572	0.00119020685555	0.00120706405291	0.00119153768692	0.00478322975028	0.0338044476384
GO:0004327	0.00136821375247	0.000274264163152	0.000174785475711	0.000157213891781	2.51022627565e-05	0.000841803503838	0.00111631342341	0.00155820101807	0.000801885639847	0.000105306625368	0.000358400628461	8.53301393423e-05	0.000545754789581	4.27265087758e-05	4.17434831014e-05	0.000457773991723	1.07781743584e-05	0.000137237405756	0.000907613561932	0.000159583685818	8.94202283089e-05
GO:0004328	0.0156040040094	0.000792936436501	0.000549491039329	0.000635652537685	0.000126829725579	0.00278166914436	0.00696266368491	0.0156866563849	0.0342404541206	0.000785354224645	0.00105605798675	0.000118495558829	0.00232040747934	0.000226965052395	0.000484008300579	0.00289966339992	0.000336249163763	0.000192124475605	0.00256993117858	0.00209576095454	0.00210584968271
GO:0004329	0.0705094422486	0.00131752305665	0.0120114185332	0.0003367003367	0.0235104669887	0.0901405357928	0.2132996633	0.475816132338	0.0256697408871	0.00043185477968	0.0146611037915	0.000797833406527	0.0362611623481	0.000424535207143	0.00871029131899	0.090879812619	0.0392768262334	0.0398331137462	0.0393207436686	0.15784658176	0.115546772069
GO:0004331	0.00368744333752	0.00731408285757	4.69191020297e-05	5.42761285197e-05	0.000312761910143	0.00748389373009	0.00808244000305	0.0117259016986	0.0127062803217	6.70586276358e-05	0.00190176727013	1.01179178855e-05	0.000198131411582	1.93797454158e-05	4.13277618973e-05	0.00749396884345	2.87111302875e-05	1.64048314315e-05	0.0050503552347	0.0277151815211	0.0004213569717
GO:0004332	0.000603823520491	0.001183001183	0.00258307549975	0.000577597799821	0.00176565454344	0.00107588649255	0.0467452932731	0.0104049756828	0.00148349106683	0.00152014388126	0.0165863464474	0.0041635701358	6.38264527154e-05	1.83264072153e-05	6.3194507639e-07	0.000169361280473	6.3194507639e-06	3.03333636667e-05	0.000195902973681	0.000995629467853	0.00198493948494
GO:0004333	0.000214821829405	0.000420875420875	0.000918978783562	0.000205491524936	0.000628165558721	0.000382767309851	0.00487840027771	0.00370177019483	0.000527780475697	0.000540820419293	0.000559031375004	0.0613103299735	2.27074879853e-05	6.51997179776e-06	2.24826613716e-07	6.02535324758e-05	2.24826613716e-06	1.07916774583e-05	6.96962502518e-05	0.000354214329909	0.00070618039368
GO:0004334	0.603203083467	0.0560606060606	0.0388490164806	0.0449406344143	0.00896686159844	0.196664008506	0.492260322524	9.70904660642	0.320800106327	0.0555245436825	0.0746632996633	0.00837763600922	0.16405280879	0.0160464292043	0.034219386851	0.205006202375	0.0237728158781	0.0135832004253	0.181694134326	0.148170299486	0.148883572568
GO:0004335	0.0664780297372	0.0318051079743	0.000893830638461	0.00307417086829	0.00943786372589	0.0544132815834	0.0555077948787	14.3619293982	0.0327570593071	0.0961917945187	0.0035407290187	0.000487223347501	0.00916199505761	7.44480015399e-05	0.00167033822218	0.0461749371436	0.00599036915952	0.00643420045125	0.0147485554935	0.11804209159	0.0118231685605
GO:0004336	0.122341103785	0.0520669209778	0.00143233997585	0.00165693428157	0.000330602818009	0.023917550903	0.0498160100053	0.15588988431	0.0609201170744	0.00204715667891	0.0110861244855	0.12197554509	0.00604852882949	0.000591622236576	0.00126164830351	0.0658917892624	0.000876489486877	0.000500804466412	0.0100322872722	0.0187962835548	0.0171559148396
GO:0004338	0.00394800342608	0.00172895622896	4.31655738674e-05	4.99340382382e-05	9.96317955383e-06	0.000774071120563	0.00160251146947	0.671732274006	0.00174533345148	6.1693937425e-05	0.000360736999626	0.00406486404001	0.000182280898655	1.78293657826e-05	3.80215409456e-05	0.00217222911375	2.64142398646e-05	1.5092444917e-05	0.000312993482584	0.000609078110541	0.000554315080631
GO:0004339	0.0118440102782	0.00518686868687	0.000129496721602	0.000149802114714	2.98895386615e-05	0.00232221336169	0.00480753440841	0.0151968220214	0.00523600035443	0.000185081812275	0.00108221099888	0.01219459212	0.000546842695965	5.34880973477e-05	0.000114064622837	0.00651668734125	7.92427195936e-05	4.5277334751e-05	0.000938980447753	0.00182723433162	1.00166294524
GO:0004340	0.0221593432457	0.0106017026581	0.000297943546154	0.00102472362276	0.0031459545753	0.0181377605278	1.35183593162	0.12064313273	0.010919019769	0.0320639315063	0.00118024300623	0.0001624077825	0.00305399835254	2.48160005133e-05	0.000556779407392	0.0153916457145	0.00199678971984	0.00214473348375	0.00491618516451	0.0393473638635	0.00394105618683
GO:0004341	0.264525739854	0.0146173271173	0.00124516078463	0.00144040494918	0.033941245564	0.031944359247	0.124751933414	0.0547771348209	0.0166923111002	0.00177963281033	0.0120084390917	0.000268513974654	0.0821811797688	0.0389758470898	0.00109677521958	0.0706732757171	0.000761949226861	0.00043535898799	0.0314645555873	0.00474904806045	0.0111821657874
GO:0004342	0.110596145752	0.0105320027195	0.0239848403911	0.0026358672192	0.0128130935423	0.0580878901191	0.256260184646	0.14958344125	0.0296342835405	0.00312385338427	0.0117012135241	0.00577118676077	0.0108955473539	0.00327122722956	0.00010589333506	0.031784862514	0.0010589333506	0.00508288008288	0.0328269338686	0.0420352698999	0.0187087218337
GO:0004343	0.389869807377	2.2534569392e-06	9.38940391334e-08	0.00459362408181	0.309291308669	0.0394331633057	0.003859182844	0.782683211139	0.00129163314036	4.19828645175e-06	3.37002909993e-06	8.84427958017e-07	0.000641124251845	1.35141089437e-07	3.1932658074	0.354027776033	0.115387081917	1.74356877967e-06	0.00447465453963	0.00511761583975	0.0022415815196
GO:0004344	0.0201500570819	0.00403916313008	0.00257411336957	0.00231533186079	0.000369687869689	0.0123974697839	0.0164402522357	0.0229480513572	0.0118095885142	0.00155087939179	0.005278263801	0.00125668023396	0.00803747962841	0.000629244947428	0.000614767660224	0.0067417624236	0.000158733113279	0.00202113270296	0.0133666724576	0.00235023246387	0.00131691608965
GO:0004345	0.000155598896385	3.11904488808e-05	1.98773233171e-05	1.7879010508e-05	2.85473258446e-06	9.57333574039e-05	0.000126951754716	0.000177205029784	9.11937336997e-05	1.19759026393e-05	4.075879383e-05	0.0115927156775	6.20654797558e-05	4.85903434305e-06	4.74724061947e-06	5.20599414947e-05	1.22573832647e-06	1.56072023394e-05	0.0271302445749	1.81485132345e-05	1.01692362134e-05
GO:0004346	0.00368744333752	0.00731408285757	4.69191020297e-05	5.42761285197e-05	0.000312761910143	0.00748389373009	0.00808244000305	0.0117259016986	0.0127062803217	6.70586276358e-05	0.00190176727013	1.01179178855e-05	0.000198131411582	1.93797454158e-05	4.13277618973e-05	0.00749396884345	2.87111302875e-05	1.64048314315e-05	0.0050503552347	0.0277151815211	0.0004213569717
GO:0004347	0.0100595295908	0.00106230574981	0.00015276968402	0.000215833549167	8.16120607787e-05	0.00395278910905	0.00441885467928	0.0109049900717	0.00138302091427	1.98971553138e-05	7.45300224467e-05	3.67591513425e-05	0.000268442976777	0.000219880428214	6.74479841146e-07	0.00358620931538	6.74479841146e-06	3.2375032375e-05	0.000209088750755	0.00126296350255	0.000716297591299
GO:0004348	0.122341103785	0.0520669209778	0.00143233997585	0.00165693428157	0.000330602818009	0.023917550903	0.0498160100053	3.15588988431	0.0609201170744	0.00204715667891	0.0110861244855	0.12197554509	0.00604852882949	0.000591622236576	0.00126164830351	0.0658917892624	0.000876489486877	0.000500804466412	0.0100322872722	0.0187962835548	0.0171559148396
GO:0004349	0.322299232403	0.0213330928331	0.00438887886804	0.0161188538827	0.0499756025867	0.147014299744	0.308920918845	8.42399899124	0.178671306317	0.0193879502699	0.0219575750895	0.00366301573941	0.0479015819571	0.000559710865267	0.00906124071402	0.274886717706	0.0322155817434	0.0332213003046	0.080577875314	0.0900879195393	0.0679086700337
GO:0004350	0.00136821375247	0.000274264163152	0.000174785475711	0.000157213891781	2.51022627565e-05	0.000841803503838	0.00111631342341	4.00155820102	0.000801885639847	0.000105306625368	0.000358400628461	8.53301393423e-05	0.000545754789581	4.27265087758e-05	4.17434831014e-05	0.000457773991723	1.07781743584e-05	0.000137237405756	0.000907613561932	0.000159583685818	8.94202283089e-05
GO:0004351	0.000242842068023	0.0983018591715	0.00103884558142	0.0111018599847	0.000710100196815	0.0004326934807	0.0405388679468	0.134619392394	0.000596621407309	0.000611362213113	0.00667059585387	0.00167447929374	2.56693342442e-05	7.3704029018e-06	2.541518242e-07	6.81126888856e-05	2.541518242e-06	1.21992875616e-05	7.8787065502e-05	0.000400416199027	0.0551461169668
GO:0004352	0.229258750092	0.0014105014105	0.000898896732231	0.000808528586307	0.00012909735132	0.00432927516261	0.00574104046327	0.00801360523583	0.00412398329065	0.000541576930466	0.00184320323209	0.000438840716619	0.00280673891785	0.000219736330848	0.000214680770237	0.00235426624316	5.54306109862e-05	0.00070579237246	0.00466772688995	0.000820716098494	0.000459875459876
GO:0004353	0.229258750092	0.0014105014105	0.000898896732231	0.000808528586307	0.00012909735132	0.00432927516261	0.00574104046327	0.00801360523583	0.00412398329065	0.000541576930466	0.00184320323209	0.000438840716619	0.00280673891785	0.000219736330848	0.000214680770237	0.00235426624316	5.54306109862e-05	0.00070579237246	0.00466772688995	0.000820716098494	0.000459875459876
GO:0004354	0.229258750092	0.0014105014105	0.000898896732231	0.000808528586307	0.00012909735132	0.00432927516261	0.00574104046327	0.00801360523583	0.00412398329065	0.000541576930466	0.00184320323209	0.000438840716619	0.00280673891785	0.000219736330848	0.000214680770237	0.00235426624316	5.54306109862e-05	0.00070579237246	0.00466772688995	0.000820716098494	0.000459875459876
GO:0004355	2.14629375046	0.0070525070525	0.00449448366115	0.00404264293153	0.000645486756597	0.021646375813	0.0287052023163	0.0400680261791	0.0206199164532	0.00270788465233	0.00921601616045	0.00219420358309	0.0140336945892	0.00109868165424	0.00107340385118	0.0117713312158	0.000277153054931	0.00352896186229	0.0233386344497	0.00410358049247	0.00229937729938
GO:0004356	0.00235031474162	4.39174352218e-05	0.000400380617772	1.12233445567e-05	0.000783682232958	0.00300468452643	9.67377665544	0.0158605377446	0.000855658029572	1.43951593227e-05	0.000488703459718	2.65944468843e-05	0.0012087054116	1.41511735715e-05	0.000290343043966	0.0030293270873	0.00130922754111	0.00132777045821	0.00131069145562	0.00526155272532	0.00385155906895
GO:0004357	0.0021366497651	3.99249411107e-05	0.000363982379792	1.02030405061e-05	0.000712438393596	0.00273153138765	0.00646362616058	12.0144186707	0.000777870935972	1.30865084752e-05	0.00044427587247	2.41767698948e-05	0.00109882310146	1.28647032468e-05	0.000263948221787	0.00275393371572	0.00119020685555	0.00120706405291	0.00119153768692	0.00478322975028	0.0338044476384
GO:0004358	0.389869807377	2.2534569392e-06	9.38940391334e-08	0.00459362408181	0.309291308669	0.0394331633057	0.003859182844	0.782683211139	0.00129163314036	4.19828645175e-06	3.37002909993e-06	8.84427958017e-07	0.000641124251845	1.35141089437e-07	0.193265807395	0.354027776033	0.115387081917	1.74356877967e-06	0.00447465453963	0.00511761583975	0.0022415815196
GO:0004360	0.0236930315056	0.00272366522367	0.000113486050986	0.0250115239699	0.00407848324516	0.052936357624	12.0858718635	0.335630611673	0.0540035774412	0.00507430455349	0.0397875080168	0.00106897346481	0.00347322430657	0.000163339746674	0.000893358185028	0.0821283269202	0.00298120089788	0.00210738335739	0.00833984688154	0.168795344317	0.0093118686869
GO:0004361	0.00817145171983	0.001638001638	0.00104388007614	0.000938936422807	0.000149919504758	0.00502754535012	0.00666701473153	0.00930612220934	0.00478914188591	0.000628928048282	0.00214049407598	0.000509621477363	0.00325943874331	0.000255177674532	0.000249306700919	0.00273398660495	6.43710321129e-05	0.000819629851887	0.00542058606574	0.000953089662766	0.000534048921145
GO:0004362	2.50521057466	1.50954392621	0.089054658499	0.700031375957	0.117916858658	2.7421193949	6.44617439525	5.57060897802	1.88870423593	0.347995269291	0.453651374947	0.842579226838	0.527595147965	0.317139604176	0.0761323446508	2.2537417167	0.317737002922	0.12054125943	1.50533224607	0.418266469192	0.77424369091
GO:0004363	12.0021366498	3.99249411107e-05	0.000363982379792	1.02030405061e-05	0.000712438393596	0.00273153138765	0.00646362616058	0.0144186706769	0.000777870935972	1.30865084752e-05	0.00044427587247	2.41767698948e-05	0.00109882310146	1.28647032468e-05	0.000263948221787	0.00275393371572	0.00119020685555	0.00120706405291	0.00119153768692	0.00478322975028	0.0338044476384
GO:0004364	13.1657606154	0.0211840628508	0.000882669285447	0.00934889013595	0.0317215363512	0.133949448186	0.279003382592	0.462312164859	0.142250046764	0.0394668131938	0.0316806179075	0.00831423805963	0.0270139668288	0.0012704202519	0.0069483414391	0.1943314316	0.0231871180946	0.0163907594464	0.0648654757452	5.10914897431	0.0724256453425
GO:0004365	0.000273642750495	5.48528326307e-05	3.49570951424e-05	1.00003144278	5.02045255133e-06	0.000168360700768	0.000223262684683	0.000311640203616	0.00016037712797	2.10613250737e-05	7.16801256926e-05	1.70660278685e-05	0.000109150957917	8.5453017552e-06	8.34869662032e-06	9.15547983451e-05	2.15563487169e-06	2.74474811512e-05	0.000181522712387	3.19167371637e-05	1.78840456619e-05
GO:0004366	0.00399191176232	9.17058997867e-06	3.82107915779e-07	0.00130274843729	0.00650723876032	0.00395409067021	0.0157051962695	0.0547455896817	0.00525638530162	1.70852005167e-05	1.37145532067e-05	3.59923725524e-06	0.00260909695533	5.49965477014e-07	0.00389911183612	0.0780062040829	1.00377134608e-05	7.09556685988e-06	0.0182098984743	0.0208264714174	0.00912226218412
GO:0004367	0.000155598896385	3.11904488808e-05	1.98773233171e-05	1.7879010508e-05	2.85473258446e-06	9.57333574039e-05	0.000126951754716	0.000177205029784	9.11937336997e-05	1.19759026393e-05	4.075879383e-05	0.0115927156775	6.20654797558e-05	4.85903434305e-06	4.74724061947e-06	5.20599414947e-05	1.22573832647e-06	1.56072023394e-05	0.0271302445749	1.81485132345e-05	1.01692362134e-05
GO:0004368	0.0403001141637	0.00807832626014	0.00514822673913	0.00463066372157	0.000739375739375	0.0247949395676	0.0328805044714	0.0458961027142	0.0236191770282	0.00310175878357	0.010556527602	0.0025133604679	0.0160749592568	0.00125848989485	0.00122953532044	0.0134835248471	0.000317466226557	0.0040422654059	0.0267333449151	0.00470046492773	0.00263383217928
GO:0004369	0.0013000036827	0.000260591169682	0.000166071830295	0.000149376249083	2.38508303024e-05	0.000799836760247	0.00106066143456	0.0014805194424	0.000761908936395	0.000100056734954	0.000340533148451	8.1076144126e-05	0.000518547072799	4.05964482211e-05	3.96624296917e-05	0.000434952414424	1.0240846018e-05	0.000130395658255	0.000862365965005	0.000151627900895	8.49623283641e-05
GO:0004370	0.778015775617	0.0782421095692	0.0160918635997	0.0489729835566	0.147301411484	0.393978140701	0.773037211856	1.15768927769	0.478804640381	0.105565443287	0.0352971529067	0.000865302383477	0.146811472286	0.00013221869089	0.0247231470118	0.531643482244	0.0904131938981	0.10570586446	0.214750859233	0.282163392317	0.151537682117
GO:0004371	0.778015775617	0.0782421095692	0.0160918635997	0.0489729835566	0.147301411484	0.393978140701	4.77303721186	1.15768927769	0.478804640381	0.105565443287	0.0352971529067	0.000865302383477	0.146811472286	0.00013221869089	0.0247231470118	0.531643482244	0.0904131938981	0.10570586446	0.214750859233	0.282163392317	0.151537682117
GO:0004373	0.0028522552673	0.00118317086756	5.42040975057e-06	0.000398573617641	0.000194799714657	0.00139117867473	0.00375482072491	0.00977600214198	0.00166959389344	0.000242362912799	0.000535711180889	0.00130198720832	0.000620774520662	7.80156105381e-06	0.000131447683198	0.00426384028993	0.000142390454817	0.000100654496296	15.0010806598	0.00112515980149	0.00112708626059
GO:0004374	0.	0.	0.	0.	0.	0.	0.	0.	0.	0.	0.	0.	0.	0.	0.	0.	0.	0.	0.	0.	0.
GO:0004375	0.126657501658	0.025389025389	0.0161801411801	0.0145535145535	0.00232375232375	0.077926952927	0.103338728339	7.14424489424	0.0742316992317	0.00974838474838	0.0331776581777	0.00789913289913	0.0505213005213	0.00395525395525	0.00386425386425	0.0423767923768	0.000997750997751	0.0127042627043	0.0840190840191	0.0147728897729	0.00827775827776
GO:0004377	0.00987973816708	0.00746565843968	1.473844818e-05	0.00108374770171	0.000529673148722	0.00378270569018	0.0420736495547	1.45515301698	0.0045397348563	0.000659000591361	0.00145663369419	0.00354018826692	0.00168792647148	2.12129541134e-05	0.0131030335305	0.39254604122	0.000387168947776	0.00027368615031	0.00293838456718	0.00305938299716	0.00306462116527
GO:0004378	0.00246993454177	0.00186641460992	3.684612045e-06	0.000270936925428	0.00013241828718	0.000945676422543	0.0105184123887	0.363788254244	0.00113493371407	0.00016475014784	0.000364158423547	0.00088504706673	0.000421981617869	5.30323852834e-06	0.00327575838263	0.098136510305	9.67922369437e-05	6.84215375773e-05	0.000734596141793	0.000764845749288	0.000766155291317
GO:0004380	0.0256326547649	0.0137132839612	4.50192598953e-05	0.00331035661614	0.00161791070882	0.0115544464718	0.0603340568217	0.0811946700376	0.0138668264701	0.00201294726088	0.00444935382952	0.010813665979	0.00515584813105	6.47959325645e-05	0.0127510842387	0.0354133622729	0.00118262514957	0.0008359867864	0.00897542922336	0.00934502442767	0.00936102465028
GO:0004381	0.0142058805199	0.00279884982079	1.23328623851e-05	0.0009068601458	0.000443220749734	0.00316529855453	0.00934438721359	0.0222429843206	0.00379876663837	0.000551439575299	0.00121888428663	0.00296236443484	0.001412425829	1.77506098788e-05	0.000619549896805	0.00970136169543	0.00032397585515	0.00022901553727	0.00245878616655	0.0025600354275	0.00256441863025
GO:0004382	0.00644447738746	0.0118168868169	0.000415053594878	0.000480134983059	9.57998034021e-05	1.0021011112	0.00525919147995	0.0171906688719	0.022658120794	0.000593210936778	0.000797684825462	8.95046582181e-05	0.00175270094861	0.000171436209448	0.50036559174	1.2521902372	0.00025398307562	0.000145119662663	0.00194117664878	0.00158301602015	0.0112060210744
GO:0004383	0.191666297478	0.0597200070884	0.135712017839	0.0254469647744	1.08677171323	0.130982707189	0.668349553035	0.61854780751	1.10247024337	0.0614730393604	0.07772104574	0.163710078366	0.0202598598067	0.00581718746923	0.000200592671352	0.0537588359226	0.00200592671352	0.00962844822496	0.0621837281195	0.105507437927	0.103745791246
GO:0004384	0.	0.	0.	0.	0.	0.	0.	0.	0.	0.	0.	0.	0.	0.	0.	0.	0.	0.	0.	0.	0.
GO:0004385	0.298579634238	0.00661554026578	0.000586758622186	0.00351547972117	0.0115090197014	0.0429084359429	1.88961442805	0.148930981672	0.0475715523458	0.0105155661102	0.00900941278955	0.00217780018832	0.0102759366794	0.000332769093692	0.00235335570773	0.900730032839	0.00802910189749	0.0066044448782	0.421612840518	0.0323234043784	1.02217090063
GO:0004392	0.036489539779	0.00467692572957	0.00298055232266	0.00268091057565	0.000428059638587	0.0143549650129	0.0190360815361	0.0265714278873	0.0794637340688	0.00179575508523	0.00611167387484	0.00145510342879	0.0093065553592	0.000728599412811	0.000711836238153	0.00780625122732	0.000183796236428	0.00234025891921	0.0154771996878	0.00272132180027	0.00152485020906
GO:0004394	0.0985527513507	1.00665081043	0.000277117101246	0.00293511667058	0.00995908699396	0.0420538965233	0.110849899186	0.145144516874	0.0446598984026	0.0123907436771	0.00994624050583	0.00261028404197	0.00848112912066	0.000398852869783	0.0021814560332	0.0842668448046	0.00727967661107	0.00514593610524	0.0203647423851	0.0342677012372	0.0227382840028
GO:0004395	0.0259484978756	0.000328884078884	3.78286836621e-06	0.000754352386296	0.00156452087008	0.0212883547779	0.00667191925872	3.19864800452	0.0115620240099	0.0104072387232	0.025850059791	3.56324488269e-05	0.00106815509593	0.000243539896317	2.97786061675e-05	0.00964237280209	9.93733632623e-05	7.02461119128e-05	0.000754185372241	0.0402296860804	0.0215008718134
GO:0004397	0.0026457004253	0.00518341307815	0.0113179492291	0.00253079035974	0.00773635477583	0.00471408160553	9.06008135079	0.0455902223994	0.00650003322701	0.00666063042708	0.00688491272373	0.0182430112529	0.000279660641503	8.02986000354e-05	2.7689172426e-06	0.000742069821017	2.7689172426e-05	0.000132908027645	0.000858364345206	0.00436242911572	0.00869716905901
GO:0004398	0.000242842068023	0.0983018591715	0.00103884558142	0.0111018599847	0.000710100196815	0.0004326934807	0.0405388679468	0.134619392394	0.000596621407309	0.000611362213113	0.00667059585387	0.00167447929374	2.56693342442e-05	7.3704029018e-06	2.541518242e-07	6.81126888856e-05	2.541518242e-06	1.21992875616e-05	7.8787065502e-05	0.000400416199027	0.0551461169668
GO:0004399	0.000155598896385	3.11904488808e-05	1.98773233171e-05	1.7879010508e-05	2.85473258446e-06	9.57333574039e-05	0.000126951754716	0.000177205029784	9.11937336997e-05	1.19759026393e-05	4.075879383e-05	0.0115927156775	6.20654797558e-05	4.85903434305e-06	4.74724061947e-06	5.20599414947e-05	1.22573832647e-06	1.56072023394e-05	0.0271302445749	1.81485132345e-05	1.01692362134e-05
GO:0004400	0.0236930315056	0.00272366522367	0.000113486050986	0.0250115239699	0.00407848324516	0.052936357624	0.0858718634763	0.335630611673	0.0540035774412	0.00507430455349	0.0397875080168	0.00106897346481	0.00347322430657	0.000163339746674	0.000893358185028	0.0821283269202	0.00298120089788	0.00210738335739	0.00833984688154	0.168795344317	0.0093118686869
GO:0004401	0.0221246600251	0.0438844971454	0.000281514612178	0.000325656771118	0.00187657146086	0.0449033623805	0.0484946400183	0.0703554101915	0.07623768193	0.000402351765815	0.0114106036208	6.07075073132e-05	0.00118878846949	0.000116278472495	0.000247966571384	0.0449638130607	0.000172266781725	9.84289885892e-05	0.0303021314082	0.166291089127	0.0025281418302
GO:0004405	0.0974674518443	5.63364234801e-07	0.250000023474	0.25114840602	1.32732282717	0.00985829082642	0.000964795711001	0.945670802785	0.000322908285089	1.04957161294e-06	8.42507274985e-07	2.21106989505e-07	0.000160281062961	3.37852723593e-08	0.0483164518489	5.58850694401	0.0288467704792	4.35892194918e-07	0.251118663635	1.00127940396	0.000560395379901
GO:0004408	0.0083780513468	0.0164141414142	0.035840172559	0.00801416947251	0.0244984567902	11.0149279251	0.190257610831	0.144369037598	0.0205834385522	0.0210919963524	0.0218022236252	0.0577695356342	0.000885592031425	0.000254278900112	8.7682379349e-06	0.00234988776655	8.7682379349e-05	0.000420875420875	0.00271815375982	0.0138143588665	0.0275410353536
GO:0004409	0.000214821829405	0.000420875420875	0.000918978783562	0.000205491524936	0.000628165558721	0.000382767309851	0.00487840027771	0.00370177019483	0.000527780475697	0.000540820419293	0.000559031375004	0.0613103299735	2.27074879853e-05	6.51997179776e-06	2.24826613716e-07	6.02535324758e-05	2.24826613716e-06	1.07916774583e-05	6.96962502518e-05	0.000354214329909	0.00070618039368
GO:0004410	0.17551123985	0.0224301841949	0.00093459100812	0.00989882484982	0.0335875090777	0.141828827491	0.295415346274	0.489506998086	0.150617696574	0.0417883904404	0.0335441836668	0.00880331088665	0.0286030237011	0.00134515085496	0.0073570674061	0.205762692283	0.0245510662178	0.0173549217667	0.0686810919655	0.115569502212	0.0766859774214
GO:0004411	0.00675506675507	0.00135408135408	0.000862940862942	0.000776187442855	0.000123933457267	0.124156104156	0.112178065511	6.04769306103	0.123959023959	0.000519913853248	0.00176947510281	0.000421287087954	0.0693611360276	0.000210946877614	0.000206093539427	0.18892676226	5.32133865468e-05	0.000677560677561	0.00448101781436	0.0274545541212	0.000441480441481
GO:0004412	0.000155598896385	3.11904488808e-05	1.98773233171e-05	1.7879010508e-05	2.85473258446e-06	9.57333574039e-05	0.000126951754716	0.000177205029784	9.11937336997e-05	1.19759026393e-05	4.075879383e-05	0.0115927156775	6.20654797558e-05	4.85903434305e-06	4.74724061947e-06	5.20599414947e-05	1.22573832647e-06	1.56072023394e-05	0.0271302445749	1.81485132345e-05	1.01692362134e-05
GO:0004413	0.214715060129	0.0414794833066	0.00406008750538	0.0126364235117	0.0381594361755	0.125155960566	0.204993090082	0.527712706417	0.125683638697	0.0981446380121	0.010156650662	0.000565989813329	0.0378389694802	8.64835618211e-05	0.00647300672002	0.147314217373	0.0235784576467	0.0271157971197	0.0564157021059	0.152234029242	0.0409303588848
GO:0004414	0.00522508496685	1.79335981805e-06	7.47233257522e-08	0.00469920413884	0.00127252669091	0.000773244397729	0.00307123838159	0.0107058042044	0.00102791534787	3.34110587883e-06	2.68195707153e-06	7.03850841025e-07	0.000510223404599	1.07548804394e-07	0.000762492981285	0.0863656576872	1.96293063234e-06	1.38757751927e-06	0.00356104681276	0.0040727321883	0.00178390904934
GO:0004415	0.0236880205565	0.0103737373738	0.000258993443204	1.00029960423	5.97790773229e-05	0.00464442672337	0.00961506881683	0.0303936440428	0.0104720007088	0.000370163624549	0.00216442199776	0.0243891842401	0.00109368539193	0.000106976194695	0.000228129245673	0.0130333746825	0.000158485439187	9.05546695019e-05	0.0018779608955	1.00365446866	0.00332589048378
GO:0004416	0.292556412074	0.0155723905724	0.0107913934668	0.0124835095595	0.071935239333	0.0546288912517	0.192294534034	0.474735168449	0.144666696202	0.0154234843562	0.104073138795	0.00232712111367	0.0455702246638	0.00445734144565	0.00950538523638	0.0569461673263	0.00660355996614	0.00377311122925	0.0504705928683	0.0411584165239	0.0969121034911
GO:0004417	0.778015775617	0.0782421095692	0.0160918635997	0.0489729835566	0.147301411484	0.393978140701	0.773037211856	1.15768927769	0.478804640381	0.105565443287	0.0352971529067	0.000865302383477	0.146811472286	0.00013221869089	0.0247231470118	0.531643482244	0.0904131938981	0.10570586446	0.214750859233	0.282163392317	0.151537682117
GO:0004418	0.165760615414	0.0211840628508	0.000882669285447	0.00934889013595	0.0317215363512	0.133949448186	0.279003382592	0.462312164859	0.142250046764	0.0394668131938	0.0316806179075	0.00831423805963	0.0270139668288	0.0012704202519	0.0069483414391	0.1943314316	0.0231871180946	0.0163907594464	0.0648654757452	0.109148974311	0.0724256453425
GO:0004419	0.00111707351291	0.00218855218855	0.00477868967452	0.00106855592967	0.00326646090535	0.00199039001122	10.0864787926	0.0192492050131	0.00274445847362	0.00281226618032	0.0306847409278	0.00770260475121	0.000118078937524	3.39038533483e-05	1.16909839132e-06	0.000313318368874	1.16909839132e-05	5.61167227835e-05	0.00036242050131	0.00184191451553	0.00367213804714
GO:0004420	0.000155598896385	3.11904488808e-05	1.98773233171e-05	1.7879010508e-05	2.85473258446e-06	14.0000957334	1.00012695175	0.000177205029784	9.11937336997e-05	1.19759026393e-05	4.075879383e-05	0.0115927156775	6.20654797558e-05	4.85903434305e-06	4.74724061947e-06	5.20599414947e-05	1.22573832647e-06	1.56072023394e-05	0.0271302445749	1.81485132345e-05	1.01692362134e-05
GO:0004421	0.17551123985	0.0224301841949	0.00093459100812	0.00989882484982	0.0335875090777	0.141828827491	0.295415346274	0.489506998086	0.150617696574	0.0417883904404	0.0335441836668	0.00880331088665	0.0286030237011	0.00134515085496	0.0073570674061	0.205762692283	0.0245510662178	0.0173549217667	0.0686810919655	0.115569502212	0.0766859774214
GO:0004422	0.282059488614	0.0353447365642	0.000166077147785	0.0122119862973	0.00596851206607	0.0426246348502	0.108244538885	0.299529118127	0.0511550610636	0.00742581154166	0.0164137747979	0.0398918775443	0.0190200495078	0.000239033775619	0.0013073534415	0.130640757165	0.00436273302127	0.00308397564495	0.0331105773179	0.0344740230411	0.0345330482525
GO:0004423	0.146278206037	0.00778619528619	0.00539569673341	0.00624175477976	0.0359676196664	0.0273144456258	0.485036155906	0.237367584224	0.0723333481008	0.00771174217811	0.0520365693976	0.112274671668	0.0227851123319	0.00222867072282	0.00475269261818	0.0284730836631	0.00330177998306	0.00188655561462	0.0252352964341	0.0205792082619	0.0484560517455
GO:0004424	0.000214821829405	0.000420875420875	0.000918978783562	0.000205491524936	0.000628165558721	0.000382767309851	0.00487840027771	0.00370177019483	0.000527780475697	0.000540820419293	0.000559031375004	0.0613103299735	2.27074879853e-05	6.51997179776e-06	2.24826613716e-07	6.02535324758e-05	2.24826613716e-06	1.07916774583e-05	6.96962502518e-05	0.000354214329909	0.00070618039368
GO:0004425	0.000242842068023	0.0983018591715	0.00103884558142	0.0111018599847	0.000710100196815	0.0004326934807	0.0405388679468	0.134619392394	0.000596621407309	0.000611362213113	1.00667059585	0.00167447929374	2.56693342442e-05	7.3704029018e-06	2.541518242e-07	6.81126888856e-05	2.541518242e-06	1.21992875616e-05	7.8787065502e-05	0.000400416199027	0.0551461169668
GO:0004427	0.0257779095497	1.04726754727	0.00166021437951	0.00192053993223	0.000383199213607	1.00840444481	14.0210367659	1.06876267549	0.0906324831763	0.0023728437471	0.00319073930184	0.000358018632871	0.0070108037944	0.000685744837789	0.00146236695944	0.0087609488194	0.00101593230248	0.000580478650652	0.00776470659509	0.00633206408058	0.0448240842978
GO:0004430	0.120831607547	0.160352378929	0.00205479148966	0.00658033017087	0.0199691069574	0.0803522638771	0.110319069787	7.42271661121	0.0668301384169	0.096907837133	0.130966566955	0.000516104384971	0.0196768856792	7.88610403096e-05	0.00343131667139	0.0832593398943	0.0124393349382	0.014017452563	0.155026509251	0.255579135396	0.0224958050127
GO:0004432	0.	0.	0.	0.	0.	0.	0.	0.	0.	0.	0.	0.	0.	0.	0.	0.	0.	0.	0.	0.	0.
GO:0004433	0.	0.	0.	0.	0.	0.	0.	0.	0.	0.	0.	0.	0.	0.	0.	0.	0.	0.	0.	0.	0.
GO:0004435	5.14170086459	0.00391332152695	0.00271186316341	0.00313708973996	0.018077232222	0.0280138837106	0.0483233666696	0.119300331292	0.536354552877	0.00387590158822	0.0670625355285	0.000584802513629	4.01145173828	0.00112012411653	0.00238869096524	0.014310497893	0.00165946604343	0.000948177951765	0.0126831944415	0.0376157838928	0.0243538857474
GO:0004436	0.0223414702582	0.043771043771	0.0955737934904	0.0213711185933	0.065329218107	0.0398078002245	0.507353628881	0.384984100262	1.05488916947	0.0562453236064	0.0581392630003	0.154052095024	0.00236157875047	0.000678077066966	2.33819678264e-05	0.00626636737748	0.000233819678264	0.00112233445567	0.0072484100262	0.0368382903105	0.0734427609427
GO:0004438	0.87182908734	0.0102397160006	6.56867428415e-05	7.59865799275e-05	0.0004378666742	11.3438107846	0.0113154160043	1.81641626238	0.0177887924503	9.388207869e-05	0.00266247417817	1.41650850397e-05	0.000277383976214	2.71316435822e-05	5.78588666562e-05	0.0104915563808	4.01955824025e-05	2.29667640041e-05	0.873737163996	0.305467920796	0.00058989976038
GO:0004439	0.87182908734	0.0102397160006	6.56867428415e-05	7.59865799275e-05	0.0004378666742	0.343810784556	0.0113154160043	5.81641626238	0.0177887924503	9.388207869e-05	0.00266247417817	1.41650850397e-05	0.000277383976214	2.71316435822e-05	5.78588666562e-05	0.0104915563808	4.01955824025e-05	2.29667640041e-05	0.873737163996	7.3054679208	0.00058989976038
GO:0004441	0.434070822	0.00146281657151	9.38382040594e-06	1.08552257039e-05	6.25523820287e-05	0.00149677874602	0.00161648800061	0.402345180339	0.00254125606433	1.34117255272e-05	0.000380353454025	2.0235835771e-06	3.96262823163e-05	3.87594908317e-06	8.26555237946e-06	0.00149879376869	5.7422260575e-06	3.2809662863e-06	0.43434340438	0.138876369637	8.42713943401e-05
GO:0004442	0.	0.	0.	0.	0.	0.	0.	0.	0.	0.	0.	0.	0.	0.	0.	0.	0.	0.	0.	0.	0.
GO:0004443	0.	0.	0.	0.	0.	0.	0.	0.	0.	0.	0.	0.	0.	0.	0.	0.	0.	0.	0.	0.	0.
GO:0004444	0.	0.	0.	0.	0.	0.	0.	0.	0.	0.	0.	0.	0.	0.	0.	0.	0.	0.	0.	0.	0.
GO:0004445	0.434070822	0.00146281657151	9.38382040594e-06	1.08552257039e-05	6.25523820287e-05	0.00149677874602	0.00161648800061	0.402345180339	0.00254125606433	1.34117255272e-05	0.000380353454025	2.0235835771e-06	3.96262823163e-05	3.87594908317e-06	8.26555237946e-06	0.00149879376869	5.7422260575e-06	3.2809662863e-06	0.43434340438	1.13887636964	8.42713943401e-05
GO:0004446	0.868141644002	0.00292563314302	1.87676408118e-05	2.17104514078e-05	0.000125104764057	0.00299355749203	0.00323297600122	0.80469036068	0.00508251212866	2.68234510543e-05	0.00076070690805	4.0471671542e-06	7.92525646325e-05	7.75189816632e-06	1.65311047589e-05	0.00299758753738	1.1484452115e-05	6.5619325726e-06	0.868686808761	0.277752739275	0.00016854278868
GO:0004447	0.582179480617	0.100340397215	0.0167617901993	0.20891488079	0.00897772772773	0.211415250478	0.573928331741	0.351908726909	0.234223570161	0.0284951144326	0.0489957286832	0.0859047968423	0.0633033601784	0.0225580694331	0.00511733324233	0.408607471107	0.0182341432341	0.0163245631996	0.142961142961	0.0294193341068	0.179118038493
GO:0004449	7.77994481925e-05	1.55952244404e-05	9.93866165856e-06	8.939505254e-06	1.42736629223e-06	4.7866678702e-05	6.34758773579e-05	8.86025148924e-05	4.55968668499e-05	5.98795131964e-06	2.0379396915e-05	0.00579635783874	3.10327398779e-05	2.42951717153e-06	2.37362030974e-06	2.60299707474e-05	6.12869163237e-07	7.80360116969e-06	0.0135651222875	9.07425661725e-06	5.08461810673e-06
GO:0004450	7.77994481925e-05	1.55952244404e-05	9.93866165856e-06	8.939505254e-06	1.42736629223e-06	4.7866678702e-05	6.34758773579e-05	8.86025148924e-05	4.55968668499e-05	5.98795131964e-06	2.0379396915e-05	0.00579635783874	3.10327398779e-05	2.42951717153e-06	2.37362030974e-06	2.60299707474e-05	6.12869163237e-07	7.80360116969e-06	26.0135651223	9.07425661725e-06	5.08461810673e-06
GO:0004451	0.00111707351291	0.00218855218855	0.00477868967452	0.00106855592967	0.00326646090535	0.00199039001122	0.0864787925552	0.0192492050131	0.00274445847362	0.00281226618032	0.0306847409278	0.00770260475121	0.000118078937524	3.39038533483e-05	1.16909839132e-06	0.000313318368874	1.16909839132e-05	5.61167227835e-05	0.00036242050131	0.00184191451553	0.00367213804714
GO:0004452	0.0120714355089	0.00127476689977	0.000183323620824	0.000259000259001	9.79344729344e-05	0.00474334693085	1.00530262562	0.013085988086	0.00165962509713	2.38765863766e-05	8.9436026936e-05	4.4110981611e-05	0.000322131572132	0.000263856513857	8.09375809376e-07	0.00430345117846	8.09375809376e-06	3.885003885e-05	0.000250906500906	0.00151555620306	0.000859557109558
GO:0004453	0.264525739854	0.0146173271173	0.00124516078463	0.00144040494918	0.033941245564	0.031944359247	0.124751933414	0.0547771348209	0.0166923111002	0.00177963281033	0.0120084390917	0.000268513974654	0.0821811797688	0.0389758470898	0.00109677521958	0.0706732757171	0.000761949226861	0.00043535898799	0.0314645555873	0.00474904806045	0.0111821657874
GO:0004454	0.0664780297372	0.0318051079743	0.000893830638461	0.00307417086829	0.00943786372589	0.0544132815834	0.0555077948787	0.361929398188	0.0327570593071	0.0961917945187	0.0035407290187	0.000487223347501	0.00916199505761	7.44480015399e-05	0.00167033822218	0.0461749371436	0.00599036915952	0.00643420045125	0.0147485554935	0.11804209159	0.0118231685605
GO:0004455	0.000155598896385	3.11904488808e-05	1.98773233171e-05	1.7879010508e-05	2.85473258446e-06	9.57333574039e-05	0.000126951754716	0.000177205029784	9.11937336997e-05	1.19759026393e-05	4.075879383e-05	0.0115927156775	6.20654797558e-05	4.85903434305e-06	4.74724061947e-06	5.20599414947e-05	1.22573832647e-06	1.56072023394e-05	0.0271302445749	1.81485132345e-05	1.01692362134e-05
GO:0004456	0.000214821829405	0.000420875420875	0.000918978783562	0.000205491524936	0.000628165558721	0.000382767309851	0.00487840027771	0.00370177019483	0.000527780475697	0.000540820419293	0.000559031375004	0.0613103299735	2.27074879853e-05	6.51997179776e-06	2.24826613716e-07	6.02535324758e-05	2.24826613716e-06	1.07916774583e-05	6.96962502518e-05	0.000354214329909	0.00070618039368
GO:0004458	0.0235083999288	0.00471235698507	0.00300313226449	0.00270122050424	0.000431302514635	0.0144637147478	3.01918029427	0.0267727265833	0.0137778532665	0.00180935929042	0.00615797443447	0.00146612693961	0.00937705956643	0.00073411910533	0.000717228936924	0.00786538949416	0.000185188632158	0.00235798815344	0.0155944512005	0.00274193787451	0.00153640210458
GO:0004459	0.0135889702843	0.00272396586894	0.00173595290303	0.00156143358437	0.000249313312377	0.00836071321332	0.0110871199119	0.0154759059346	0.00796425274314	0.00104589549717	0.00355960132783	0.0124305025001	0.00542038523203	0.000424355665962	0.000414592347435	0.00454656822389	0.000107047813846	0.00136302900431	0.0360413595467	0.00158497015582	0.000888113295978
GO:0004460	0.0235083999288	0.00471235698507	0.00300313226449	0.00270122050424	0.000431302514635	0.0144637147478	0.0191802942749	0.0267727265833	0.0137778532665	0.00180935929042	0.00615797443447	0.00146612693961	0.00937705956643	0.00073411910533	0.000717228936924	0.00786538949416	0.000185188632158	0.00235798815344	0.0155944512005	0.00274193787451	0.00153640210458
GO:0004461	0.0142058805199	0.00279884982079	1.23328623851e-05	0.0009068601458	0.000443220749734	0.00316529855453	0.00934438721359	0.0222429843206	0.00379876663837	0.000551439575299	0.00121888428663	0.00296236443484	0.001412425829	1.77506098788e-05	0.000619549896805	0.00970136169543	0.00032397585515	0.00022901553727	0.00245878616655	0.0025600354275	0.00256441863025
GO:0004462	0.0083780513468	0.0164141414142	0.035840172559	0.00801416947251	0.0244984567902	1.01492792508	0.190257610831	0.144369037598	0.0205834385522	0.0210919963524	0.0218022236252	0.0577695356342	0.000885592031425	0.000254278900112	8.7682379349e-06	0.00234988776655	8.7682379349e-05	0.000420875420875	0.00271815375982	0.0138143588665	0.0275410353536
GO:0004464	0.0083780513468	0.0164141414142	0.035840172559	0.00801416947251	0.0244984567902	0.0149279250842	0.190257610831	0.144369037598	0.0205834385522	0.0210919963524	0.0218022236252	0.0577695356342	0.000885592031425	0.000254278900112	8.7682379349e-06	0.00234988776655	8.7682379349e-05	0.000420875420875	0.00271815375982	0.0138143588665	0.0275410353536
GO:0004465	0.791127281589	0.0426476301477	0.020669669025	0.0239107221564	0.163424676363	12.3302763635	0.470882094677	0.90930043803	1.27709236426	0.0295419046516	0.199340088924	0.00445733197927	0.164207584164	0.046999061692	0.0182064686451	0.173176376905	0.0126483571659	0.00722695920066	0.12231162275	0.0788341978037	0.185623952072
GO:0004466	0.00817145171983	0.001638001638	0.00104388007614	0.000938936422807	0.000149919504758	0.00502754535012	0.00666701473153	0.00930612220934	0.00478914188591	0.000628928048282	0.00214049407598	0.000509621477363	0.00325943874331	0.000255177674532	0.000249306700919	0.00273398660495	6.43710321129e-05	0.000819629851887	0.00542058606574	0.000953089662766	0.000534048921145
GO:0004467	1.10811447811	0.0020202020202	0.0184175084175	0.000516273849607	0.0360493827161	0.138215488216	0.327059483726	0.729584736252	0.0393602693603	0.000662177328844	0.022480359147	0.00122334455668	0.0556004489338	0.000650953984287	0.0133557800225	0.139349046016	0.0602244668912	0.0610774410775	0.0602918069585	0.242031425365	0.177171717172
GO:0004471	0.00284227317396	0.000569745532889	0.000363092439259	0.000326589925279	5.21464485428e-05	0.00174872932858	0.13565231872	0.00323694521073	0.00166580553558	0.000218759821544	0.000744527300627	0.011760273042	0.00113372943021	8.87583606665e-05	8.67162619823e-05	0.00095096159797	2.23901534302e-05	0.000285091562732	0.0289124675693	0.00033151284175	0.000185758048166
GO:0004473	0.00284227317396	0.000569745532889	0.000363092439259	0.000326589925279	5.21464485428e-05	0.00174872932858	0.13565231872	0.00323694521073	0.00166580553558	0.000218759821544	0.000744527300627	0.011760273042	0.00113372943021	8.87583606665e-05	8.67162619823e-05	0.00095096159797	2.23901534302e-05	0.000285091562732	0.0289124675693	0.00033151284175	0.000185758048166
GO:0004474	0.17551123985	0.0224301841949	0.00093459100812	0.00989882484982	0.0335875090777	0.141828827491	0.295415346274	0.489506998086	0.150617696574	0.0417883904404	0.0335441836668	0.00880331088665	0.0286030237011	0.00134515085496	0.0073570674061	0.205762692283	0.0245510662178	0.0173549217667	0.0686810919655	0.115569502212	0.0766859774214
GO:0004475	0.0219404100642	0.0176672563678	2.9920992727e-05	0.000316911530031	0.0293238938876	0.111885292029	0.0377063293533	0.220316922098	0.140415255822	0.0634847507297	0.0123733542793	0.000281838578292	0.0122151627174	4.30650932848e-05	0.000235536997935	0.0398580648502	0.000786004003203	0.0062053364784	0.00784854720039	0.00369996523088	0.0307036941924
GO:0004476	0.0100595295908	0.00106230574981	0.00015276968402	0.000215833549167	8.16120607787e-05	0.00395278910905	0.00441885467928	11.0109049901	0.00138302091427	1.98971553138e-05	7.45300224467e-05	3.67591513425e-05	0.000268442976777	0.000219880428214	6.74479841146e-07	0.00358620931538	6.74479841146e-06	3.2375032375e-05	0.000209088750755	0.00126296350255	0.000716297591299
GO:0004477	0.0126080352396	0.000640692640692	0.000443988759778	0.000513607250449	0.000102478418268	0.00224758866864	0.00562583225741	0.012674818359	0.00366628692944	0.000634566213513	0.000853294853294	9.57444115338e-05	0.00187488924331	0.000183387762335	0.000391078706868	0.00234292802714	0.000271689324321	0.000155236576289	0.00207650439229	0.00169337485127	0.00170152654363
GO:0004478	0.165760615414	0.0211840628508	0.000882669285447	0.00934889013595	0.0317215363512	0.133949448186	0.279003382592	0.462312164859	0.142250046764	0.0394668131938	0.0316806179075	0.00831423805963	0.0270139668288	0.0012704202519	0.0069483414391	21.1943314316	0.0231871180946	0.0163907594464	0.0648654757452	0.109148974311	0.0724256453425
GO:0004479	0.0142274681337	0.00493326118326	5.6743025493e-05	0.0113152857945	0.0234678130512	0.0693253216691	0.100078788881	5.72972006774	0.0484303601491	0.0311085808482	0.0127508968655	0.000534486732404	0.016022326439	0.00365309844477	0.000446679092513	0.0196355920314	0.00149060044893	0.00105369167869	0.0113127805836	0.103445291206	0.0725130772006
GO:0004481	0.0259484978756	0.000328884078884	3.78286836621e-06	0.000754352386296	0.00156452087008	0.0212883547779	0.00667191925872	0.198648004516	0.0115620240099	0.0104072387232	0.025850059791	3.56324488269e-05	0.00106815509593	0.000243539896317	2.97786061675e-05	0.00964237280209	9.93733632623e-05	7.02461119128e-05	0.000754185372241	0.0402296860804	0.0215008718134
GO:0004482	0.0778509779508	0.00556362233446	6.39935231949e-05	0.0127611278682	0.0264664780521	0.582350223882	0.362866634127	0.832684298619	0.834479795058	0.0371668995121	0.0206301781316	0.000602782259321	0.0180696237062	0.00411988324604	0.000503754754333	0.0242279176799	0.00168106606185	0.00118833005986	0.0127583025471	0.124996633971	0.0859453037318
GO:0004483	0.0209207877929	0.00508697874187	5.85111052729e-05	0.0116678635402	0.0241990565013	0.57565212517	0.353197185926	0.453001200286	0.0520227554291	0.0341612395268	0.01939820742	0.000551141029138	0.0165215728425	0.00376692687456	0.000460597354091	0.0223307590295	0.00153704669481	0.00108652410056	0.0116652802685	0.115001919845	0.0789392093162
GO:0004484	0.0329106150964	0.0265008845517	4.48814890906e-05	0.000475367295047	0.0439858408314	0.167827938043	0.0565594940301	0.330475383147	0.210622883734	0.0952271260946	0.018560031419	0.000422757867438	0.018322744076	6.45976399272e-05	0.000353305496903	0.0597870972753	0.00117900600481	0.00930800471761	0.0117728208006	0.00554994784633	0.0460555412886
GO:0004485	0.0675715488216	0.00126262626263	0.011510942761	0.000322671156005	0.0225308641976	0.0863846801348	0.204412177329	0.455990460158	0.0246001683502	0.000413860830528	0.0140502244669	0.000764590347925	0.0347502805836	0.00040684624018	0.00834736251404	0.0870931537599	0.037640291807	0.0381734006734	0.0376823793491	0.151269640853	0.110732323232
GO:0004487	1.00134333714	0.000269277542005	0.000171607557971	0.000154355457386	2.46458579792e-05	0.000826497985588	0.00109601681571	0.00152987009047	0.000787305900941	0.000103391959452	0.000351884253399	8.37786822634e-05	0.000535831975225	4.19496631617e-05	4.09845106814e-05	0.000449450828238	1.05822075519e-05	0.000134742180197	0.000891111497171	0.000156682164258	8.77944059761e-05
GO:0004488	1.00134333714	0.000269277542005	0.000171607557971	0.000154355457386	2.46458579792e-05	0.000826497985588	0.00109601681571	0.00152987009047	0.000787305900941	0.000103391959452	0.000351884253399	8.37786822634e-05	0.000535831975225	4.19496631617e-05	4.09845106814e-05	0.000449450828238	1.05822075519e-05	0.000134742180197	0.000891111497171	0.000156682164258	8.77944059761e-05
GO:0004489	0.00268667427758	0.000538555084009	0.000343215115942	14.0003087109	4.92917159583e-05	0.00165299597118	0.00219203363143	0.00305974018095	0.00157461180188	0.000206783918905	0.000703768506798	0.000167557364527	0.00107166395045	8.38993263235e-05	8.19690213629e-05	0.000898901656477	2.11644151038e-05	0.000269484360393	0.00178222299434	0.000313364328516	0.000175588811952
GO:0004490	0.000214821829405	0.000420875420875	0.000918978783562	0.000205491524936	0.000628165558721	0.000382767309851	0.00487840027771	0.00370177019483	0.000527780475697	0.000540820419293	0.000559031375004	0.0613103299735	2.27074879853e-05	6.51997179776e-06	2.24826613716e-07	6.02535324758e-05	2.24826613716e-06	1.07916774583e-05	6.96962502518e-05	0.000354214329909	0.00070618039368
GO:0004491	0.00136821375247	0.000274264163152	0.000174785475711	0.000157213891781	2.51022627565e-05	0.000841803503838	0.00111631342341	7.00155820102	0.000801885639847	0.000105306625368	0.000358400628461	8.53301393423e-05	0.000545754789581	4.27265087758e-05	4.17434831014e-05	0.000457773991723	1.07781743584e-05	0.000137237405756	0.000907613561932	0.000159583685818	8.94202283089e-05
GO:0004492	0.000242842068023	0.0983018591715	0.00103884558142	0.0111018599847	0.000710100196815	0.0004326934807	2.04053886795	0.134619392394	0.000596621407309	0.000611362213113	0.00667059585387	0.00167447929374	2.56693342442e-05	7.3704029018e-06	2.541518242e-07	6.81126888856e-05	2.541518242e-06	1.21992875616e-05	7.8787065502e-05	0.000400416199027	0.0551461169668
GO:0004493	0.266122766123	0.058275058275	0.0083805083805	0.01184001184	0.004477004477	0.216838716839	3.24240574241	0.598216598216	0.0758685758685	0.0010915010915	0.0040885040885	0.0020165020165	0.014726014726	0.012062012062	3.7000037e-05	0.196729196729	0.00037000037	0.001776001776	0.01147001147	0.0692825692825	0.039294039294
GO:0004494	0.0980452296242	0.0214697583119	0.00308755571914	0.00436210962527	0.00164942270206	0.079887948309	0.0893073787811	0.220395588817	0.0279515805832	0.00040213198108	0.00150629097998	0.000742921795555	0.00542537384643	0.00444389918074	1.3631592579e-05	0.0724791777423	0.00013631592579	0.000654316443792	0.00422579369949	0.0255251571041	0.0144767513189
GO:0004496	0.778015775617	0.0782421095692	0.0160918635997	0.0489729835566	0.147301411484	0.393978140701	0.773037211856	1.15768927769	0.478804640381	0.105565443287	0.0352971529067	0.000865302383477	0.146811472286	0.00013221869089	0.0247231470118	0.531643482244	0.0904131938981	0.10570586446	0.214750859233	0.282163392317	0.151537682117
GO:0004498	0.00862600536475	0.000485365912797	6.64490514007e-05	5.9768776172e-05	9.54325032671e-06	0.000510581346514	0.00137713825071	0.00287897428788	0.00119993462006	4.00349361608e-05	0.00013625492442	3.24403775092e-05	0.000207482274586	1.62435463603e-05	1.58698246692e-05	0.00360391223201	4.09759139902e-06	5.21742175204e-05	0.000345051898526	6.06697123917e-05	0.000605641668152
GO:0004499	0.00862600536475	0.000485365912797	6.64490514007e-05	5.9768776172e-05	9.54325032671e-06	0.000510581346514	0.00137713825071	0.00287897428788	0.00119993462006	4.00349361608e-05	0.00013625492442	3.24403775092e-05	0.000207482274586	1.62435463603e-05	1.58698246692e-05	0.00360391223201	4.09759139902e-06	5.21742175204e-05	0.000345051898526	6.06697123917e-05	0.000605641668152
GO:0004500	5.55206434334	0.031063418419	0.00425273928965	0.00382520167502	0.00061076802091	0.0326772061769	4.08813684805	0.184254354424	0.0767958156838	0.00256223591429	0.00872031516288	0.00207618416059	0.0132788655735	0.00103958696706	0.00101566877883	0.230650382848	0.000262245849538	0.00333914992131	0.0220833215057	0.00388286159307	0.0387610667617
GO:0004501	0.0926810738268	0.00770060526158	0.00327133791511	0.00294246282693	0.000469821554545	0.0170391464518	0.02731174546	0.0445681268852	0.0833652023476	0.0019709507033	0.00670793474066	0.00159706473891	0.0102145119796	0.000799682282351	0.000781283676019	0.0316743835679	0.000201727576567	0.00256857686254	0.0169871703889	0.00298681661005	0.00552470722561
GO:0004502	0.00862600536475	0.000485365912797	6.64490514007e-05	5.9768776172e-05	9.54325032671e-06	0.000510581346514	0.00137713825071	4.00287897429	0.00119993462006	4.00349361608e-05	0.00013625492442	3.24403775092e-05	0.000207482274586	1.62435463603e-05	1.58698246692e-05	0.00360391223201	4.09759139902e-06	5.21742175204e-05	0.000345051898526	6.06697123917e-05	0.000605641668152
GO:0004503	3.36804289556	0.0207089456127	0.00283515952642	0.00255013445	0.000407178680605	0.0217848041179	0.0587578986969	0.122836236283	0.0511972104558	0.00170815727619	0.0058135434419	0.00138412277372	0.00885257704896	0.000693057978037	0.000677112519216	0.153766921899	0.000174830566358	0.00222609994753	0.0147222143371	0.00258857439537	0.0258407111745
GO:0004504	0.552064343342	0.031063418419	0.00425273928965	0.00382520167502	0.00061076802091	0.0326772061769	0.0881368480453	0.184254354424	0.0767958156838	0.00256223591429	0.00872031516288	0.00207618416059	0.0132788655735	0.00103958696706	0.00101566877883	0.230650382848	0.000262245849538	0.00333914992131	0.0220833215057	0.00388286159307	0.0387610667617
GO:0004505	0.184021447781	0.0103544728063	0.00141757976322	0.001275067225	0.000203589340303	0.010892402059	0.0293789493485	0.0614181181415	0.0255986052279	0.000854078638097	0.00290677172096	0.000692061386862	0.00442628852449	0.000346528989019	0.000338556259609	0.0768834609496	8.74152831791e-05	0.00111304997377	0.00736110716855	0.00129428719769	0.0129203555872
GO:0004506	1.10412868668	0.0621268368379	0.00850547857929	0.00765040335002	0.00122153604182	0.0653544123537	3.17627369609	0.368508708848	0.153591631367	0.00512447182858	0.0174406303257	0.00415236832117	0.0265577311469	0.00207917393412	0.00203133755765	0.461300765697	0.000524491699074	0.00667829984261	0.0441666430113	0.00776572318613	0.0775221335233
GO:0004507	0.166604402716	0.00923636321582	0.00114133345038	0.00102659258628	0.000163915520141	0.00921962267437	0.025903033533	0.0548475698829	0.0192606314156	0.000687642800929	0.00234032389841	0.000557198142243	0.0035637297351	0.000279000262954	0.000272581193634	0.0699982089103	7.03805100467e-05	0.000896147927598	0.00592663500237	0.0010420671284	0.0117520703689
GO:0004508	0.0926810738268	0.00770060526158	0.00327133791511	0.00294246282693	0.000469821554545	0.0170391464518	0.02731174546	0.0445681268852	0.0833652023476	0.0019709507033	0.00670793474066	0.00159706473891	0.0102145119796	0.000799682282351	0.000781283676019	0.0316743835679	0.000201727576567	0.00256857686254	0.0169871703889	0.00298681661005	0.00552470722561
GO:0004509	0.0926810738268	0.00770060526158	0.00327133791511	0.00294246282693	0.000469821554545	0.0170391464518	0.02731174546	0.0445681268852	0.0833652023476	0.0019709507033	0.00670793474066	0.00159706473891	0.0102145119796	0.000799682282351	0.000781283676019	0.0316743835679	0.000201727576567	0.00256857686254	0.0169871703889	0.00298681661005	0.00552470722561
GO:0004510	0.184021447781	0.0103544728063	0.00141757976322	0.001275067225	0.000203589340303	0.010892402059	0.0293789493485	0.0614181181415	0.0255986052279	0.000854078638097	0.00290677172096	0.000692061386862	0.00442628852449	0.000346528989019	0.000338556259609	0.0768834609496	8.74152831791e-05	0.00111304997377	0.00736110716855	0.00129428719769	0.0129203555872
GO:0004511	0.184021447781	0.0103544728063	0.00141757976322	0.001275067225	0.000203589340303	0.010892402059	0.0293789493485	0.0614181181415	0.0255986052279	0.000854078638097	0.00290677172096	0.000692061386862	0.00442628852449	0.000346528989019	0.000338556259609	0.0768834609496	8.74152831791e-05	0.00111304997377	0.00736110716855	0.00129428719769	0.0129203555872
GO:0004512	0.116428710179	0.0254953379953	0.00366647241648	0.00518000518	0.00195868945869	0.0948669386169	0.106052512302	0.26171976172	0.0331925019425	0.000477531727532	0.00178872053872	0.000882219632221	0.00644263144263	0.00527713027713	1.61875161875e-05	0.086069023569	0.000161875161875	0.000777000777003	0.00501813001814	0.0303111240611	0.0171911421911
GO:0004513	0.324039912108	0.131739472648	0.00061901482356	0.0455174034719	0.0222462722463	0.158873638987	0.403456917661	1.11642671302	0.190668863964	0.0276780248371	0.0611786151558	0.14868790721	0.0708929118019	0.000890944072762	0.00487286282741	4.12329736762	0.0162610958065	0.011494818313	0.123412151821	0.12849408588	0.128714088941
GO:0004514	0.282059488614	0.0353447365642	0.000166077147785	0.0122119862973	0.00596851206607	0.0426246348502	0.108244538885	0.299529118127	0.0511550610636	0.00742581154166	0.0164137747979	0.0398918775443	4.01902004951	0.000239033775619	0.0013073534415	0.130640757165	0.00436273302127	0.00308397564495	0.0331105773179	0.0344740230411	0.0345330482525
GO:0004515	0.0658212301927	0.0530017691035	8.97629781811e-05	0.000950734590095	0.087971681663	0.335655876087	0.11311898806	0.660950766295	7.42124576747	0.190454252189	0.0371200628381	0.000845515734876	0.0366454881521	0.000129195279854	0.000706610993805	0.119574194551	0.00235801200961	0.0186160094352	0.0235456416012	0.0110998956927	0.0921110825773
GO:0004516	0.282059488614	0.0353447365642	0.000166077147785	0.0122119862973	0.00596851206607	0.0426246348502	6.10824453888	0.299529118127	0.0511550610636	0.00742581154166	0.0164137747979	0.0398918775443	0.0190200495078	0.000239033775619	0.0013073534415	0.130640757165	0.00436273302127	0.00308397564495	0.0331105773179	0.0344740230411	0.0345330482525
GO:0004517	0.00862600536475	0.000485365912797	6.64490514007e-05	5.9768776172e-05	9.54325032671e-06	0.000510581346514	0.00137713825071	0.00287897428788	0.00119993462006	4.00349361608e-05	0.00013625492442	3.24403775092e-05	0.000207482274586	1.62435463603e-05	1.58698246692e-05	0.00360391223201	4.09759139902e-06	5.21742175204e-05	0.000345051898526	6.06697123917e-05	0.000605641668152
GO:0004522	0.326618109088	0.119028829966	0.000674462091677	0.00078021934747	0.00449595245831	0.239525416814	1.28285174171	1.96022650358	0.59931944629	0.110686189994	0.123171237841	0.000145445069604	3.00284813904	0.000278583840353	0.000594086577273	0.0105035799023	4.0004127225	0.000235819451828	0.143432189832	0.0650724010327	0.360223673135
GO:0004523	0.293956298179	0.10712594697	0.000607015882509	0.000702197412723	0.00404635721248	0.215572875133	0.254566567539	11.9642038532	0.939387501661	0.099617570995	0.110854114057	0.000130900562644	0.00256332513734	0.000250725456317	0.000534677919546	0.0094532219121	0.000371450248095	0.000212237506645	0.129088970849	0.0585651609295	6.32420130582
GO:0004526	0.401868894538	0.221377840909	0.00182104764753	0.00210659223817	0.0121390716374	0.246718625399	0.363699702618	14.8926115597	1.01816250498	0.138852712985	0.172562342172	0.000392701687932	0.00768997541202	0.000752176368953	0.00160403375864	0.0283596657363	0.00111435074429	0.000636712519937	2.14726691255	8.17569548279	2.57260391746
GO:0004528	0.589172470065	2.53690383953	0.00391801160528	0.00453236511848	0.0261173965532	1.08233401222	1.41356602685	3.85986123445	2.33377387436	0.0993497764225	0.690058372551	0.00084490363161	0.141545098614	0.00161831885441	0.00345110293525	0.0519253414326	0.00239754251043	0.0013698966338	0.0495742663879	1.81437512964	0.628935701211
GO:0004530	0.221366495271	0.0437965593435	0.000465378843257	0.000538351349755	0.00310220719623	0.161939204269	0.191834368447	0.597556287473	0.405197084607	0.100040137763	0.0836548207772	0.000100357098027	0.00196521593862	0.000192222849843	0.000409919738319	0.00724747013261	0.000284778523539	0.000162715421761	0.0969682109841	0.0448999567126	0.236887667796
GO:0004531	0.590310654055	0.116790824916	0.00124101024869	0.00143560359935	0.00827255252327	0.43183787805	0.511558315859	1.59348343326	1.08052555895	0.266773700701	0.223079522073	0.000267618928072	0.00524057583634	0.000512594266249	0.00109311930218	0.0193265870203	0.000759409396105	0.000433907791364	0.258581895958	0.1197332179	0.631700447457
GO:0004533	0.104615681209	0.441646938131	0.000708185196261	0.000819230314845	0.00472075008122	0.184835020988	0.251160995462	0.791571162095	0.400118751938	0.0228871661609	0.119329799733	0.000152717323085	0.0238238793269	0.000292513032371	0.000623790906138	0.0110287588975	0.000433358622778	0.00024761042442	0.0106037993237	0.318326021084	0.144901523458
GO:0004534	0.364506426657	1.70946180556	0.00222572490254	0.00257472384666	0.0148366431124	0.72376720882	0.950077414311	7.20208079516	1.56108750609	0.0719310936486	0.446465084877	0.000479968729696	0.0927321921702	0.000919326673166	0.00196048570501	0.0346618136778	0.00136198424302	0.000778204191035	0.0333262264458	1.21473892341	0.455404788012
GO:0004535	0.104615681209	0.441646938131	0.000708185196261	0.000819230314845	0.00472075008122	0.184835020988	0.251160995462	0.791571162095	2.40011875194	0.0228871661609	0.119329799733	0.000152717323085	0.0238238793269	0.000292513032371	0.000623790906138	0.0110287588975	0.000433358622778	0.00024761042442	0.0106037993237	0.318326021084	0.144901523458
GO:0004537	0.719417309056	0.761679292929	0.00809354510012	0.00936263216965	0.0539514294998	0.207638335105	2.72755423386	1.522718043	0.525166688818	0.261567613267	0.41138818743	0.00174534083525	0.0341776684978	0.00334300608423	0.00712903892728	0.126042958828	0.0049526699746	0.00282983342194	0.121186277984	0.780868812393	0.989350744285
GO:0004550	1.16534120052	0.0109725922673	0.00201274690003	0.00782203498575	0.0244443649232	0.0747688424774	0.156938175818	0.2235948716	0.0894229303231	0.0113950689576	0.0119890278704	0.00221327427071	0.0231911962712	0.000338189553434	0.00451633529787	0.146280167934	0.0159502558236	0.0159188232296	0.0403784887703	0.0477224400021	0.0352799167195
GO:0004552	0.000155598896385	3.11904488808e-05	1.98773233171e-05	1.7879010508e-05	2.85473258446e-06	9.57333574039e-05	0.000126951754716	0.000177205029784	9.11937336997e-05	1.19759026393e-05	4.075879383e-05	0.0115927156775	6.20654797558e-05	4.85903434305e-06	4.74724061947e-06	5.20599414947e-05	1.22573832647e-06	1.56072023394e-05	0.0271302445749	1.81485132345e-05	1.01692362134e-05
GO:0004555	0.0592200513911	0.0259343434344	0.00064748360801	0.000749010573572	0.000149447693307	0.0116110668084	0.0240376720421	0.075984110107	0.0261800017721	0.000925409061374	0.00541105499439	0.0609729606002	0.00273421347983	0.000267440486739	0.000570323114183	0.0325834367063	0.000396213597968	0.000226386673755	0.00469490223876	0.0091361716581	0.00831472620946
GO:0004556	13.0592200514	0.0259343434344	0.00064748360801	0.000749010573572	0.000149447693307	0.0116110668084	0.0240376720421	3.07598411011	0.0261800017721	0.000925409061374	0.00541105499439	0.0609729606002	0.00273421347983	0.000267440486739	0.000570323114183	0.0325834367063	0.000396213597968	0.000226386673755	0.00469490223876	0.0091361716581	0.00831472620946
GO:0004557	0.0592200513911	0.0259343434344	0.00064748360801	0.000749010573572	0.000149447693307	0.0116110668084	0.0240376720421	0.075984110107	0.0261800017721	0.000925409061374	0.00541105499439	6.0609729606	0.00273421347983	0.000267440486739	0.000570323114183	0.0325834367063	0.000396213597968	0.000226386673755	0.00469490223876	0.0091361716581	0.00831472620946
GO:0004560	0.118440102782	0.0518686868687	0.00129496721602	0.00149802114714	0.000298895386615	0.0232221336169	0.0480753440841	0.151968220214	0.0523600035443	0.00185081812275	0.0108221099888	0.1219459212	0.00546842695965	0.000534880973477	0.00114064622837	0.0651668734125	0.000792427195936	0.00045277334751	0.00938980447753	0.0182723433162	0.0166294524189
GO:0004561	0.0236880205565	0.0103737373738	0.000258993443204	0.000299604229428	5.97790773229e-05	0.00464442672337	0.00961506881683	0.0303936440428	0.0104720007088	0.000370163624549	0.00216442199776	0.0243891842401	0.00109368539193	0.000106976194695	0.000228129245673	0.0130333746825	0.000158485439187	9.05546695019e-05	0.0018779608955	0.00365446866324	0.00332589048378
GO:0004564	0.118440102782	0.0518686868687	0.00129496721602	0.00149802114714	0.000298895386615	0.0232221336169	0.0480753440841	0.151968220214	0.0523600035443	0.00185081812275	0.0108221099888	0.1219459212	0.00546842695965	0.000534880973477	0.00114064622837	0.0651668734125	0.000792427195936	0.00045277334751	0.00938980447753	0.0182723433162	0.0166294524189
GO:0004565	0.0592200513911	0.0259343434344	0.00064748360801	0.000749010573572	0.000149447693307	0.0116110668084	0.0240376720421	0.075984110107	0.0261800017721	0.000925409061374	0.00541105499439	0.0609729606002	0.00273421347983	0.000267440486739	0.000570323114183	0.0325834367063	0.000396213597968	0.000226386673755	0.00469490223876	0.0091361716581	0.00831472620946
GO:0004566	0.118440102782	0.0518686868687	0.00129496721602	0.00149802114714	0.000298895386615	0.0232221336169	0.0480753440841	0.151968220214	0.0523600035443	0.00185081812275	0.0108221099888	0.1219459212	0.00546842695965	0.000534880973477	0.00114064622837	0.0651668734125	0.000792427195936	0.00045277334751	0.00938980447753	0.0182723433162	0.0166294524189
GO:0004569	0.0148050128478	0.00648358585861	0.000161870902002	0.000187252643393	3.73619233268e-05	0.00290276670211	3.00600941801	0.0189960275268	3.00654500044	0.000231352265343	0.0013527637486	0.0152432401501	0.000683553369957	6.68601216847e-05	0.000142580778546	0.00814585917658	9.9053399492e-05	5.65966684388e-05	0.00117372555969	0.00228404291453	0.00207868155236
GO:0004571	0.0148050128478	0.00648358585861	0.000161870902002	0.000187252643393	3.73619233268e-05	0.00290276670211	20.006009418	1.01899602753	0.00654500044302	0.000231352265343	0.0013527637486	0.0152432401501	0.000683553369957	6.68601216847e-05	0.000142580778546	0.00814585917658	9.9053399492e-05	5.65966684388e-05	0.00117372555969	0.00228404291453	0.00207868155236
GO:0004572	0.0148050128478	0.00648358585861	0.000161870902002	0.000187252643393	3.73619233268e-05	0.00290276670211	0.00600941801052	0.0189960275268	0.00654500044302	0.000231352265343	0.0013527637486	0.0152432401501	0.000683553369957	6.68601216847e-05	0.000142580778546	0.00814585917658	9.9053399492e-05	5.65966684388e-05	0.00117372555969	0.00228404291453	0.00207868155236
GO:0004573	0.0118440102782	0.00518686868687	0.000129496721602	0.000149802114714	2.98895386615e-05	0.00232221336169	0.00480753440841	0.0151968220214	0.00523600035443	0.000185081812275	0.00108221099888	0.01219459212	0.000546842695965	5.34880973477e-05	0.000114064622837	0.00651668734125	7.92427195936e-05	4.5277334751e-05	0.000938980447753	0.00182723433162	4.00166294524
GO:0004574	0.0118440102782	0.00518686868687	0.000129496721602	0.000149802114714	2.98895386615e-05	0.00232221336169	0.00480753440841	0.0151968220214	0.00523600035443	0.000185081812275	0.00108221099888	0.01219459212	0.000546842695965	5.34880973477e-05	0.000114064622837	0.00651668734125	7.92427195936e-05	4.5277334751e-05	0.000938980447753	0.00182723433162	0.00166294524189
GO:0004575	1.50592200514	0.00259343434344	6.4748360801e-05	7.49010573572e-05	1.49447693307e-05	0.00116110668084	0.00240376720421	0.0075984110107	0.00261800017721	9.25409061374e-05	0.000541105499439	0.00609729606002	0.000273421347983	2.67440486739e-05	5.70323114183e-05	0.00325834367063	3.96213597968e-05	2.26386673755e-05	0.000469490223876	0.00091361716581	0.000831472620946
GO:0004577	0.00854421825497	0.00457109465374	1.50064199651e-05	0.00110345220538	0.000539303569608	0.00385148215727	0.0201113522739	0.0270648900126	0.00462227549005	0.000670982420295	0.00148311794317	0.00360455532632	0.00171861604369	2.15986441882e-05	0.0042503614129	0.011804454091	0.00039420838319	0.000278662262134	0.00299180974112	0.00311500814256	0.0031203415501
GO:0004578	0.00740980362532	2.00559924383	1.1053836135e-05	0.000812810776286	0.000397254861541	0.00283702926763	0.0315552371661	1.09136476273	0.00340480114222	0.00049425044352	0.00109247527064	0.00265514120019	0.00126594485361	1.5909715585e-05	0.00982727514791	0.294409530915	0.000290376710831	0.000205264612732	0.00220378842538	0.00229453724787	0.00229846587396
GO:0004579	0.103737250754	0.0783894136167	0.00015475370589	0.011379350868	0.00556156806157	0.0397184097468	0.441773320325	21.2791066783	0.047667215991	0.00691950620928	15.0152946538	0.0371719768026	0.0177232279505	0.00022273601819	0.137581852071	0.121733432813	0.00406527395164	0.00287370457825	0.0308530379553	12.0321235215	2.03217852224
GO:0004581	0.0028522552673	0.00118317086756	5.42040975057e-06	0.000398573617641	0.000194799714657	0.00139117867473	0.00375482072491	1.00977600214	0.00166959389344	0.000242362912799	0.000535711180889	0.00130198720832	0.000620774520662	7.80156105381e-06	0.000131447683198	0.00426384028993	0.000142390454817	0.000100654496296	0.00108065979297	0.00112515980149	0.00112708626059
GO:0004582	0.00740980362532	0.00559924382977	1.1053836135e-05	0.000812810776286	0.000397254861541	0.00283702926763	0.0315552371661	4.09136476273	0.00340480114222	0.00049425044352	0.00109247527064	0.00265514120019	0.00126594485361	1.5909715585e-05	0.00982727514791	0.294409530915	0.000290376710831	0.000205264612732	0.00220378842538	0.00229453724787	0.00229846587396
GO:0004583	0.00432238544809	0.00326622556736	6.44807107875e-06	0.000474139619498	0.000231732002565	0.00165493373945	0.0184072216802	0.0116294449272	0.00198613399963	0.00028831275872	0.000637277241206	0.00154883236677	0.000738467831269	9.28066742461e-06	0.00573257716961	0.0050722263672	0.000169386414652	0.00011973769076	0.00128554324814	0.00133848006125	0.0013407717598
GO:0004584	0.00740980362532	0.00559924382977	1.1053836135e-05	0.000812810776286	0.000397254861541	0.00283702926763	0.0315552371661	1.09136476273	0.00340480114222	0.00049425044352	0.00109247527064	0.00265514120019	0.00126594485361	1.5909715585e-05	0.00982727514791	0.294409530915	0.000290376710831	0.000205264612732	0.00220378842538	0.00229453724787	0.00229846587396
GO:0004585	0.372961384681	0.0476641414142	0.00198600589225	0.0210350028059	0.0713734567902	0.301386258418	7.25275761083	1.04020237093	0.320062605219	0.0888003296859	0.0712813902919	0.0187070356341	0.0607814253648	0.00285844556678	0.015633768238	0.4372457211	0.0521710157127	0.0368792087543	0.145947320427	0.2455851922	0.16295770202
GO:0004586	0.000242842068023	0.0983018591715	0.00103884558142	0.0111018599847	0.000710100196815	0.0004326934807	0.0405388679468	0.134619392394	0.000596621407309	0.000611362213113	0.00667059585387	0.00167447929374	2.56693342442e-05	7.3704029018e-06	2.541518242e-07	6.81126888856e-05	2.541518242e-06	1.21992875616e-05	7.8787065502e-05	0.000400416199027	0.0551461169668
GO:0004587	0.0236930315056	0.00272366522367	0.000113486050986	0.0250115239699	0.00407848324516	0.052936357624	0.0858718634763	4.33563061167	0.0540035774412	0.00507430455349	0.0397875080168	0.00106897346481	0.00347322430657	0.000163339746674	0.000893358185028	0.0821283269202	0.00298120089788	0.00210738335739	0.00833984688154	0.168795344317	0.0093118686869
GO:0004588	0.282059488614	0.0353447365642	0.000166077147785	0.0122119862973	0.00596851206607	0.0426246348502	0.108244538885	8.29952911813	0.0511550610636	0.00742581154166	0.0164137747979	0.0398918775443	0.0190200495078	0.000239033775619	0.0013073534415	0.130640757165	0.00436273302127	0.00308397564495	0.0331105773179	0.0344740230411	0.0345330482525
GO:0004589	0.000680954309986	0.0001365001365	8.69900063448e-05	7.82447019006e-05	1.24932920632e-05	0.00041896211251	0.060079394085	0.000775510184112	0.000399095157159	5.24106706902e-05	0.000178374506331	4.24684564469e-05	0.000271619895276	2.1264806211e-05	2.077555841e-05	0.000227832217079	5.36425267608e-06	6.83024876573e-05	0.000451715505479	7.94241385639e-05	4.45040767621e-05
GO:0004590	0.000242842068023	0.0983018591715	0.00103884558142	0.0111018599847	0.000710100196815	0.0004326934807	0.0405388679468	8.13461939239	0.000596621407309	0.000611362213113	0.00667059585387	0.00167447929374	2.56693342442e-05	7.3704029018e-06	2.541518242e-07	6.81126888856e-05	2.541518242e-06	1.21992875616e-05	7.8787065502e-05	0.000400416199027	0.0551461169668
GO:0004591	0.0328371300593	0.00658233991567	0.00419485141707	0.00377313340276	0.000602454306157	0.0202032840922	0.0267915221619	0.0373968244338	0.0192452553563	0.00252735900884	0.00860161508309	0.00204792334422	0.01309811495	0.00102543621062	0.00100184359444	0.0109865758014	0.000258676184602	0.00329369773814	0.0217827254864	0.00383000845963	2.00214608548
GO:0004592	0.0021366497651	3.99249411107e-05	0.000363982379792	1.02030405061e-05	0.000712438393596	0.00273153138765	0.00646362616058	0.0144186706769	0.000777870935972	1.30865084752e-05	0.00044427587247	2.41767698948e-05	0.00109882310146	1.28647032468e-05	0.000263948221787	0.00275393371572	0.00119020685555	0.00120706405291	0.00119153768692	0.00478322975028	0.0338044476384
GO:0004593	0.0156040040094	0.000792936436501	0.000549491039329	0.000635652537685	0.000126829725579	0.00278166914436	0.00696266368491	0.0156866563849	0.0342404541206	0.000785354224645	0.00105605798675	0.000118495558829	0.00232040747934	0.000226965052395	0.000484008300579	0.00289966339992	0.000336249163763	0.000192124475605	0.00256993117858	0.00209576095454	0.00210584968271
GO:0004594	0.778015775617	0.0782421095692	0.0160918635997	0.0489729835566	0.147301411484	0.393978140701	0.773037211856	4.15768927769	0.478804640381	0.105565443287	0.0352971529067	0.000865302383477	0.146811472286	0.00013221869089	0.0247231470118	0.531643482244	0.0904131938981	0.10570586446	0.214750859233	0.282163392317	0.151537682117
GO:0004595	0.0658212301927	0.0530017691035	8.97629781811e-05	0.000950734590095	0.087971681663	0.335655876087	0.11311898806	0.660950766295	0.421245767468	0.190454252189	0.0371200628381	0.000845515734876	0.0366454881521	0.000129195279854	0.000706610993805	0.119574194551	0.00235801200961	0.0186160094352	0.0235456416012	0.0110998956927	0.0921110825773
GO:0004597	0.00125825999238	0.000161273301019	0.000102777666298	9.24451922637e-05	1.47606771926e-05	25.0004949988	3.20755296833	0.173330049238	0.002740128761	6.19225891458e-05	0.000210747374994	5.0175980303e-05	0.000320915702041	2.51241176831e-05	2.45460771776e-05	0.000269181076803	6.33780125613e-06	8.06985834209e-05	0.000533696540956	9.38386827679e-05	5.25810416917e-05
GO:0004598	0.0100536616162	0.019696969697	0.0430082070707	0.009617003367	0.0293981481481	0.017913510101	0.228309132997	0.173242845118	0.0247001262626	0.0253103956229	0.0261626683502	0.0693234427609	0.00106271043771	0.000305134680135	1.05218855219e-05	0.00281986531987	0.000105218855219	0.000505050505051	0.00326178451179	0.0165772306397	0.0330492424242
GO:0004600	0.	0.	0.	0.	0.	0.	0.	0.	0.	0.	0.	0.	0.	0.	0.	0.	0.	0.	0.	0.	0.
GO:0004602	2.58217948062	0.100340397215	0.0167617901993	0.20891488079	0.00897772772773	0.211415250478	0.573928331741	0.351908726909	0.234223570161	0.0284951144326	0.0489957286832	0.0859047968423	0.0633033601784	0.0225580694331	0.00511733324233	0.408607471107	0.0182341432341	0.0163245631996	0.142961142961	3.02941933411	0.179118038493
GO:0004603	0.0878273726017	0.00252144460478	2.90019908075e-05	0.00578336829495	0.0119946600039	0.0520996088531	0.0511513809836	0.745190256846	0.810864406299	0.0242332746558	0.0315171250646	0.000273182107673	0.00818918906883	0.00186713920511	0.000228302647284	0.0183693025938	0.000761862451677	0.000538553524665	0.00578208785385	0.0862053710608	0.0537289061248
GO:0004604	0.0104923374154	0.00210323287246	0.00134036672498	0.00120561659023	0.0001925001925	0.00645548722472	0.00856060471446	0.0119492811801	0.00614937153399	0.000807558499867	0.00274844505614	0.000654366038982	0.00418519649289	0.000327654173808	0.000320115704731	0.00351050351051	8.26539288078e-05	0.00105242412935	0.00696016080632	0.00122378968533	0.000685731454963
GO:0004605	0.0658212301927	0.0530017691035	8.97629781811e-05	0.000950734590095	0.087971681663	0.335655876087	9.11311898806	0.660950766295	0.421245767468	0.190454252189	0.0371200628381	0.000845515734876	0.0366454881521	0.000129195279854	0.000706610993805	0.119574194551	0.00235801200961	0.0186160094352	0.0235456416012	6.01109989569	0.0921110825773
GO:0004607	0.00399191176232	9.17058997867e-06	3.82107915779e-07	0.00130274843729	0.00650723876032	0.00395409067021	0.0157051962695	0.0547455896817	0.00525638530162	1.70852005167e-05	1.37145532067e-05	3.59923725524e-06	0.00260909695533	5.49965477014e-07	0.00389911183612	0.0780062040829	1.00377134608e-05	7.09556685988e-06	0.0182098984743	0.0208264714174	13.0091222622
GO:0004608	0.0878273726017	0.00252144460478	2.90019908075e-05	0.00578336829495	0.0119946600039	0.0520996088531	0.0511513809836	0.745190256846	2.8108644063	0.0242332746558	0.0315171250646	0.000273182107673	0.00818918906883	0.00186713920511	0.000228302647284	0.0183693025938	0.000761862451677	0.000538553524665	0.00578208785385	0.0862053710608	0.0537289061248
GO:0004609	0.000242842068023	0.0983018591715	0.00103884558142	13.01110186	0.000710100196815	0.0004326934807	0.0405388679468	0.134619392394	0.000596621407309	0.000611362213113	0.00667059585387	0.00167447929374	2.56693342442e-05	7.3704029018e-06	2.541518242e-07	6.81126888856e-05	2.541518242e-06	1.21992875616e-05	7.8787065502e-05	0.000400416199027	0.0551461169668
GO:0004610	0.00891320269311	0.00195179621017	0.000280686883558	0.000396555420479	0.000149947518369	0.00726254075537	0.00811885261646	7.29276323535	0.00254105278029	3.65574528255e-05	0.000136935543634	6.75383450505e-05	0.000493215804221	0.000403990834613	1.239235689e-06	0.0065890161584	1.239235689e-05	5.9483313072e-05	0.00038416306359	0.00232046882765	0.00131606830171
GO:0004612	6.07105170058e-05	0.0245754647929	0.000259711395355	0.00277546499618	0.000177525049204	0.000108173370175	0.0101347169867	0.0336548480986	0.000149155351828	0.000152840553279	0.00166764896347	0.000418619823437	6.41733356105e-06	1.84260072545e-06	6.353795605e-08	1.70281722214e-05	6.353795605e-07	3.0498218904e-06	1.96967663755e-05	0.000100104049757	3.76378652924
GO:0004613	6.07105170058e-05	0.0245754647929	0.000259711395355	0.00277546499618	0.000177525049204	0.000108173370175	0.0101347169867	0.0336548480986	0.000149155351828	0.000152840553279	0.00166764896347	0.000418619823437	6.41733356105e-06	1.84260072545e-06	6.353795605e-08	1.70281722214e-05	6.353795605e-07	3.0498218904e-06	1.96967663755e-05	0.000100104049757	12.7637865292
GO:0004614	0.00891320269311	0.00195179621017	0.000280686883558	0.000396555420479	0.000149947518369	0.00726254075537	0.00811885261646	8.29276323535	0.00254105278029	3.65574528255e-05	0.000136935543634	6.75383450505e-05	0.000493215804221	0.000403990834613	1.239235689e-06	0.0065890161584	1.239235689e-05	5.9483313072e-05	0.00038416306359	0.00232046882765	0.00131606830171
GO:0004615	0.00891320269311	0.00195179621017	0.000280686883558	0.000396555420479	0.000149947518369	0.00726254075537	0.00811885261646	0.292763235347	0.00254105278029	3.65574528255e-05	0.000136935543634	6.75383450505e-05	0.000493215804221	0.000403990834613	1.239235689e-06	0.0065890161584	1.239235689e-05	5.9483313072e-05	0.00038416306359	0.00232046882765	0.00131606830171
GO:0004616	0.000155598896385	3.11904488808e-05	1.98773233171e-05	1.7879010508e-05	2.85473258446e-06	9.57333574039e-05	0.000126951754716	10.000177205	9.11937336997e-05	1.19759026393e-05	11.0000407588	0.0115927156775	6.20654797558e-05	4.85903434305e-06	4.74724061947e-06	5.20599414947e-05	1.22573832647e-06	1.56072023394e-05	0.0271302445749	1.81485132345e-05	1.01692362134e-05
GO:0004617	0.000155598896385	3.11904488808e-05	1.98773233171e-05	1.7879010508e-05	2.85473258446e-06	9.57333574039e-05	0.000126951754716	0.000177205029784	9.11937336997e-05	1.19759026393e-05	4.075879383e-05	0.0115927156775	6.20654797558e-05	4.85903434305e-06	4.74724061947e-06	5.20599414947e-05	1.22573832647e-06	1.56072023394e-05	0.0271302445749	1.81485132345e-05	1.01692362134e-05
GO:0004618	0.885599947892	0.0580957190957	0.0164206549623	0.0524554139276	0.159117577895	0.415836479878	5.87696504062	1.0539755625	0.531792308001	0.0268087555449	0.0470980773342	0.00396232830955	0.156874084763	0.000605445994335	0.0273113810058	0.659215982577	0.0990503179948	0.111811367645	0.238913032441	0.220017282614	0.178515993266
GO:0004621	0.144619770846	0.00527843368752	0.00365786194135	0.00423142337018	0.0243832434622	0.0470884943073	0.0651803550427	0.160916725929	5.04903637365	0.00522796028178	0.0625494665267	0.000788803390477	0.0154465306977	0.00151086508742	0.00322195525545	0.0193025320417	0.00223834954696	0.00127893770238	6.0171075646	0.0321329178087	0.0328494272872
GO:0004622	0.339754531531	0.0186216561216	0.00402009053324	0.00465045026448	0.0524388785353	0.0745632169973	1.17419909931	0.176851892422	0.0538923186949	0.00574567164479	0.0387701033534	0.00086691654674	0.0938992375395	0.0401220206044	0.0035410171375	0.0853165758867	0.00246000750386	0.0014055875898	0.0444427080391	0.0153326408809	1.03610242097
GO:0004624	0.	0.	0.	0.	0.	0.	0.	0.	0.	0.	0.	0.	0.	0.	0.	0.	0.	0.	0.	0.	0.
GO:0004625	0.	0.	0.	0.	0.	0.	0.	0.	0.	0.	0.	0.	0.	0.	0.	0.	0.	0.	0.	0.	0.
GO:0004626	0.	0.	0.	0.	0.	0.	0.	0.	0.	0.	0.	0.	0.	0.	0.	0.	0.	0.	0.	0.	0.
GO:0004627	0.	0.	0.	0.	0.	0.	0.	0.	0.	0.	0.	0.	0.	0.	0.	0.	0.	0.	0.	0.	0.
GO:0004628	0.	0.	0.	0.	0.	0.	0.	0.	0.	0.	0.	0.	0.	0.	0.	0.	0.	0.	0.	0.	0.
GO:0004631	0.832956863319	0.0545431122822	0.0162726296784	0.0508875876315	0.153797817141	0.393372907822	0.830175653475	0.970233770881	0.507936710096	0.0201900974316	0.0417851786789	0.00256801509458	0.152343792189	0.000392394150848	0.0261461311993	0.601781518893	0.0951617950845	0.109062606744	0.228034971291	0.201712796239	8.16637007759
GO:0004632	0.0021366497651	3.99249411107e-05	0.000363982379792	1.02030405061e-05	0.000712438393596	0.00273153138765	0.00646362616058	2.01441867068	0.000777870935972	1.30865084752e-05	0.00044427587247	2.41767698948e-05	0.00109882310146	1.28647032468e-05	0.000263948221787	0.00275393371572	0.00119020685555	0.00120706405291	0.00119153768692	0.00478322975028	0.0338044476384
GO:0004633	0.000242842068023	0.0983018591715	0.00103884558142	0.0111018599847	0.000710100196815	0.0004326934807	0.0405388679468	2.13461939239	0.000596621407309	0.000611362213113	0.00667059585387	0.00167447929374	2.56693342442e-05	7.3704029018e-06	2.541518242e-07	6.81126888856e-05	2.541518242e-06	1.21992875616e-05	7.8787065502e-05	0.000400416199027	0.0551461169668
GO:0004634	0.000214821829405	0.000420875420875	0.000918978783562	0.000205491524936	1.00062816556	0.000382767309851	1.00487840028	0.00370177019483	0.000527780475697	0.000540820419293	0.000559031375004	0.0613103299735	2.27074879853e-05	6.51997179776e-06	2.24826613716e-07	6.02535324758e-05	2.24826613716e-06	1.07916774583e-05	6.96962502518e-05	0.000354214329909	0.00070618039368
GO:0004635	0.0126080352396	0.000640692640692	0.000443988759778	0.000513607250449	0.000102478418268	0.00224758866864	0.00562583225741	0.012674818359	0.00366628692944	0.000634566213513	0.000853294853294	9.57444115338e-05	0.00187488924331	0.000183387762335	0.000391078706868	0.00234292802714	0.000271689324321	0.000155236576289	0.00207650439229	0.00169337485127	0.00170152654363
GO:0004636	0.0257779095497	0.0472675472676	0.00166021437951	0.00192053993223	0.000383199213607	0.00840444480792	0.0210367659197	0.0687626754877	0.0906324831763	0.0023728437471	0.00319073930184	0.000358018632871	0.0070108037944	0.000685744837789	0.00146236695944	0.0087609488194	0.00101593230248	0.000580478650652	0.00776470659509	0.00633206408058	0.0448240842978
GO:0004637	0.0705094422486	0.00131752305665	0.0120114185332	0.0003367003367	0.0235104669887	0.0901405357928	0.2132996633	0.475816132338	0.0256697408871	0.00043185477968	0.0146611037915	0.000797833406527	0.0362611623481	0.000424535207143	0.00871029131899	0.090879812619	0.0392768262334	0.0398331137462	0.0393207436686	0.15784658176	0.115546772069
GO:0004638	0.000242842068023	0.0983018591715	0.00103884558142	0.0111018599847	0.000710100196815	0.0004326934807	0.0405388679468	0.134619392394	0.000596621407309	0.000611362213113	0.00667059585387	0.00167447929374	2.56693342442e-05	7.3704029018e-06	2.541518242e-07	6.81126888856e-05	2.541518242e-06	1.21992875616e-05	7.8787065502e-05	0.000400416199027	0.0551461169668
GO:0004639	0.0021366497651	3.99249411107e-05	0.000363982379792	1.02030405061e-05	0.000712438393596	0.00273153138765	0.00646362616058	0.0144186706769	0.000777870935972	1.30865084752e-05	0.00044427587247	2.41767698948e-05	0.00109882310146	1.28647032468e-05	0.000263948221787	0.00275393371572	0.00119020685555	0.00120706405291	0.00119153768692	0.00478322975028	0.0338044476384
GO:0004640	0.0100595295908	0.00106230574981	0.00015276968402	0.000215833549167	8.16120607787e-05	0.00395278910905	0.00441885467928	0.0109049900717	0.00138302091427	1.98971553138e-05	7.45300224467e-05	3.67591513425e-05	0.000268442976777	0.000219880428214	6.74479841146e-07	0.00358620931538	6.74479841146e-06	3.2375032375e-05	0.000209088750755	0.00126296350255	0.000716297591299
GO:0004641	0.0176273605622	0.000329380764163	0.00300285463329	8.4175084175e-05	0.00587761674719	0.0225351339482	0.053324915825	0.118954033085	0.00641743522179	0.00010796369492	0.00366527594789	0.000199458351632	0.00906529058704	0.000106133801786	0.00217757282975	0.0227199531548	0.00981920655834	0.00995827843655	0.00983018591715	0.0394616454399	0.0288866930171
GO:0004642	0.00640994929532	0.000119774823332	0.00109194713938	3.06091215182e-05	0.00213731518079	0.00819459416297	0.0193908784818	0.13416510294	0.00233361280792	3.92595254255e-05	0.00133282761741	7.25303096844e-05	0.00329646930437	3.85941097403e-05	0.000791844665362	0.00826180114718	0.00357062056667	0.00362119215874	0.00357461306078	0.0143496892509	0.0105042520062
GO:0004643	0.0142274681337	0.00493326118326	5.6743025493e-05	0.0113152857945	0.0234678130512	0.0693253216691	0.100078788881	7.72972006774	0.0484303601491	0.0311085808482	0.0127508968655	0.000534486732404	0.016022326439	0.00365309844477	0.000446679092513	0.0196355920314	0.00149060044893	0.00105369167869	0.0113127805836	0.103445291206	0.0725130772006
GO:0004644	0.0142274681337	0.00493326118326	5.6743025493e-05	0.0113152857945	0.0234678130512	0.0693253216691	0.100078788881	0.729720067741	0.0484303601491	0.0311085808482	0.0127508968655	0.000534486732404	0.016022326439	0.00365309844477	0.000446679092513	0.0196355920314	0.00149060044893	0.00105369167869	0.0113127805836	0.103445291206	0.0725130772006
GO:0004647	0.0221246600251	7.04388449715	0.000281514612178	0.000325656771118	0.00187657146086	0.0449033623805	0.0484946400183	0.0703554101915	0.07623768193	0.000402351765815	0.0114106036208	6.07075073132e-05	0.00118878846949	0.000116278472495	0.000247966571384	0.0449638130607	0.000172266781725	9.84289885892e-05	0.0303021314082	0.166291089127	0.0025281418302
GO:0004648	0.0236930315056	0.00272366522367	0.000113486050986	0.0250115239699	0.00407848324516	0.052936357624	0.0858718634763	0.335630611673	0.0540035774412	0.00507430455349	3.03978750802	0.00106897346481	0.00347322430657	0.000163339746674	0.000893358185028	0.0821283269202	0.00298120089788	0.00210738335739	0.00833984688154	0.168795344317	0.0093118686869
GO:0004649	0.118440102782	0.0518686868687	0.00129496721602	0.00149802114714	0.000298895386615	9.02322213362	0.0480753440841	0.151968220214	0.0523600035443	0.00185081812275	0.0108221099888	0.1219459212	0.00546842695965	0.000534880973477	0.00114064622837	0.0651668734125	0.000792427195936	0.00045277334751	0.00938980447753	0.0182723433162	0.0166294524189
GO:0004650	0.118440102782	0.0518686868687	0.00129496721602	0.00149802114714	0.000298895386615	0.0232221336169	0.0480753440841	0.151968220214	0.0523600035443	0.00185081812275	0.0108221099888	0.1219459212	0.00546842695965	0.000534880973477	0.00114064622837	0.0651668734125	0.000792427195936	0.00045277334751	0.00938980447753	0.0182723433162	0.0166294524189
GO:0004651	0.0110623300126	0.0219422485727	0.000140757306089	0.000162828385559	0.00093828573043	0.0224516811902	0.0242473200091	0.0351777050957	0.0381188409649	0.000201175882907	0.00570530181038	3.03537536566e-05	0.000594394234745	5.81392362476e-05	0.000123983285692	0.0224819065303	8.61333908626e-05	4.92144942946e-05	0.0151510657041	0.0831455445633	0.0012640709151
GO:0004652	0.0658212301927	0.0530017691035	8.97629781811e-05	0.000950734590095	0.087971681663	0.335655876087	0.11311898806	0.660950766295	0.421245767468	0.190454252189	0.0371200628381	0.000845515734876	0.0366454881521	0.000129195279854	0.000706610993805	0.119574194551	0.00235801200961	0.0186160094352	0.0235456416012	2.01109989569	0.0921110825773
GO:0004653	0.0256326547649	0.0137132839612	4.50192598953e-05	0.00331035661614	0.00161791070882	0.0115544464718	0.0603340568217	0.0811946700376	0.0138668264701	0.00201294726088	0.00444935382952	0.010813665979	0.00515584813105	6.47959325645e-05	0.0127510842387	0.0354133622729	0.00118262514957	0.0008359867864	0.00897542922336	0.00934502442767	0.00936102465028
GO:0004654	0.0658212301927	0.0530017691035	8.97629781811e-05	0.000950734590095	0.087971681663	0.335655876087	0.11311898806	0.660950766295	0.421245767468	0.190454252189	0.0371200628381	0.000845515734876	0.0366454881521	0.000129195279854	0.000706610993805	0.119574194551	0.00235801200961	0.0186160094352	0.0235456416012	7.01109989569	0.0921110825773
GO:0004655	0.000214821829405	0.000420875420875	0.000918978783562	0.000205491524936	0.000628165558721	0.000382767309851	0.00487840027771	0.00370177019483	0.000527780475697	9.00054082042	0.000559031375004	0.0613103299735	2.27074879853e-05	6.51997179776e-06	2.24826613716e-07	6.02535324758e-05	2.24826613716e-06	1.07916774583e-05	6.96962502518e-05	0.000354214329909	0.00070618039368
GO:0004656	0.00062912999619	8.06366505097e-05	5.13888331493e-05	4.62225961319e-05	7.38033859632e-06	0.000247499396774	0.103776484164	0.0866650246185	0.0013700643805	3.09612945729e-05	0.000105373687497	2.50879901515e-05	0.000160457851021	1.25620588416e-05	1.22730385888e-05	0.000134590538402	3.16890062807e-06	4.03492917105e-05	0.000266848270478	4.6919341384e-05	2.62905208459e-05
GO:0004657	0.0886602511603	0.0177723177723	0.0113260988261	0.0101874601875	0.00162662662663	0.0545488670489	0.0723371098371	0.100971425971	0.0519621894622	0.00682386932387	0.0232243607244	0.0055293930294	0.0353649103649	0.00276867776868	0.00270497770498	0.0296637546638	0.000698425698426	0.00889298389299	0.0588133588134	0.010341022841	0.00579443079443
GO:0004658	0.0675715488216	0.00126262626263	0.011510942761	0.000322671156005	0.0225308641976	0.0863846801348	3.20441217733	0.455990460158	0.0246001683502	0.000413860830528	0.0140502244669	0.000764590347925	0.0347502805836	0.00040684624018	0.00834736251404	0.0870931537599	0.037640291807	0.0381734006734	0.0376823793491	0.151269640853	0.110732323232
GO:0004660	0.00690669230889	0.000882669285448	3.67778868936e-05	0.0420562037557	5.58465506401	0.00558122700773	0.511625140941	0.977596340203	0.00592708528183	0.00164445054974	0.00132002574615	0.000346426585817	0.0011255819512	5.29341771626e-05	0.000289514226629	0.00809714298334	0.000966129920606	0.000682948310263	0.502702728156	0.00454787392963	4.04468440189
GO:0004662	0.00345334615445	0.000441334642724	1.83889434468e-05	0.0210281018778	4.79232753201	0.00279061350387	0.255812570471	4.4887981701	0.00296354264092	0.000822225274868	0.000660012873073	0.000173213292909	0.0005627909756	2.64670885813e-05	0.000144757113314	0.00404857149167	0.000483064960303	0.000341474155132	0.251351364078	0.00227393696481	0.0223422009446
GO:0004663	0.00345334615445	0.000441334642724	1.83889434468e-05	0.0210281018778	0.792327532007	0.00279061350387	0.255812570471	4.4887981701	0.00296354264092	0.000822225274868	0.000660012873073	0.000173213292909	0.0005627909756	2.64670885813e-05	0.000144757113314	0.00404857149167	0.000483064960303	0.000341474155132	0.251351364078	0.00227393696481	0.0223422009446
GO:0004664	0.000214821829405	0.000420875420875	0.000918978783562	0.000205491524936	0.000628165558721	0.000382767309851	0.00487840027771	0.00370177019483	0.000527780475697	0.000540820419293	0.000559031375004	0.0613103299735	2.27074879853e-05	6.51997179776e-06	2.24826613716e-07	6.02535324758e-05	2.24826613716e-06	1.07916774583e-05	6.96962502518e-05	0.000354214329909	0.00070618039368
GO:0004665	0.000680954309986	0.0001365001365	8.69900063448e-05	7.82447019006e-05	1.24932920632e-05	0.00041896211251	0.060079394085	0.000775510184112	0.000399095157159	5.24106706902e-05	0.000178374506331	4.24684564469e-05	0.000271619895276	2.1264806211e-05	2.077555841e-05	0.000227832217079	5.36425267608e-06	6.83024876573e-05	0.000451715505479	7.94241385639e-05	4.45040767621e-05
GO:0004666	0.036489539779	0.00467692572957	0.00298055232266	0.00268091057565	0.000428059638587	0.0143549650129	0.0190360815361	0.0265714278873	0.0794637340688	0.00179575508523	0.00611167387484	0.00145510342879	0.0093065553592	0.000728599412811	0.000711836238153	0.00780625122732	0.000183796236428	0.00234025891921	0.0154771996878	0.00272132180027	0.00152485020906
GO:0004667	0.241428710179	0.0254953379953	0.00366647241648	0.00518000518	0.00195868945869	1.09486693862	0.106052512302	0.26171976172	0.0331925019425	0.000477531727532	0.00178872053872	0.000882219632221	0.00644263144263	0.00527713027713	2.00001618752	5.08606902357	0.000161875161875	0.000777000777003	0.00501813001814	8.03031112406	0.0171911421911
GO:0004668	0.0543449794811	0.00276160620989	0.00191374465422	0.00221382435539	0.000441717320121	0.00968788219243	0.0242492769716	0.0891155963752	0.0158029609028	0.00273519919618	0.00367799505731	0.000412691429026	0.00808141915221	0.000790464492825	0.00168568408133	0.0100988277032	0.0011710746738	0.000669123173661	0.00895044996679	0.00729902953134	0.00733416613635
GO:0004671	0.216533806622	0.00862248258987	9.91769402095e-05	0.0197771516929	0.0410176558546	0.137835272366	0.674920317958	16.3384672488	0.592981180204	0.0627057224679	0.0472863501736	0.000934189854027	0.0280042401238	0.00638498075998	0.000780717370392	0.0426529333187	0.00260531034988	0.00184166980363	0.01977277302	0.214137711875	0.143406914643
GO:0004676	0.534300034295	0.0871266132817	3.49823121731e-05	0.137062984747	0.0177115248076	2.29868256118	4.50385442873	1.88729932452	1.39234522748	0.000229490094103	0.152250645985	1.88109213799e-06	0.261188720592	2.87431936716e-07	0.00222765901524	1.32072096409	0.943674811292	0.491534143184	1.18959728448	1.15930905085	0.00685116887417
GO:0004677	0.534300034295	0.0871266132817	3.49823121731e-05	0.137062984747	0.0177115248076	2.29868256118	4.50385442873	1.88729932452	1.39234522748	0.000229490094103	0.152250645985	1.88109213799e-06	0.261188720592	2.87431936716e-07	0.00222765901524	1.32072096409	0.943674811292	0.491534143184	1.18959728448	1.15930905085	0.00685116887417
GO:0004679	0.534300034295	0.0871266132817	3.49823121731e-05	0.137062984747	0.0177115248076	2.29868256118	4.50385442873	1.88729932452	1.39234522748	0.000229490094103	0.152250645985	1.88109213799e-06	0.261188720592	2.87431936716e-07	0.00222765901524	3.32072096409	0.943674811292	0.491534143184	1.18959728448	1.15930905085	0.00685116887417
GO:0004681	0.267150017148	0.0435633066409	1.74911560866e-05	0.0685314923735	0.00885576240379	1.14934128059	2.25192721436	0.943649662259	0.69617261374	0.000114745047051	0.0761253229924	9.40546068996e-07	0.130594360296	1.43715968358e-07	0.00111382950762	0.660360482046	0.471837405646	0.245767071592	0.594798642239	0.579654525427	0.00342558443709
GO:0004682	0.267150017148	0.0435633066409	1.74911560866e-05	0.0685314923735	0.00885576240379	1.14934128059	2.25192721436	0.943649662259	2.69617261374	0.000114745047051	0.0761253229924	9.40546068996e-07	2.1305943603	1.43715968358e-07	0.00111382950762	0.660360482046	2.47183740565	0.245767071592	0.594798642239	0.579654525427	3.00342558444
GO:0004686	0.178100011432	0.0290422044272	1.16607707244e-05	0.0456876615823	0.00590384160252	1.76622752039	2.50128480957	0.629099774839	0.464115075827	7.64966980342e-05	0.0507502153282	6.27030712663e-07	0.087062906864	9.58106455721e-08	0.000742553005081	0.440240321364	0.314558270431	0.163844714395	0.396532428159	1.38643635028	0.00228372295805
GO:0004687	0.534300034295	0.0871266132817	3.49823121731e-05	0.137062984747	0.0177115248076	2.29868256118	4.50385442873	1.88729932452	1.39234522748	0.000229490094103	0.152250645985	1.88109213799e-06	0.261188720592	2.87431936716e-07	0.00222765901524	1.32072096409	0.943674811292	0.491534143184	1.18959728448	1.15930905085	0.00685116887417
GO:0004689	0.178100011432	0.0290422044272	1.16607707244e-05	0.0456876615823	0.00590384160252	0.766227520392	1.50128480957	0.629099774839	0.464115075827	7.64966980342e-05	0.0507502153282	6.27030712663e-07	0.087062906864	9.58106455721e-08	0.000742553005081	0.440240321364	0.314558270431	0.163844714395	0.396532428159	0.386436350285	0.00228372295805
GO:0004691	0.267150017148	0.0435633066409	1.74911560866e-05	0.0685314923735	0.00885576240379	1.14934128059	2.25192721436	0.943649662259	0.69617261374	0.000114745047051	0.0761253229924	9.40546068996e-07	0.130594360296	1.43715968358e-07	0.00111382950762	0.660360482046	0.471837405646	0.245767071592	0.594798642239	0.579654525427	0.00342558443709
GO:0004692	0.267150017148	0.0435633066409	1.74911560866e-05	0.0685314923735	0.00885576240379	1.14934128059	2.25192721436	0.943649662259	0.69617261374	0.000114745047051	0.0761253229924	9.40546068996e-07	0.130594360296	1.43715968358e-07	0.00111382950762	0.660360482046	0.471837405646	0.245767071592	0.594798642239	0.579654525427	0.00342558443709
GO:0004693	0.534300034295	0.0871266132817	3.49823121731e-05	0.137062984747	0.0177115248076	2.29868256118	4.50385442873	1.88729932452	1.39234522748	0.000229490094103	0.152250645985	1.88109213799e-06	0.261188720592	2.87431936716e-07	0.00222765901524	1.32072096409	0.943674811292	0.491534143184	1.18959728448	1.15930905085	0.00685116887417
GO:0004694	0.534300034295	0.0871266132817	3.49823121731e-05	0.137062984747	0.0177115248076	10.2986825612	11.5038544287	1.88729932452	1.39234522748	0.000229490094103	0.152250645985	1.88109213799e-06	0.261188720592	2.87431936716e-07	0.00222765901524	1.32072096409	0.943674811292	0.491534143184	1.18959728448	8.15930905085	0.00685116887417
GO:0004695	0.534300034295	0.0871266132817	3.49823121731e-05	0.137062984747	0.0177115248076	2.29868256118	4.50385442873	1.88729932452	1.39234522748	0.000229490094103	0.152250645985	1.88109213799e-06	0.261188720592	2.87431936716e-07	0.00222765901524	1.32072096409	0.943674811292	0.491534143184	1.18959728448	1.15930905085	0.00685116887417
GO:0004696	0.534300034295	0.0871266132817	3.49823121731e-05	0.137062984747	0.0177115248076	2.29868256118	4.50385442873	1.88729932452	1.39234522748	0.000229490094103	0.152250645985	1.88109213799e-06	0.261188720592	2.87431936716e-07	0.00222765901524	1.32072096409	0.943674811292	0.491534143184	1.18959728448	1.15930905085	0.00685116887417
GO:0004698	1.72489952834	0.140274088485	0.232680742896	0.111830978813	0.0937460316186	1.44418645759	2.71974294162	1.48143471848	1.71514164587	0.0295249669074	0.0584595551028	0.00545553846388	0.791853567089	0.0373994516882	0.0529567236975	2.24958009592	1.43959852808	0.171211864153	0.824229690639	0.409282566066	0.00699386788559
GO:0004699	1.72489952834	0.140274088485	0.232680742896	0.111830978813	0.0937460316186	1.44418645759	2.71974294162	1.48143471848	1.71514164587	0.0295249669074	0.0584595551028	0.00545553846388	0.791853567089	0.0373994516882	0.0529567236975	2.24958009592	1.43959852808	0.171211864153	0.824229690639	0.409282566066	0.00699386788559
GO:0004700	1.72489952834	0.140274088485	0.232680742896	0.111830978813	0.0937460316186	1.44418645759	2.71974294162	1.48143471848	1.71514164587	0.0295249669074	0.0584595551028	0.00545553846388	0.791853567089	0.0373994516882	0.0529567236975	2.24958009592	3.43959852808	0.171211864153	0.824229690639	0.409282566066	0.00699386788559
GO:0004703	0.534300034295	0.0871266132817	3.49823121731e-05	0.137062984747	0.0177115248076	2.29868256118	4.50385442873	1.88729932452	1.39234522748	0.000229490094103	0.152250645985	1.88109213799e-06	0.261188720592	2.87431936716e-07	0.00222765901524	1.32072096409	0.943674811292	0.491534143184	1.18959728448	1.15930905085	0.00685116887417
GO:0004704	0.296887307304	0.0186877688803	0.00129551292505	0.0243649948123	0.00440694725629	0.437379633212	1.09763314553	0.381481104351	0.763505950613	0.000798830359599	0.0261356896747	0.00896195372702	0.141878014279	0.0138227992281	0.00281836644964	0.466416456979	5.19603574897	0.0821207698956	0.246149811963	0.21884648202	0.00887995671714
GO:0004705	0.0494812178839	0.00311462814671	0.000215918820841	0.00406083246872	0.000734491209382	0.0728966055354	18.6829388576	0.0635801840585	0.127250991769	0.000133138393266	0.00435594827912	0.0014936589545	0.0236463357131	0.00230379987135	0.000469727741606	0.0777360761631	0.0326726248287	0.0136867949826	0.0410249686605	0.0364744136701	0.00147999278619
GO:0004706	0.148443653652	0.00934388444014	0.000647756462522	0.0121824974062	0.00220347362815	1.71868981661	0.548816572764	0.190740552175	0.381752975306	0.0003994151798	0.0130678448373	0.0044809768635	0.0709390071393	0.00691139961404	0.00140918322482	0.233208228489	0.098017874486	0.0410603849479	2.62307490598	0.10942324101	0.00443997835856
GO:0004710	0.148443653652	0.00934388444014	0.000647756462522	0.0121824974062	0.00220347362815	1.71868981661	0.548816572764	0.190740552175	0.381752975306	0.0003994151798	0.0130678448373	0.0044809768635	0.0709390071393	0.00691139961404	0.00140918322482	0.233208228489	0.098017874486	0.0410603849479	2.62307490598	0.10942324101	0.00443997835856
GO:0004711	0.534300034295	0.0871266132817	3.49823121731e-05	0.137062984747	0.0177115248076	2.29868256118	4.50385442873	1.88729932452	1.39234522748	0.000229490094103	0.152250645985	1.88109213799e-06	0.261188720592	2.87431936716e-07	0.00222765901524	1.32072096409	0.943674811292	0.491534143184	1.18959728448	1.15930905085	0.00685116887417
GO:0004715	5.42963359626	0.00130403515948	0.00026819772666	0.0508162163927	0.135788356858	5.28989963568	37.8628839535	5.80262815462	3.67464674401	0.00175942405478	0.167254952549	1.44217063913e-05	0.335780191205	2.20364484816e-06	1.01707871912	9.4588607247	1.56817355323	0.101761764408	0.120245847654	0.221369389872	0.385858961368
GO:0004717	0.	0.	0.	0.	0.	0.	0.	0.	0.	0.	0.	0.	0.	0.	0.	0.	0.	0.	0.	0.	0.
GO:0004718	6.67665740578	0.0263040351595	0.00800629296476	0.0599432005197	0.144518515588	5.61549487377	27.944828398	6.20421545621	3.8633372202	0.00632291611827	0.171818444612	0.0537842629763	0.925859556285	0.0829387115814	1.0317612588	9.93663850248	1.80071323577	0.102952240598	0.407547434956	0.375139231142	0.432287532797
GO:0004719	0.216533806622	0.00862248258987	9.91769402095e-05	0.0197771516929	0.0410176558546	0.137835272366	0.674920317958	1.33846724883	0.592981180204	0.0627057224679	0.0472863501736	0.000934189854027	0.0280042401238	0.00638498075998	0.000780717370392	0.0426529333187	0.00260531034988	0.00184166980363	0.01977277302	0.214137711875	0.143406914643
GO:0004720	0.0079160938536	1.00158681409	0.00101125882376	1.00090959466	0.000145234520235	0.00487043455794	0.00645867052117	0.00901530589031	0.00463948120198	0.000609274046774	0.0020736036361	0.000493695806196	0.00315758128258	0.000247203372203	0.000241515866516	0.00264854952355	6.23594373595e-05	0.000794016419017	0.00525119275119	0.000923305610806	0.00051735989236
GO:0004724	0.0674041553341	0.00146281657151	9.38382040594e-06	0.233344188559	6.25523820287e-05	3.76816344541	4.33494982133	0.702345180339	0.469207922731	1.34117255272e-05	0.000380353454025	2.0235835771e-06	3.96262823163e-05	3.87594908317e-06	8.26555237946e-06	0.034832127102	5.7422260575e-06	3.2809662863e-06	1.50101007105	0.00554303630423	8.42713943401e-05
GO:0004726	0.333860110953	0.143902011837	6.70272886139e-06	1.1666744204	4.46802728776e-05	1.97725960386	2.09639272952	1.50167512881	2.19229137338	0.142866722661	0.000271681038589	1.44541684079e-06	0.285742590201	0.142859911392	5.90396598533e-06	0.310594376501	0.142861244447	2.34354734736e-06	1.50072147932	0.00395931164588	6.01938531e-05
GO:0004727	0.333860110953	0.143902011837	6.70272886139e-06	0.166674420399	4.46802728776e-05	1.97725960386	2.09639272952	1.50167512881	3.19229137338	0.142866722661	0.000271681038589	1.44541684079e-06	0.285742590201	0.142859911392	5.90396598533e-06	0.310594376501	0.142861244447	2.34354734736e-06	1.50072147932	0.00395931164588	6.01938531e-05
GO:0004728	1.58088392048	0.168902011837	0.00774479796696	0.175801404526	0.00877483900304	2.30285484196	3.17833717397	1.9032624304	2.38098184957	0.147430214724	0.00483517310208	0.0537712866867	0.875821955281	0.225796419329	0.0146884436485	1.78837215428	0.375400926987	0.00119281973782	1.78802306662	0.157729152916	0.0464887652817
GO:0004729	0.00476668016991	0.000955500955502	0.000608930044414	0.000547712913305	1.00008745304	0.00293273478758	0.00388909192673	0.00542857128879	0.00279366610012	0.000366874694832	0.00124862154432	0.000297279195129	0.00190133926693	0.000148853643477	0.00014542890887	0.00159482551956	3.75497687326e-05	0.000478117413602	0.00316200853835	0.000555968969948	0.000311528537335
GO:0004730	7.00021482183	0.000420875420875	0.000918978783562	0.000205491524936	0.000628165558721	0.000382767309851	7.00487840028	10.0037017702	0.000527780475697	0.000540820419293	0.000559031375004	0.0613103299735	2.27074879853e-05	6.51997179776e-06	2.24826613716e-07	6.02535324758e-05	2.24826613716e-06	1.07916774583e-05	6.96962502518e-05	4.00035421433	0.00070618039368
GO:0004731	0.282059488614	0.0353447365642	0.000166077147785	0.0122119862973	0.00596851206607	0.0426246348502	0.108244538885	0.299529118127	0.0511550610636	0.00742581154166	0.0164137747979	0.0398918775443	0.0190200495078	0.000239033775619	0.0013073534415	0.130640757165	0.00436273302127	0.00308397564495	0.0331105773179	0.0344740230411	0.0345330482525
GO:0004732	0.00895558092528	0.00179518361337	0.00114405038648	0.00102903638257	0.000164305719861	0.0055099865706	0.00730677877143	0.0101991339365	0.00524870600628	0.000689279729684	0.00234589502266	0.000558524548424	0.00357221316817	0.000279664421079	0.00027323007121	0.00299633885493	7.05480503461e-05	0.000898281201312	0.00594074331448	0.00104454776172	0.000585296039842
GO:0004733	1.00791609385	0.00158681408681	0.00101125882376	0.000909594659595	0.000145234520235	0.00487043455794	0.00645867052117	0.00901530589031	0.00463948120198	0.000609274046774	0.0020736036361	0.000493695806196	0.00315758128258	0.000247203372203	0.000241515866516	0.00264854952355	6.23594373595e-05	0.000794016419017	0.00525119275119	0.000923305610806	0.00051735989236
GO:0004734	0.0886602511603	0.0177723177723	0.0113260988261	0.0101874601875	0.00162662662663	0.0545488670489	0.0723371098371	0.100971425971	0.0519621894622	0.00682386932387	0.0232243607244	0.0055293930294	0.0353649103649	0.00276867776868	0.00270497770498	0.0296637546638	0.000698425698426	0.00889298389299	0.0588133588134	0.010341022841	0.00579443079443
GO:0004735	0.00268667427758	0.000538555084009	0.000343215115942	0.000308710914771	4.92917159583e-05	0.00165299597118	0.00219203363143	0.00305974018095	0.00157461180188	0.000206783918905	0.000703768506798	0.000167557364527	0.00107166395045	8.38993263235e-05	8.19690213629e-05	0.000898901656477	2.11644151038e-05	0.000269484360393	0.00178222299434	0.000313364328516	0.000175588811952
GO:0004736	0.270286195287	0.00505050505051	0.0460437710439	0.00129068462402	0.0901234567903	0.345538720539	0.817648709317	1.82396184063	0.0984006734009	0.00165544332211	0.0562008978677	0.0030583613917	0.139001122335	0.00162738496072	0.0333894500562	0.34837261504	0.150561167228	0.152693602694	0.150729517396	0.605078563413	0.44292929293
GO:0004737	0.000242842068023	0.0983018591715	0.00103884558142	0.0111018599847	0.000710100196815	0.0004326934807	0.0405388679468	0.134619392394	0.000596621407309	0.000611362213113	0.00667059585387	0.00167447929374	2.56693342442e-05	7.3704029018e-06	2.541518242e-07	6.81126888856e-05	2.541518242e-06	1.21992875616e-05	7.8787065502e-05	0.000400416199027	0.0551461169668
GO:0004739	0.0656742601188	0.0131646798314	0.00838970283415	0.00754626680553	0.00120490861232	0.0404065681844	4.05358304432	0.0747936488678	0.0384905107128	0.00505471801769	0.0172032301662	0.00409584668844	0.0261962299	0.00205087242124	0.00200368718887	0.0219731516028	0.000517352369205	0.00658739547629	0.0435654509729	0.00766001691928	2.00429217096
GO:0004740	1.28890078878	0.00391210547846	0.000804593179983	0.152448649178	0.407365070574	2.86969890704	3.58865186059	2.40788446388	3.02394023202	0.00527827216436	0.501764857645	4.32651191737e-05	1.00734057361	6.61093454447e-06	0.0512361573506	1.37658217411	0.704520659695	0.305285293223	0.360737542962	0.664108169616	0.157576884106
GO:0004741	0.0221246600251	0.0438844971454	0.000281514612178	0.000325656771118	0.00187657146086	0.0449033623805	0.0484946400183	0.0703554101915	0.07623768193	0.000402351765815	0.0114106036208	6.07075073132e-05	0.00118878846949	0.000116278472495	0.000247966571384	0.0449638130607	0.000172266781725	9.84289885892e-05	0.0303021314082	0.166291089127	0.0025281418302
GO:0004742	0.0448874101172	5.20685719901e-05	2.16952383292e-06	0.0296189383495	0.0369466556281	0.0224504481386	0.0891706143748	0.310833292527	0.029844587657	9.70059718229e-05	7.78681854292e-05	2.04356693048e-05	0.0148138727131	3.12258176394e-06	0.0221382905362	0.658457447626	5.69919064277e-05	4.02870518378e-05	0.103391756893	0.118248076604	0.0517941775121
GO:0004743	3.77801577562	0.0782421095692	0.0160918635997	0.0489729835566	0.147301411484	0.393978140701	0.773037211856	1.15768927769	0.478804640381	0.105565443287	0.0352971529067	0.000865302383477	0.146811472286	0.00013221869089	0.0247231470118	0.531643482244	0.0904131938981	0.10570586446	0.214750859233	0.282163392317	0.151537682117
GO:0004744	0.143296874066	0.0313788775327	0.00451258143567	0.00637539099077	0.00241069471839	0.116759309067	0.130526168988	0.322116629809	0.0408523100831	0.000587731356963	0.00220150220151	0.00108580877812	0.00792939254478	0.00649492957185	1.99230968462e-05	0.105931105931	0.000199230968462	0.000956308648619	0.00617616002233	0.0373059988445	0.0211583288506
GO:0004745	0.000155598896385	3.11904488808e-05	1.98773233171e-05	1.7879010508e-05	2.85473258446e-06	9.57333574039e-05	0.000126951754716	0.000177205029784	9.11937336997e-05	1.19759026393e-05	4.075879383e-05	0.0115927156775	6.20654797558e-05	4.85903434305e-06	4.74724061947e-06	5.20599414947e-05	1.22573832647e-06	1.56072023394e-05	0.0271302445749	1.81485132345e-05	1.01692362134e-05
GO:0004746	0.165760615414	0.0211840628508	0.000882669285447	0.00934889013595	0.0317215363512	0.133949448186	0.279003382592	0.462312164859	0.142250046764	0.0394668131938	0.0316806179075	0.00831423805963	0.0270139668288	0.0012704202519	0.0069483414391	0.1943314316	0.0231871180946	0.0163907594464	0.0648654757452	0.109148974311	0.0724256453425
GO:0004747	0.0664780297372	0.0318051079743	0.000893830638461	0.00307417086829	0.00943786372589	0.0544132815834	0.0555077948787	0.361929398188	0.0327570593071	0.0961917945187	0.0035407290187	0.000487223347501	0.00916199505761	7.44480015399e-05	0.00167033822218	0.0461749371436	0.00599036915952	0.00643420045125	0.0147485554935	0.11804209159	0.0118231685605
GO:0004749	0.416220391046	0.0280007088429	0.00190353830705	0.0137686022014	0.0457249296081	0.179604052218	0.374666804498	0.64342792447	0.195480477288	0.0478809340974	0.0397809872606	0.00999809006244	0.040063953374	0.00152771378503	0.00961872132634	0.437945970426	0.0325146986434	0.0251840037805	0.0889498099909	0.140096619214	0.0946726918308
GO:0004750	0.0115705550488	0.00253369818587	0.000364369929586	0.000514783123479	0.000194652368565	0.444210378993	0.0105393801046	0.156444199923	0.00329863373342	4.74565691956e-05	0.000177761047326	8.76740007173e-05	0.000640261509827	0.000524435307044	1.60869726087e-06	0.00855344333606	1.60869726087e-05	7.72174685216e-05	0.000498696150869	0.00301228562098	0.00170843649105
GO:0004751	0.0100595295908	0.00106230574981	0.00015276968402	0.000215833549167	8.16120607787e-05	0.00395278910905	0.00441885467928	0.0109049900717	0.00138302091427	1.98971553138e-05	7.45300224467e-05	3.67591513425e-05	0.000268442976777	0.000219880428214	6.74479841146e-07	0.00358620931538	6.74479841146e-06	3.2375032375e-05	0.000209088750755	0.00126296350255	0.000716297591299
GO:0004754	0.000671668569396	0.000134638771003	8.58037789857e-05	7.7177728693e-05	1.23229289896e-05	0.000413248992795	0.000548008407857	0.000764935045239	0.000393652950471	5.16959797263e-05	0.0001759421267	4.18893411318e-05	0.000267915987613	2.09748315809e-05	2.04922553408e-05	0.00022472541412	5.29110377596e-06	6.73710900984e-05	0.000445555748586	7.8341082129e-05	4.38972029881e-05
GO:0004755	0.000671668569396	0.000134638771003	8.58037789857e-05	7.7177728693e-05	1.23229289896e-05	0.000413248992795	0.000548008407857	0.000764935045239	0.000393652950471	5.16959797263e-05	0.0001759421267	4.18893411318e-05	0.000267915987613	2.09748315809e-05	2.04922553408e-05	0.00022472541412	5.29110377596e-06	6.73710900984e-05	0.000445555748586	7.8341082129e-05	4.38972029881e-05
GO:0004756	1.06497638421	0.0702008978675	0.0169250374111	0.0577976368624	0.177244170096	0.492379021698	1.03639554496	1.33931796359	0.613078049008	0.0493612202269	0.0652012875669	0.00871332148645	0.172310637236	0.00133140042399	0.0312818618281	0.854918599575	0.112300099763	0.1211775159	0.275979018581	0.282388125078	0.219902076319
GO:0004757	0.000155598896385	3.11904488808e-05	1.98773233171e-05	1.7879010508e-05	2.85473258446e-06	9.57333574039e-05	0.000126951754716	0.000177205029784	9.11937336997e-05	1.19759026393e-05	4.075879383e-05	0.0115927156775	6.20654797558e-05	4.85903434305e-06	4.74724061947e-06	5.20599414947e-05	1.22573832647e-06	1.56072023394e-05	0.0271302445749	1.81485132345e-05	1.01692362134e-05
GO:0004758	0.0479029411478	0.000110047079744	4.58529498933e-06	0.215632981247	0.0780868651238	0.0474490880425	0.188462355234	3.85694707618	0.0630766236195	0.000205022406201	0.00016457463848	4.31908470629e-05	0.031309163464	6.59958572417e-06	0.0467893420334	6.19321730614	0.00012045256153	8.51468023186e-05	0.218518781692	0.249917657009	0.109467146209
GO:0004760	0.0236930315056	0.00272366522367	0.000113486050986	0.0250115239699	0.00407848324516	3.05293635762	0.0858718634763	0.335630611673	0.0540035774412	0.00507430455349	0.0397875080168	0.00106897346481	0.00347322430657	0.000163339746674	0.000893358185028	0.0821283269202	0.00298120089788	0.00210738335739	0.00833984688154	0.168795344317	0.0093118686869
GO:0004764	0.000155598896385	3.11904488808e-05	1.98773233171e-05	1.7879010508e-05	2.85473258446e-06	9.57333574039e-05	0.000126951754716	0.000177205029784	9.11937336997e-05	1.19759026393e-05	4.075879383e-05	0.0115927156775	6.20654797558e-05	4.85903434305e-06	4.74724061947e-06	5.20599414947e-05	1.22573832647e-06	1.56072023394e-05	0.0271302445749	1.81485132345e-05	1.01692362134e-05
GO:0004765	0.778015775617	0.0782421095692	0.0160918635997	0.0489729835566	0.147301411484	0.393978140701	0.773037211856	1.15768927769	5.47880464038	0.105565443287	0.0352971529067	0.000865302383477	0.146811472286	0.00013221869089	0.0247231470118	0.531643482244	0.0904131938981	0.10570586446	0.214750859233	0.282163392317	0.151537682117
GO:0004766	0.165760615414	0.0211840628508	0.000882669285447	0.00934889013595	0.0317215363512	0.133949448186	0.279003382592	0.462312164859	0.142250046764	0.0394668131938	2.03168061791	0.00831423805963	0.0270139668288	0.0012704202519	0.0069483414391	0.1943314316	0.0231871180946	0.0163907594464	0.0648654757452	0.109148974311	0.0724256453425
GO:0004767	0.144619770846	0.00527843368752	0.00365786194135	1.00423142337	0.0243832434622	0.0470884943073	0.0651803550427	9.16091672593	0.0490363736476	0.00522796028178	3.06254946653	0.000788803390477	0.0154465306977	0.00151086508742	0.00322195525545	0.0193025320417	0.00223834954696	0.00127893770238	0.0171075645956	0.0321329178087	0.0328494272872
GO:0004768	0.17274825663	0.000779487621594	0.000496758720444	0.000446818429275	7.13432730978e-05	0.00239249416881	0.00317268025602	0.00442857131454	0.0132439556782	0.000299292514205	0.00101861231247	0.000242517238132	0.00155109255987	0.000121433235469	0.000118639373026	0.00130104187122	3.06327060714e-05	0.000390043153202	0.00257953328129	0.000453553633379	0.000254141701511
GO:0004769	0.0120714355089	0.00127476689977	0.000183323620824	0.000259000259001	9.79344729344e-05	0.00474334693085	0.00530262561513	0.013085988086	0.00165962509713	2.38765863766e-05	8.9436026936e-05	4.4110981611e-05	0.000322131572132	0.000263856513857	8.09375809376e-07	0.00430345117846	8.09375809376e-06	3.885003885e-05	0.000250906500906	0.00151555620306	0.000859557109558
GO:0004770	3.21717171717	0.30303030303	0.762626262626	0.077441077441	0.407407407407	1.73232323232	3.05892255892	4.43771043771	0.90404040404	0.0993265993265	0.372053872054	0.183501683502	0.340067340067	0.097643097643	0.003367003367	0.902356902356	0.03367003367	0.161616161616	1.04377104377	1.30471380471	0.575757575757
GO:0004771	0.264525739854	0.0146173271173	0.00124516078463	0.00144040494918	0.033941245564	0.031944359247	0.124751933414	0.0547771348209	0.0166923111002	0.00177963281033	0.0120084390917	0.000268513974654	0.0821811797688	0.0389758470898	0.00109677521958	0.0706732757171	0.000761949226861	0.00043535898799	0.0314645555873	0.00474904806045	0.0111821657874
GO:0004772	0.00399191176232	9.17058997867e-06	3.82107915779e-07	0.00130274843729	0.00650723876032	0.00395409067021	0.0157051962695	0.0547455896817	0.00525638530162	1.70852005167e-05	1.37145532067e-05	3.59923725524e-06	0.00260909695533	5.49965477014e-07	0.00389911183612	0.0780062040829	1.00377134608e-05	7.09556685988e-06	10.0182098985	0.0208264714174	0.00912226218412
GO:0004773	0.146278206037	0.00778619528619	0.00539569673341	0.00624175477976	0.0359676196664	0.0273144456258	0.485036155906	0.237367584224	0.0723333481008	0.00771174217811	0.0520365693976	0.112274671668	0.0227851123319	0.00222867072282	0.00475269261818	0.0284730836631	0.00330177998306	0.00188655561462	0.0252352964341	0.0205792082619	0.0484560517455
GO:0004775	0.0230119825708	0.000429996560028	0.00392013530558	0.000109888009785	0.00767304972671	0.0294189313152	0.0696140541986	0.155290868784	0.0083777663112	0.000140943316898	0.00478490616519	0.000260386805795	0.0118344608799	0.00013855444712	0.00284275503574	0.0296602071628	0.0128186752284	0.0130002293315	0.012833008447	0.051515976761	0.0377106983144
GO:0004776	3.02301198257	0.000429996560028	0.00392013530558	0.000109888009785	0.00767304972671	0.0294189313152	0.0696140541986	0.155290868784	0.0083777663112	0.000140943316898	0.00478490616519	0.000260386805795	0.0118344608799	0.00013855444712	0.00284275503574	0.0296602071628	0.0128186752284	0.0130002293315	0.012833008447	0.051515976761	0.0377106983144
GO:0004777	0.00136821375247	0.000274264163152	0.000174785475711	0.000157213891781	2.51022627565e-05	0.000841803503838	0.00111631342341	0.00155820101807	0.000801885639847	0.000105306625368	0.000358400628461	8.53301393423e-05	0.000545754789581	4.27265087758e-05	4.17434831014e-05	0.000457773991723	1.07781743584e-05	0.000137237405756	0.000907613561932	0.000159583685818	8.94202283089e-05
GO:0004778	0.0195037608049	0.00103815937149	0.000719426231122	0.000832233970636	0.00479568262219	0.00364192608345	0.0128196356023	0.298315677897	0.00964444641345	0.00102823229042	0.00693820925302	0.000155141407578	0.00303801497759	0.0669638227631	0.000633692349092	0.00379641115509	0.000440237331076	0.000251540748617	0.00336470619122	0.00274389443493	0.0064608068994
GO:0004780	0.0329106150964	0.0265008845517	4.48814890906e-05	0.000475367295047	0.0439858408314	0.167827938043	0.0565594940301	0.330475383147	0.210622883734	0.0952271260946	0.018560031419	0.000422757867438	0.018322744076	6.45976399272e-05	0.000353305496903	0.0597870972753	0.00117900600481	0.00930800471761	0.0117728208006	0.00554994784633	0.0460555412886
GO:0004781	0.0329106150964	0.0265008845517	4.48814890906e-05	0.000475367295047	0.0439858408314	0.167827938043	0.0565594940301	0.330475383147	0.210622883734	0.0952271260946	0.018560031419	0.000422757867438	0.018322744076	6.45976399272e-05	0.000353305496903	14.0597870973	0.00117900600481	0.00930800471761	0.0117728208006	0.00554994784633	0.0460555412886
GO:0004782	0.000242842068023	0.0983018591715	0.00103884558142	0.0111018599847	0.000710100196815	0.0004326934807	0.0405388679468	0.134619392394	0.000596621407309	0.000611362213113	0.00667059585387	0.00167447929374	2.56693342442e-05	7.3704029018e-06	2.541518242e-07	6.81126888856e-05	2.541518242e-06	1.21992875616e-05	7.8787065502e-05	0.000400416199027	0.0551461169668
GO:0004783	0.334676404121	0.200302866969	0.00963432907878	0.527184286443	0.00138365879107	0.268623171401	0.46893958468	0.789593113667	0.673830271052	0.00580459376756	0.0567923947553	0.560259027851	0.10415655786	0.00235512272549	0.0393379745231	0.210418090048	0.037631139483	0.00756464645354	0.198176605584	0.119907504167	0.00492892159559
GO:0004785	2.4716506279	0.0444307944308	0.0283152470653	0.0254686504687	0.00406656656657	0.136372167622	0.180842774593	1.25242856493	0.129905473656	0.0170596733097	0.0580609018109	0.0138234825735	0.0884122759123	0.0069216944217	0.00676244426245	0.0741593866594	0.00174606424607	0.0222324597325	0.147033397033	0.0258525571026	0.0144860769861
GO:0004786	0.	0.	0.	0.	0.	0.	0.	0.	0.	0.	0.	0.	0.	0.	0.	0.	0.	0.	0.	0.	0.
GO:0004787	0.00644447738746	0.0118168868169	0.000415053594878	0.000480134983059	9.57998034021e-05	1.0021011112	0.00525919147995	0.0171906688719	0.022658120794	0.000593210936778	0.000797684825462	8.95046582181e-05	0.00175270094861	0.000171436209448	0.50036559174	1.2521902372	0.00025398307562	0.000145119662663	0.00194117664878	0.00158301602015	0.0112060210744
GO:0004788	1.12775813692	0.0744377104376	0.0171015712682	0.0596674148896	0.183588477366	0.519168911335	1.09219622147	16.439187804	0.641528058361	0.0572545828655	0.0715374111484	0.0103761690984	0.177713430602	0.00158548447437	0.0326715301159	0.923414515525	0.116937523382	0.124455667789	0.28895211373	0.30421791994	0.234387205387
GO:0004789	0.165760615414	0.0211840628508	0.000882669285447	0.00934889013595	0.0317215363512	0.133949448186	0.279003382592	0.462312164859	0.142250046764	0.0394668131938	0.0316806179075	0.00831423805963	0.0270139668288	0.0012704202519	0.0069483414391	0.1943314316	0.0231871180946	0.0163907594464	0.0648654757452	0.109148974311	0.0724256453425
GO:0004790	0.0373304723825	0.00427549302549	4.91772887605e-05	0.00980658102186	0.020338771311	0.0767486121132	0.0867349503635	0.482424058709	0.0503063121292	0.0352941034018	0.0360507772834	0.000463221834749	0.0138860162471	0.00316601865213	0.000387121880177	0.0253508464272	0.00129185372241	0.000913199454866	0.00980440983913	0.122985919045	0.0795113335739
GO:0004791	0.876343070786	1.45030286696	0.0513009957453	0.666073175331	0.112494769902	2.56028983806	6.20505069578	4.40070422476	1.38216360438	0.325249038211	0.376236839199	0.824147916739	0.409712113415	0.30791067828	0.0671157523008	2.15486253449	0.31540891726	0.0908979797866	1.30928771669	0.383796393055	0.754928921593
GO:0004792	0.27972103851	0.0357481060606	0.00148950441919	0.0157762521044	0.0535300925926	0.226039693813	0.470818208123	0.780151778199	15.2400469539	0.0666002472643	0.0534610427189	0.0140302767256	0.0455860690236	0.00214383417508	0.0117253261785	0.327934290825	0.0391282617845	0.0276594065657	0.10946049032	0.18418889415	0.122218276515
GO:0004794	0.0026457004253	0.00518341307815	0.0113179492291	0.00253079035974	0.00773635477583	0.00471408160553	0.0600813507886	0.0455902223994	0.00650003322701	0.00666063042708	0.00688491272373	0.0182430112529	0.000279660641503	8.02986000354e-05	2.7689172426e-06	0.000742069821017	2.7689172426e-05	0.000132908027645	0.000858364345206	0.00436242911572	0.00869716905901
GO:0004795	0.000897648358586	0.00175865800866	0.00384001848846	0.000858661014911	0.00262483465609	0.00159942054473	3.02038474402	0.0154681111712	5.00220536842	0.00225985675205	0.00233595253127	0.00618959310366	9.48848605099e-05	2.72441678692e-05	9.39454064454e-07	0.000251773689274	9.39454064454e-06	4.50937950938e-05	0.000291230759981	0.00148010987855	0.00295082521645
GO:0004796	0.241428710179	0.0254953379953	0.00366647241648	0.00518000518	0.00195868945869	0.0948669386169	0.106052512302	0.26171976172	0.0331925019425	0.000477531727532	0.00178872053872	0.000882219632221	0.00644263144263	0.00527713027713	1.61875161875e-05	0.086069023569	0.000161875161875	0.000777000777003	0.00501813001814	0.0303111240611	0.0171911421911
GO:0004797	0.0041725978925	0.000272315750093	8.91242673649e-05	0.000269159704036	0.00080845907636	0.0019912754084	0.00420773423535	0.0046664931205	0.00261571112358	5.49689279627e-05	0.000186225942553	2.21713014923e-06	0.000807203724487	3.38778733841e-07	0.000135186224384	0.00284688344349	0.00049507212038	0.000582148646963	0.00117285301575	0.000962439726482	0.000819313505424
GO:0004798	0.298579634238	0.00661554026578	0.000586758622186	0.00351547972117	0.0115090197014	0.0429084359429	0.889614428052	6.14893098167	0.0475715523458	0.0105155661102	0.00900941278955	0.00217780018832	0.0102759366794	0.000332769093692	0.00235335570773	0.900730032839	0.00802910189749	0.0066044448782	0.421612840518	0.0323234043784	1.02217090063
GO:0004799	0.0379399150233	0.0131553631554	0.000151314734648	0.0301740954519	0.0625808348031	0.184867524451	0.266876770349	0.945920180643	0.129147627064	0.0829562155951	0.0340023916413	0.00142529795308	0.0427262038373	0.00974159585271	0.0011911442467	0.0523615787505	0.0039749345305	0.00280984447652	0.0301674148897	0.275854109882	0.193368205868
GO:0004800	1.7732050232	2.35544635545	0.226521976522	0.203749203749	0.0325325325325	1.09097734098	1.44674219674	2.01942851943	1.03924378924	0.136477386477	0.464487214487	0.110587860588	0.707298207298	0.0553735553735	0.0540995540995	0.593275093275	0.0139685139685	0.17785967786	1.17626717627	0.20682045682	0.115888615889
GO:0004801	0.99456369248	0.127104377104	0.00529601571269	0.0560933408155	0.190329218107	0.803696689113	1.67402029555	2.77387298915	0.853500280583	0.236800879162	0.190083707445	0.0498854283576	0.162083800973	0.00762252151141	0.0416900486345	1.1659885896	0.139122708567	0.0983445566778	0.38919285447	0.654893845866	0.434553872054
GO:0004802	0.99456369248	0.127104377104	0.00529601571269	0.0560933408155	0.190329218107	0.803696689113	2.67402029555	2.77387298915	0.853500280583	0.236800879162	0.190083707445	0.0498854283576	0.162083800973	0.00762252151141	0.0416900486345	1.1659885896	0.139122708567	0.0983445566778	0.38919285447	0.654893845866	0.434553872054
GO:0004804	7.21717171717	0.30303030303	0.762626262626	0.077441077441	0.407407407407	1.73232323232	3.05892255892	4.43771043771	0.90404040404	0.0993265993265	0.372053872054	0.183501683502	0.340067340067	0.097643097643	0.003367003367	0.902356902356	0.03367003367	0.161616161616	1.04377104377	1.30471380471	0.575757575757
GO:0004805	0.00368744333752	0.00731408285757	4.69191020297e-05	5.42761285197e-05	0.000312761910143	0.00748389373009	0.00808244000305	0.0117259016986	0.0127062803217	6.70586276358e-05	0.00190176727013	1.01179178855e-05	0.000198131411582	1.93797454158e-05	4.13277618973e-05	0.00749396884345	2.87111302875e-05	1.64048314315e-05	0.0050503552347	0.0277151815211	0.0004213569717
GO:0004806	0.791127281589	0.0426476301477	0.020669669025	0.0239107221564	0.163424676363	10.3302763635	0.470882094677	0.90930043803	0.277092364264	0.0295419046516	0.199340088924	0.00445733197927	0.164207584164	0.046999061692	2.01820646865	0.173176376905	0.0126483571659	0.00722695920066	0.12231162275	0.0788341978037	0.185623952072
GO:0004807	0.0100595295908	0.00106230574981	0.00015276968402	0.000215833549167	8.16120607787e-05	0.00395278910905	0.00441885467928	0.0109049900717	0.00138302091427	1.98971553138e-05	7.45300224467e-05	3.67591513425e-05	0.000268442976777	0.000219880428214	6.74479841146e-07	0.00358620931538	6.74479841146e-06	3.2375032375e-05	0.000209088750755	0.00126296350255	0.000716297591299
GO:0004808	0.031368485736	0.0022082216725	2.53992590302e-05	0.00506493745084	0.0105046401276	0.333412286842	0.187654315023	0.333779458893	0.0300116850191	0.73654384095	0.0307075443112	0.000239246442123	0.864314755643	0.0016351964467	0.000199942069982	0.0171225983379	0.000667221153332	0.0004716524657	0.00506381607075	1.07963741606	8.04912490122
GO:0004809	0.0723350366382	0.00292863441673	3.36855421181e-05	0.00671732839228	0.0139316858431	0.141948683023	0.107030900066	0.657802071961	0.809306277296	0.259340649583	0.0159029133773	0.000317298472887	0.295225952521	0.00216866479102	0.000265171397777	0.0144344625711	0.000884896139527	0.000625524901319	5.00671584117	0.0725214903349	4.04860300139
GO:0004810	0.0658212301927	0.0530017691035	8.97629781811e-05	0.000950734590095	0.087971681663	0.335655876087	0.11311898806	0.660950766295	0.421245767468	3.19045425219	0.0371200628381	0.000845515734876	0.0366454881521	0.000129195279854	0.000706610993805	0.119574194551	0.00235801200961	0.0186160094352	0.0235456416012	0.0110998956927	0.0921110825773
GO:0004811	0.165760615414	0.0211840628508	0.000882669285447	0.00934889013595	0.0317215363512	0.133949448186	0.279003382592	0.462312164859	0.142250046764	0.0394668131938	0.0316806179075	0.00831423805963	0.0270139668288	0.0012704202519	0.0069483414391	0.1943314316	0.0231871180946	0.0163907594464	0.0648654757452	0.109148974311	0.0724256453425
GO:0004813	0.146571484071	0.0390442890443	0.00531274281275	0.0770720020719	0.0103988603989	19.2706390831	0.0943440818442	1.28738021238	0.0498154623154	0.000191012691013	0.0449462574462	0.000352887852888	0.0929616679616	0.0771108521108	5.08077570578	0.11711991712	0.0173724423725	0.133003108003	0.0173918673919	0.531355218855	0.551107226107
GO:0004814	1.14657148407	0.0390442890443	0.00531274281275	0.0770720020719	0.0103988603989	0.270639083139	4.09434408184	7.28738021238	0.0498154623154	0.000191012691013	0.0449462574462	0.000352887852888	0.0929616679616	0.0771108521108	0.0807757057756	0.11711991712	0.0173724423725	0.133003108003	0.0173918673919	0.531355218855	0.551107226107
GO:0004815	0.146571484071	0.0390442890443	0.00531274281275	0.0770720020719	0.0103988603989	0.270639083139	0.0943440818442	27.2873802124	0.0498154623154	0.000191012691013	0.0449462574462	0.000352887852888	0.0929616679616	0.0771108521108	0.0807757057756	0.11711991712	0.0173724423725	0.133003108003	0.0173918673919	0.531355218855	0.551107226107
GO:0004816	0.146571484071	0.0390442890443	0.00531274281275	0.0770720020719	0.0103988603989	0.270639083139	0.0943440818442	14.2873802124	0.0498154623154	0.000191012691013	0.0449462574462	0.000352887852888	0.0929616679616	0.0771108521108	0.0807757057756	0.11711991712	0.0173724423725	0.133003108003	0.0173918673919	0.531355218855	0.551107226107
GO:0004817	0.146571484071	0.0390442890443	0.00531274281275	0.0770720020719	0.0103988603989	0.270639083139	0.0943440818442	1.28738021238	0.0498154623154	0.000191012691013	0.0449462574462	0.000352887852888	0.0929616679616	0.0771108521108	0.0807757057756	0.11711991712	0.0173724423725	0.133003108003	0.0173918673919	12.5313552189	0.551107226107
GO:0004818	0.146571484071	0.0390442890443	0.00531274281275	0.0770720020719	0.0103988603989	0.270639083139	0.0943440818442	1.28738021238	0.0498154623154	0.000191012691013	0.0449462574462	0.000352887852888	0.0929616679616	0.0771108521108	0.0807757057756	0.11711991712	0.0173724423725	0.133003108003	0.0173918673919	0.531355218855	0.551107226107
GO:0004819	0.146571484071	0.0390442890443	0.00531274281275	0.0770720020719	0.0103988603989	0.270639083139	0.0943440818442	1.28738021238	0.0498154623154	0.000191012691013	0.0449462574462	0.000352887852888	0.0929616679616	0.0771108521108	0.0807757057756	0.11711991712	0.0173724423725	0.133003108003	0.0173918673919	0.531355218855	0.551107226107
GO:0004820	1.14657148407	0.0390442890443	0.00531274281275	0.0770720020719	0.0103988603989	0.270639083139	0.0943440818442	11.2873802124	3.04981546232	0.000191012691013	0.0449462574462	0.000352887852888	0.0929616679616	0.0771108521108	0.0807757057756	0.11711991712	0.0173724423725	0.133003108003	0.0173918673919	0.531355218855	0.551107226107
GO:0004821	0.146571484071	0.0390442890443	0.00531274281275	0.0770720020719	0.0103988603989	0.270639083139	0.0943440818442	1.28738021238	0.0498154623154	0.000191012691013	0.0449462574462	0.000352887852888	0.0929616679616	0.0771108521108	0.0807757057756	0.11711991712	0.0173724423725	0.133003108003	0.0173918673919	0.531355218855	0.551107226107
GO:0004822	0.146571484071	0.0390442890443	0.00531274281275	0.0770720020719	0.0103988603989	0.270639083139	0.0943440818442	1.28738021238	0.0498154623154	0.000191012691013	0.0449462574462	0.000352887852888	0.0929616679616	0.0771108521108	0.0807757057756	0.11711991712	0.0173724423725	0.133003108003	0.0173918673919	0.531355218855	0.551107226107
GO:0004823	0.146571484071	0.0390442890443	0.00531274281275	0.0770720020719	0.0103988603989	0.270639083139	0.0943440818442	1.28738021238	0.0498154623154	0.000191012691013	0.0449462574462	0.000352887852888	0.0929616679616	0.0771108521108	0.0807757057756	0.11711991712	0.0173724423725	0.133003108003	0.0173918673919	3.53135521885	0.551107226107
GO:0004824	0.146571484071	0.0390442890443	0.00531274281275	0.0770720020719	0.0103988603989	0.270639083139	0.0943440818442	1.28738021238	0.0498154623154	0.000191012691013	0.0449462574462	0.000352887852888	0.0929616679616	0.0771108521108	0.0807757057756	0.11711991712	0.0173724423725	0.133003108003	0.0173918673919	0.531355218855	0.551107226107
GO:0004825	0.146571484071	0.0390442890443	0.00531274281275	0.0770720020719	0.0103988603989	0.270639083139	0.0943440818442	9.28738021238	0.0498154623154	0.000191012691013	0.0449462574462	0.000352887852888	0.0929616679616	0.0771108521108	0.0807757057756	0.11711991712	0.0173724423725	0.133003108003	0.0173918673919	0.531355218855	0.551107226107
GO:0004826	0.146571484071	0.0390442890443	0.00531274281275	0.0770720020719	0.0103988603989	0.270639083139	0.0943440818442	9.28738021238	3.04981546232	0.000191012691013	0.0449462574462	0.000352887852888	0.0929616679616	0.0771108521108	0.0807757057756	0.11711991712	0.0173724423725	7.133003108	0.0173918673919	0.531355218855	6.55110722611
GO:0004827	0.146571484071	0.0390442890443	0.00531274281275	0.0770720020719	0.0103988603989	0.270639083139	0.0943440818442	1.28738021238	0.0498154623154	0.000191012691013	0.0449462574462	0.000352887852888	0.0929616679616	0.0771108521108	0.0807757057756	0.11711991712	0.0173724423725	0.133003108003	0.0173918673919	0.531355218855	0.551107226107
GO:0004828	1.14657148407	0.0390442890443	0.00531274281275	0.0770720020719	0.0103988603989	0.270639083139	0.0943440818442	1.28738021238	0.0498154623154	0.000191012691013	0.0449462574462	0.000352887852888	0.0929616679616	0.0771108521108	0.0807757057756	0.11711991712	0.0173724423725	0.133003108003	0.0173918673919	0.531355218855	19.5511072261
GO:0004829	0.146571484071	0.0390442890443	0.00531274281275	0.0770720020719	0.0103988603989	0.270639083139	0.0943440818442	1.28738021238	0.0498154623154	0.000191012691013	0.0449462574462	0.000352887852888	0.0929616679616	0.0771108521108	0.0807757057756	0.11711991712	0.0173724423725	0.133003108003	0.0173918673919	0.531355218855	0.551107226107
GO:0004830	0.146571484071	0.0390442890443	0.00531274281275	0.0770720020719	0.0103988603989	0.270639083139	0.0943440818442	7.28738021238	0.0498154623154	0.000191012691013	0.0449462574462	0.000352887852888	0.0929616679616	0.0771108521108	0.0807757057756	0.11711991712	0.0173724423725	0.133003108003	0.0173918673919	9.53135521885	0.551107226107
GO:0004831	0.146571484071	0.0390442890443	0.00531274281275	0.0770720020719	0.0103988603989	0.270639083139	0.0943440818442	1.28738021238	0.0498154623154	0.000191012691013	0.0449462574462	0.000352887852888	0.0929616679616	0.0771108521108	0.0807757057756	0.11711991712	0.0173724423725	0.133003108003	0.0173918673919	0.531355218855	0.551107226107
GO:0004832	0.146571484071	0.0390442890443	0.00531274281275	0.0770720020719	0.0103988603989	0.270639083139	0.0943440818442	1.28738021238	0.0498154623154	0.000191012691013	0.0449462574462	0.000352887852888	0.0929616679616	0.0771108521108	0.0807757057756	0.11711991712	0.0173724423725	0.133003108003	0.0173918673919	0.531355218855	0.551107226107
GO:0004833	0.00675506675507	0.00135408135408	0.000862940862942	0.000776187442855	0.000123933457267	6.12415610416	0.112178065511	0.0476930610263	0.123959023959	0.000519913853248	0.00176947510281	0.000421287087954	6.06936113603	0.000210946877614	0.000206093539427	0.18892676226	5.32133865468e-05	0.000677560677561	0.00448101781436	0.0274545541212	0.000441480441481
GO:0004834	0.000214821829405	0.000420875420875	0.000918978783562	0.000205491524936	0.000628165558721	0.000382767309851	0.00487840027771	0.00370177019483	0.000527780475697	0.000540820419293	0.000559031375004	0.0613103299735	2.27074879853e-05	6.51997179776e-06	2.24826613716e-07	6.02535324758e-05	2.24826613716e-06	1.07916774583e-05	6.96962502518e-05	0.000354214329909	0.00070618039368
GO:0004835	1.00213664977	3.99249411107e-05	0.000363982379792	1.02030405061e-05	0.000712438393596	0.00273153138765	4.00646362616	7.01441867068	0.000777870935972	1.30865084752e-05	0.00044427587247	2.41767698948e-05	0.00109882310146	1.28647032468e-05	0.000263948221787	0.00275393371572	0.00119020685555	0.00120706405291	0.00119153768692	0.00478322975028	0.0338044476384
GO:0004836	1.7732050232	0.355446355446	0.226521976522	0.203749203749	0.0325325325325	1.09097734098	1.44674219674	2.01942851943	1.03924378924	0.136477386477	0.464487214487	0.110587860588	0.707298207298	0.0553735553735	0.0540995540995	0.593275093275	0.0139685139685	0.17785967786	1.17626717627	0.20682045682	0.115888615889
GO:0004837	0.000242842068023	0.0983018591715	0.00103884558142	0.0111018599847	0.000710100196815	0.0004326934807	0.0405388679468	0.134619392394	0.000596621407309	0.000611362213113	0.00667059585387	0.00167447929374	2.56693342442e-05	7.3704029018e-06	2.541518242e-07	6.81126888856e-05	2.541518242e-06	1.21992875616e-05	7.8787065502e-05	0.000400416199027	0.0551461169668
GO:0004838	0.0236930315056	0.00272366522367	0.000113486050986	0.0250115239699	0.00407848324516	0.052936357624	0.0858718634763	6.33563061167	0.0540035774412	0.00507430455349	0.0397875080168	0.00106897346481	0.00347322430657	0.000163339746674	0.000893358185028	0.0821283269202	0.00298120089788	0.00210738335739	0.00833984688154	0.168795344317	0.0093118686869
GO:0004839	0.35746352413	0.03367003367	0.0847362514028	0.00860456416011	0.0452674897119	0.192480359147	0.339880284324	3.04863449308	0.100448933782	0.0110362888141	0.0413393191171	0.0203890759446	0.0377852600074	0.0108492330714	0.000374111485222	0.10026187804	0.00374111485222	0.0179573512907	0.115974560419	7.14496820052	2.17508417508
GO:0004845	0.282059488614	0.0353447365642	0.000166077147785	0.0122119862973	0.00596851206607	0.0426246348502	0.108244538885	0.299529118127	0.0511550610636	0.00742581154166	0.0164137747979	0.0398918775443	0.0190200495078	0.000239033775619	0.0013073534415	0.130640757165	0.00436273302127	0.00308397564495	0.0331105773179	0.0344740230411	0.0345330482525
GO:0004846	0.0328371300593	0.00658233991567	0.00419485141707	0.00377313340276	0.000602454306157	0.0202032840922	0.0267915221619	0.0373968244338	0.0192452553563	0.00252735900884	0.00860161508309	0.00204792334422	0.01309811495	0.00102543621062	0.00100184359444	0.0109865758014	0.000258676184602	0.00329369773814	0.0217827254864	0.00383000845963	0.00214608547942
GO:0004847	0.0705094422486	0.00131752305665	0.0120114185332	0.0003367003367	0.0235104669887	0.0901405357928	0.2132996633	0.475816132338	0.0256697408871	0.00043185477968	0.0146611037915	0.000797833406527	0.0362611623481	0.000424535207143	0.00871029131899	0.090879812619	0.0392768262334	0.0398331137462	0.0393207436686	0.15784658176	0.115546772069
GO:0004848	0.0543449794811	0.00276160620989	0.00191374465422	0.00221382435539	0.000441717320121	0.00968788219243	0.0242492769716	0.0891155963752	0.0158029609028	0.00273519919618	0.00367799505731	0.000412691429026	0.00808141915221	0.000790464492825	0.00168568408133	0.0100988277032	0.0011710746738	0.000669123173661	0.00895044996679	0.00729902953134	0.00733416613635
GO:0004849	0.01669039157	0.00108926300038	0.00035649706946	0.00107663881615	0.00323383630545	0.00796510163363	0.0168309369415	0.018665972482	0.0104628444943	0.000219875711851	0.000744903770213	8.86852059688e-06	0.00322881489795	1.35511493536e-06	0.000540744897536	0.011387533774	0.00198028848153	0.00232859458786	0.00469141206302	0.00384975890594	0.0032772540217
GO:0004850	0.282059488614	1.03534473656	0.000166077147785	0.0122119862973	0.00596851206607	0.0426246348502	0.108244538885	0.299529118127	0.0511550610636	0.00742581154166	0.0164137747979	0.0398918775443	0.0190200495078	0.000239033775619	0.0013073534415	0.130640757165	0.00436273302127	0.00308397564495	0.0331105773179	0.0344740230411	0.0345330482525
GO:0004851	0.0487124468895	0.0082221019721	9.45717091551e-05	0.0188588096574	0.0391130217519	0.132208869448	0.166797981468	0.766200112901	0.0890506002485	0.0601809680803	0.0462514947758	0.000890811220673	0.0267038773983	0.00608849740794	0.000744465154188	0.0410593200524	0.00248433408156	0.00175615279782	0.018854634306	0.205742152009	0.137521795334
GO:0004852	0.000214821829405	0.000420875420875	0.000918978783562	0.000205491524936	0.000628165558721	0.000382767309851	0.00487840027771	0.00370177019483	0.000527780475697	0.000540820419293	0.000559031375004	0.0613103299735	2.27074879853e-05	6.51997179776e-06	2.24826613716e-07	6.02535324758e-05	2.24826613716e-06	1.07916774583e-05	6.96962502518e-05	0.000354214329909	0.00070618039368
GO:0004853	0.000242842068023	0.0983018591715	0.00103884558142	0.0111018599847	0.000710100196815	0.0004326934807	0.0405388679468	10.1346193924	0.000596621407309	0.000611362213113	0.00667059585387	0.00167447929374	2.56693342442e-05	7.3704029018e-06	2.541518242e-07	6.81126888856e-05	2.541518242e-06	1.21992875616e-05	7.8787065502e-05	0.000400416199027	0.0551461169668
GO:0004854	0.0354641004641	0.00710892710892	0.00453043953044	0.00407498407498	0.00065065065065	0.0218195468195	0.0289348439348	0.0403885703885	0.0207848757849	0.00272954772955	0.00928974428974	0.00221175721176	0.014145964146	0.00110747110747	0.00108199108199	0.0118655018655	0.00027937027937	0.00355719355719	0.0235253435253	0.00413640913641	0.00231777231777
GO:0004855	0.0591068341068	0.0118482118482	0.00755073255073	0.00679164012497	0.00108441775108	0.0363659113659	0.0482247398914	0.0673142839809	0.0346414596414	0.00454924621591	0.0154829071496	0.00368626201959	0.0235766069099	0.00184578517912	0.00180331846998	0.0197758364425	0.000465617132283	0.00592865592865	0.0392089058755	0.00689401522734	0.00386295386295
GO:0004858	0.00324074074073	0.0138888888889	0.100462962963	0.00432098765432	0.00123456790123	0.0754629629629	0.0470679012345	0.0429012345678	0.00787037037035	0.00354938271604	0.00354938271604	0.00293209876543	0.00339506172839	0.00339506172839	0.000308641975308	0.0216049382716	0.0530864197531	0.00925925925926	0.0123456790123	0.00293209876543	0.00833333333332
GO:0004861	2.0035783179	0.348668981482	0.0171778549383	0.00477109053498	0.00136316872428	0.0572820216049	0.21863747428	0.0473701131687	0.508690200618	0.00391911008231	0.00391911008231	0.00323752572016	22.3370820473	0.00374871399177	0.00034079218107	0.690522119343	0.011741255144	0.0102237654321	0.0136316872428	0.00323752572016	0.00920138888889
GO:0004862	0.00357831790123	0.348668981482	0.0171778549383	0.00477109053498	0.00136316872428	0.0572820216049	0.21863747428	0.0473701131687	6.50869020062	0.00391911008231	0.00391911008231	0.00323752572016	16.3370820473	0.00374871399177	0.00034079218107	0.690522119343	0.011741255144	0.0102237654321	0.0136316872428	0.00323752572016	0.00920138888889
GO:0004863	0.00357831790123	0.348668981482	0.0171778549383	0.00477109053498	0.00136316872428	0.0572820216049	0.21863747428	0.0473701131687	0.508690200618	0.00391911008231	0.00391911008231	0.00323752572016	2.33708204733	0.00374871399177	0.00034079218107	0.690522119343	0.011741255144	0.0102237654321	0.0136316872428	0.00323752572016	0.00920138888889
GO:0004865	6.00522119342	0.0223765432099	0.0507458847737	0.00696159122086	0.0019890260631	5.06602366255	0.0758316186558	0.0691186556929	7.01268004115	0.00571844993142	0.00571844993142	0.00472393689987	4.00546982167	0.00546982167354	0.000497256515776	0.0903635116599	0.0299725651578	0.0149176954733	3.01989026063	0.00472393689987	0.013425925926
GO:0004868	0.	0.	0.	0.	0.	0.	0.	0.	0.	0.	0.	0.	0.	0.	0.	0.	0.	0.	0.	0.	0.
GO:0004873	0.494075597336	0.0180376028202	0.0377301214258	0.0107259433346	0.0142446794621	0.109939287113	0.251641859251	2.27335161248	1.33800430866	0.00477542760152	0.00125016320669	0.000884580232406	0.357533620577	0.00606476041259	0.14360229795	0.833946990468	0.236493014754	0.0011946729338	0.0963833398616	0.00370479174827	0.000763807285547
GO:0004874	9.28079710146	0.667391304348	1.39601449275	0.396859903382	0.527053140097	4.06775362319	7.31074879228	5.11400966184	7.5061594203	0.176690821256	0.0462560386474	0.0327294685991	4.22874396136	0.224396135266	0.313285024155	10.8560386474	2.7502415459	0.0442028985508	2.56618357488	0.137077294686	0.0282608695652
GO:0004876	0.410423544317	0.0299429719574	0.012448261063	0.0168023341376	0.0242109690205	0.0870731722058	0.251124814024	0.289614767746	0.283956814302	0.0186749462828	0.0179256462581	0.0116940773301	0.121454734122	0.00554581795966	0.0227469264756	0.226810589172	0.0629755500266	0.0052491283554	0.0720431163852	0.0463675914239	0.0452220191205
GO:0004877	3.78264128102	0.294710752455	0.0910555455631	0.164746414338	0.238647927652	0.797176197935	2.3672100974	2.74758048198	1.58023726521	0.190544910926	0.186369351161	0.121509144459	0.899429876636	0.0517490169849	0.0886827772758	1.50658236186	0.413169661453	0.0537117250346	0.653929966789	0.481584286148	0.472651870148
GO:0004878	3.78264128102	0.294710752455	0.0910555455631	0.164746414338	0.238647927652	0.797176197935	2.3672100974	2.74758048198	1.58023726521	0.190544910926	0.186369351161	0.121509144459	0.899429876636	0.0517490169849	0.0886827772758	1.50658236186	0.413169661453	0.0537117250346	0.653929966789	0.481584286148	0.472651870148
GO:0004880	2.45615942029	0.13347826087	0.279202898551	0.0793719806763	0.105410628019	0.813550724637	2.66214975845	1.02280193237	1.50123188406	0.0353381642512	0.00925120772947	0.00654589371981	0.84574879227	0.0448792270531	0.0626570048309	8.17120772947	0.550048309179	0.00884057971014	0.513236714976	0.0274154589372	0.00565217391304
GO:0004882	0.491231884057	0.0266956521739	0.0558405797101	0.0158743961352	0.0210821256038	0.162710144927	3.73242995169	0.204560386473	0.300246376811	0.00706763285023	0.00185024154589	0.00130917874396	0.169149758454	0.00897584541061	0.0125314009662	11.2342415459	0.110009661836	0.00176811594203	0.102647342995	0.00548309178743	0.00113043478261
GO:0004884	0.491231884057	0.0266956521739	0.0558405797101	0.0158743961352	0.0210821256038	0.162710144927	3.73242995169	0.204560386473	0.300246376811	0.00706763285023	0.00185024154589	0.00130917874396	0.169149758454	0.00897584541061	0.0125314009662	11.2342415459	0.110009661836	0.00176811594203	0.102647342995	0.00548309178743	0.00113043478261
GO:0004886	2.45615942029	0.13347826087	0.279202898551	0.0793719806763	0.105410628019	0.813550724637	2.66214975845	1.02280193237	2.50123188406	0.0353381642512	0.00925120772947	0.00654589371981	0.84574879227	0.0448792270531	0.0626570048309	8.17120772947	0.550048309179	0.00884057971014	0.513236714976	0.0274154589372	2.00565217391
GO:0004887	2.45615942029	0.13347826087	0.279202898551	1.07937198068	0.105410628019	0.813550724637	2.66214975845	1.02280193237	1.50123188406	0.0353381642512	0.00925120772947	0.00654589371981	0.84574879227	0.0448792270531	0.0626570048309	8.17120772947	0.550048309179	0.00884057971014	0.513236714976	0.0274154589372	0.00565217391304
GO:0004889	1.15288452283	0.0864115260457	0.000127947050919	0.225442373686	3.41192135783e-05	0.276351493822	0.306873054425	0.101913275466	0.974736564793	0.31971480474	1.78350434614e-05	2.86911568726e-05	0.0692774843283	0.100142680348	0.108285068868	0.425386006641	0.05202712711	6.04840604342e-05	0.535132027766	0.090937782066	0.22246317376
GO:0004890	0.247037798668	0.00901880141011	0.0188650607129	0.00536297166732	0.00712233973104	0.0549696435566	0.125820929625	0.136675806241	0.669002154328	0.00238771380076	0.000625081603343	0.000442290116203	0.178766810288	1.00303238021	0.071801148975	0.416973495234	0.118246507377	0.000597336466902	0.0481916699308	0.00185239587414	0.000381903642773
GO:0004891	1.09288188401	0.0870784587204	0.000147153667347	0.659795353136	3.92409779593e-05	0.108091315682	0.278724844533	0.00105141208333	1.01076715995	0.138909401218	2.05123293878e-05	3.29980951022e-05	0.0698332868624	0.500164098635	0.0175234260654	0.121201565631	1.05245433894	6.9563551837e-05	0.53924997694	3.29980951022e-05	0.000289780374759
GO:0004892	0.	0.	0.	0.	0.	0.	0.	0.	0.	0.	0.	0.	0.	0.	0.	0.	0.	0.	0.	0.	0.
GO:0004894	0.	0.	0.	0.	0.	0.	0.	0.	0.	0.	0.	0.	0.	0.	0.	0.	0.	0.	0.	0.	0.
GO:0004895	0.	0.	0.	0.	0.	0.	0.	0.	0.	0.	0.	0.	0.	0.	0.	0.	0.	0.	0.	0.	0.
GO:0004898	0.	0.	0.	0.	0.	0.	0.	0.	0.	0.	0.	0.	0.	0.	0.	0.	0.	0.	0.	0.	0.
GO:0004899	1.29643136926	0.0268037602821	0.0115111073807	0.0101995784604	0.0101546266764	0.336589166806	2.00710863037	0.428922462836	1.62249090706	0.00504103482365	0.00468850838417	0.0538582992931	0.625832727137	0.0835429839778	0.229042769478	2.86117247682	0.256188984015	0.00130994348386	0.696939921288	0.154140320445	0.0465049521571
GO:0004901	0.0494075597336	0.00180376028202	0.00377301214258	0.00107259433346	0.00142446794621	0.0109939287113	0.925164185925	0.0273351612482	1.43380043087	0.000477542760152	0.000125016320669	8.84580232406e-05	0.0357533620577	0.000606476041259	0.214360229795	1.38339469905	0.0236493014754	0.00011946729338	6.40963833399	0.000370479174827	7.63807285547e-05
GO:0004902	0.0494075597336	0.00180376028202	0.00377301214258	0.00107259433346	0.00142446794621	0.0109939287113	0.925164185925	0.0273351612482	1.43380043087	0.000477542760152	0.000125016320669	8.84580232406e-05	0.0357533620577	0.000606476041259	0.214360229795	1.38339469905	0.0236493014754	0.00011946729338	0.409638333986	0.000370479174827	7.63807285547e-05
GO:0004903	0.0494075597336	0.00180376028202	0.00377301214258	0.00107259433346	0.00142446794621	0.0109939287113	0.925164185925	0.0273351612482	1.43380043087	0.000477542760152	0.000125016320669	8.84580232406e-05	0.0357533620577	0.000606476041259	0.214360229795	12.383394699	0.0236493014754	0.00011946729338	0.409638333986	0.000370479174827	7.63807285547e-05
GO:0004905	1.8178334095	0.143298705538	1.04165105634	0.0800530520168	0.116068494996	0.382626593985	2.30659708414	1.32738892101	7.17424677628	0.0932114345194	0.0914478697124	0.0596165394173	0.412657986144	0.0249258129765	0.131848545233	1.75061445711	0.183667684247	0.0262872468742	0.513365904207	0.236265486501	0.232117555444
GO:0004906	1.8178334095	0.143298705538	0.0416510563358	0.0800530520168	0.116068494996	0.382626593985	2.30659708414	1.32738892101	7.17424677628	0.0932114345194	0.0914478697124	0.0596165394173	0.412657986144	0.0249258129765	0.131848545233	1.75061445711	0.183667684247	0.0262872468742	0.513365904207	0.236265486501	0.232117555444
GO:0004909	0.851821376277	0.0676059705755	0.0189396224569	0.0377535080994	0.0547671973455	0.179165568296	0.598204598795	0.62391563905	1.9912649269	0.044127815476	0.0433680538165	0.0282709057809	0.24355600566	0.0116955548016	0.0156757177247	0.590613807053	0.113233833984	0.0124481387731	0.154002749538	0.112035681599	0.11013166872
GO:0004910	0.851821376277	0.0676059705755	0.0189396224569	0.0377535080994	0.0547671973455	0.179165568296	0.598204598795	0.62391563905	7.9912649269	0.044127815476	0.0433680538165	0.0282709057809	0.24355600566	0.0116955548016	0.0156757177247	0.590613807053	0.113233833984	0.0124481387731	0.154002749538	0.112035681599	0.11013166872
GO:0004911	1.70364275255	1.13521194115	1.03787924491	0.0755070161987	0.109534394691	0.358331136591	1.19640919759	1.2478312781	0.982529853798	0.088255630952	0.086736107633	0.0565418115618	0.487112011319	0.0233911096032	0.0313514354493	1.18122761411	6.22646766797	0.0248962775462	0.308005499077	0.224071363198	0.22026333744
GO:0004912	1.70364275255	0.135211941151	0.0378792449138	0.0755070161987	0.109534394691	0.358331136591	1.19640919759	1.2478312781	0.982529853798	0.088255630952	0.086736107633	0.0565418115618	0.487112011319	0.0233911096032	0.0313514354493	1.18122761411	0.226467667969	0.0248962775462	0.308005499077	0.224071363198	0.22026333744
GO:0004913	1.70364275255	0.135211941151	0.0378792449138	0.0755070161987	0.109534394691	0.358331136591	1.19640919759	1.2478312781	0.982529853798	0.088255630952	0.086736107633	0.0565418115618	0.487112011319	0.0233911096032	0.0313514354493	1.18122761411	0.226467667969	0.0248962775462	0.308005499077	0.224071363198	0.22026333744
GO:0004914	1.70364275255	0.135211941151	0.0378792449138	0.0755070161987	0.109534394691	0.358331136591	1.19640919759	1.2478312781	3.9825298538	0.088255630952	0.086736107633	0.0565418115618	0.487112011319	0.0233911096032	0.0313514354493	1.18122761411	0.226467667969	0.0248962775462	0.308005499077	0.224071363198	0.22026333744
GO:0004915	1.70364275255	0.135211941151	0.0378792449138	0.0755070161987	0.109534394691	0.358331136591	3.19640919759	1.2478312781	0.982529853798	0.088255630952	0.086736107633	0.0565418115618	0.487112011319	0.0233911096032	0.0313514354493	1.18122761411	0.226467667969	0.0248962775462	1.30800549908	0.224071363198	0.22026333744
GO:0004917	1.70364275255	0.135211941151	0.0378792449138	0.0755070161987	0.109534394691	0.358331136591	1.19640919759	1.2478312781	2.9825298538	0.088255630952	0.086736107633	0.0565418115618	0.487112011319	0.0233911096032	0.0313514354493	1.18122761411	0.226467667969	0.0248962775462	0.308005499077	0.224071363198	0.22026333744
GO:0004918	1.45281227735	0.112303763952	0.0413551766555	0.0638656576646	0.0904099132392	0.339286396652	1.5152018291	1.02803981134	1.16640957779	0.0705325038178	0.0682563620791	0.044476498211	1.12566604098	0.0209547272667	0.0289350175217	11.2889500282	0.157484838521	0.0198562438531	0.26891168183	0.176579598551	0.175030005117
GO:0004919	1.70364275255	0.135211941151	0.0378792449138	0.0755070161987	0.109534394691	0.358331136591	1.19640919759	1.2478312781	0.982529853798	0.088255630952	0.086736107633	0.0565418115618	0.487112011319	0.0233911096032	0.0313514354493	1.18122761411	0.226467667969	0.0248962775462	0.308005499077	0.224071363198	0.22026333744
GO:0004920	1.70364275255	0.135211941151	0.0378792449138	0.0755070161987	0.109534394691	0.358331136591	1.19640919759	1.2478312781	1.9825298538	0.088255630952	0.086736107633	0.0565418115618	0.487112011319	0.0233911096032	0.0313514354493	9.18122761411	0.226467667969	0.0248962775462	0.308005499077	0.224071363198	0.22026333744
GO:0004921	1.70364275255	0.135211941151	0.0378792449138	0.0755070161987	0.109534394691	0.358331136591	1.19640919759	1.2478312781	0.982529853798	0.088255630952	0.086736107633	0.0565418115618	0.487112011319	0.0233911096032	0.0313514354493	1.18122761411	0.226467667969	0.0248962775462	0.308005499077	0.224071363198	0.22026333744
GO:0004923	0.0494075597336	0.00180376028202	0.00377301214258	0.00107259433346	0.00142446794621	0.0109939287113	0.925164185925	0.0273351612482	1.43380043087	0.000477542760152	0.000125016320669	8.84580232406e-05	0.0357533620577	0.000606476041259	0.214360229795	1.38339469905	0.0236493014754	0.00011946729338	0.409638333986	0.000370479174827	7.63807285547e-05
GO:0004924	0.0494075597336	0.00180376028202	0.00377301214258	0.00107259433346	0.00142446794621	0.0109939287113	2.92516418593	0.0273351612482	1.43380043087	0.000477542760152	0.000125016320669	8.84580232406e-05	0.0357533620577	0.000606476041259	0.214360229795	1.38339469905	0.0236493014754	0.00011946729338	0.409638333986	0.000370479174827	7.63807285547e-05
GO:0004925	0.0494075597336	0.00180376028202	0.00377301214258	0.00107259433346	0.00142446794621	0.0109939287113	0.925164185925	0.0273351612482	1.43380043087	0.000477542760152	0.000125016320669	8.84580232406e-05	0.0357533620577	0.000606476041259	0.214360229795	1.38339469905	0.0236493014754	0.00011946729338	0.409638333986	0.000370479174827	7.63807285547e-05
GO:0004926	0.494075597336	0.0180376028202	0.0377301214258	0.0107259433346	0.0142446794621	0.109939287113	0.251641859251	7.27335161248	1.33800430866	0.00477542760152	0.00125016320669	0.000884580232406	0.357533620577	0.00606476041259	0.14360229795	0.833946990468	0.236493014754	0.0011946729338	0.0963833398616	0.00370479174827	0.000763807285547
GO:0004927	0.	0.	0.	0.	0.	0.	0.	0.	0.	0.	0.	0.	0.	0.	0.	0.	0.	0.	0.	0.	0.
GO:0004928	0.	0.	0.	0.	0.	0.	0.	0.	0.	0.	0.	0.	0.	0.	0.	0.	0.	0.	0.	0.	0.
GO:0004929	0.	0.	0.	0.	0.	0.	0.	0.	0.	0.	0.	0.	0.	0.	0.	0.	0.	0.	0.	0.	0.
GO:0004931	1.15288452283	0.0864115260457	0.000127947050919	1.22544237369	3.41192135783e-05	0.276351493822	0.306873054425	0.101913275466	0.974736564793	0.31971480474	1.78350434614e-05	2.86911568726e-05	0.0692774843283	0.100142680348	0.108285068868	0.425386006641	0.05202712711	6.04840604342e-05	0.535132027766	0.090937782066	0.22246317376
GO:0004933	12.178148257	0.00128840020144	0.00269500867327	0.000766138809617	0.072446048533	0.436424234794	0.446545847089	2.23381082946	0.381286022047	0.000341101971537	8.92973719061e-05	6.31843023148e-05	0.239823830041	0.0718617686009	0.0102573069964	1.20242478503	0.159749501054	8.5333780986e-05	0.0783130957044	0.000264627982019	5.45576632533e-05
GO:0004934	12.178148257	0.00128840020144	0.00269500867327	0.000766138809617	0.072446048533	0.436424234794	0.446545847089	2.23381082946	0.381286022047	0.000341101971537	8.92973719061e-05	6.31843023148e-05	0.239823830041	0.0718617686009	0.0102573069964	1.20242478503	0.159749501054	8.5333780986e-05	0.0783130957044	0.000264627982019	5.45576632533e-05
GO:0004937	0.0571253431875	0.00116038981528	6.23844600295e-06	0.00231658828429	0.000167699186419	0.818139870914	0.0195521894609	0.00632826580895	0.0112992731992	7.89587897078e-07	2.06706879413e-07	1.46259959062e-07	0.0306477403474	0.00132375409399	2.37437661954e-05	0.0467648721877	0.00962904977098	1.97531900431e-07	0.00481090994377	6.12564773194e-07	1.26290887161e-07
GO:0004938	0.0571253431875	0.00116038981528	6.23844600295e-06	0.00231658828429	0.000167699186419	0.818139870914	0.0195521894609	0.00632826580895	0.0112992731992	7.89587897078e-07	2.06706879413e-07	1.46259959062e-07	0.0306477403474	0.00132375409399	2.37437661954e-05	0.0467648721877	0.00962904977098	1.97531900431e-07	0.00481090994377	6.12564773194e-07	1.26290887161e-07
GO:0004940	0.0380835621249	0.000773593210188	4.15896400195e-06	0.00154439218952	0.000111799457613	0.54542658061	0.0130347929739	0.00421884387263	0.00753284879946	5.26391931382e-07	1.37804586274e-07	9.75066393743e-08	0.0204318268982	0.000882502729323	1.58291774637e-05	0.0311765814584	0.00641936651398	1.3168793362e-07	0.00320727329584	4.08376515461e-07	8.41939247734e-08
GO:0004941	0.0380835621249	0.000773593210188	4.15896400195e-06	0.00154439218952	0.000111799457613	0.54542658061	0.0130347929739	0.00421884387263	0.00753284879946	5.26391931382e-07	1.37804586274e-07	9.75066393743e-08	0.0204318268982	0.000882502729323	1.58291774637e-05	0.0311765814584	0.00641936651398	1.3168793362e-07	0.00320727329584	4.08376515461e-07	8.41939247734e-08
GO:0004943	0.184107296446	0.0101367421381	0.0176403195704	0.0073869480894	0.007362109392	0.0892858993506	0.116943632006	0.0808507187312	0.106240386252	0.00246926652973	0.000838307154204	0.000518376975578	0.0812002023375	0.00403998116906	0.00408425758833	0.179995217267	0.0439767038001	0.000636047343928	0.0377801295084	0.00253743019028	0.00467480310278
GO:0004944	0.184107296446	0.0101367421381	0.0176403195704	0.0073869480894	0.007362109392	0.0892858993506	0.116943632006	0.0808507187312	0.106240386252	0.00246926652973	0.000838307154204	0.000518376975578	0.0812002023375	0.00403998116906	0.00408425758833	0.179995217267	0.0439767038001	0.000636047343928	0.0377801295084	0.00253743019028	0.00467480310278
GO:0004945	0.184107296446	0.0101367421381	0.0176403195704	0.0073869480894	0.007362109392	0.0892858993506	0.116943632006	0.0808507187312	5.10624038625	0.00246926652973	0.000838307154204	0.000518376975578	0.0812002023375	0.00403998116906	0.00408425758833	0.179995217267	0.0439767038001	0.000636047343928	0.0377801295084	0.00253743019028	0.00467480310278
GO:0004946	0.311620969109	0.019393946951	0.0307904866016	0.0110435070462	0.0154217086771	0.10604962501	0.205254405101	0.185652636631	0.175654211889	0.00551059179999	0.00275131376898	0.00143667638912	0.0988672481308	0.00522785114904	0.00763189530309	0.251170540583	0.0658718384533	0.00150346473444	0.0643154509024	0.00851589368573	0.0172516897272
GO:0004947	0.368214592893	0.0202734842762	0.0352806391407	0.0147738961788	0.014724218784	0.178571798701	0.233887264011	0.161701437462	0.212480772504	0.00493853305946	0.00167661430841	0.00103675395116	0.162400404675	0.00807996233811	0.00816851517667	0.359990434534	0.0879534076001	0.00127209468786	0.0755602590168	0.00507486038057	0.00934960620559
GO:0004948	2.21420877399	0.000234254582081	0.000490001576958	0.000139297965385	0.0131720088242	0.0793498608715	0.0811901540162	0.406147423538	0.0693247312812	6.20185402794e-05	1.62358858011e-05	1.14880549663e-05	0.0436043327347	0.0130657761092	0.00186496490844	0.218622688188	0.0290453638279	1.55152329065e-05	0.0142387446735	4.8114178549e-05	9.91957513697e-06
GO:0004949	2.05651235475	0.0417740333502	0.000224584056106	0.0833971782342	0.00603717071108	1.4530353529	0.703878820591	0.227817569122	0.406773835171	2.84251642947e-05	7.44144765884e-06	5.26535852623e-06	1.1033186525	0.0476551473834	0.000854775583036	1.68353539875	0.346645791755	7.11114841549e-06	0.173192757975	2.20523318349e-05	4.54647193778e-06
GO:0004956	0.205651235475	0.00417740333502	2.24584056106e-05	0.00833971782342	0.000603717071108	0.14530353529	0.0703878820591	0.0227817569122	0.0406773835171	2.84251642947e-06	7.44144765884e-07	5.26535852623e-07	0.11033186525	0.00476551473834	8.54775583036e-05	0.168353539875	0.0346645791755	7.11114841549e-07	0.0173192757975	2.20523318349e-06	4.54647193778e-07
GO:0004957	0.205651235475	1.00417740334	2.24584056106e-05	0.00833971782342	0.000603717071108	4.14530353529	0.0703878820591	0.0227817569122	0.0406773835171	2.84251642947e-06	7.44144765884e-07	5.26535852623e-07	0.11033186525	0.00476551473834	8.54775583036e-05	1.16835353988	0.0346645791755	7.11114841549e-07	0.0173192757975	2.20523318349e-06	4.54647193778e-07
GO:0004958	0.205651235475	0.00417740333502	2.24584056106e-05	0.00833971782342	0.000603717071108	0.14530353529	0.0703878820591	0.0227817569122	0.0406773835171	2.84251642947e-06	7.44144765884e-07	5.26535852623e-07	0.11033186525	0.00476551473834	8.54775583036e-05	0.168353539875	0.0346645791755	7.11114841549e-07	0.0173192757975	2.20523318349e-06	4.54647193778e-07
GO:0004961	1.02825617737	0.020887016675	0.000112292028053	0.041698589117	0.00301858535554	0.726517676449	0.351939410295	0.113908784561	0.203386917585	1.42125821474e-05	3.72072382942e-06	2.63267926311e-06	0.551659326251	0.0238275736917	0.000427387791518	1.84176769938	0.173322895877	3.55557420775e-06	0.0865963789875	1.10261659175e-05	2.27323596889e-06
GO:0004963	0.41130247095	0.00835480667002	4.49168112211e-05	0.0166794356468	0.00120743414222	0.29060707058	0.140775764118	0.0455635138245	0.0813547670341	5.68503285894e-06	1.48828953177e-06	1.05307170524e-06	0.220663730501	0.00953102947668	0.000170955116607	0.33670707975	0.0693291583509	1.4222296831e-06	0.0346385515951	4.41046636698e-06	9.09294387554e-07
GO:0004964	0.41130247095	0.00835480667002	4.49168112211e-05	0.0166794356468	0.00120743414222	0.29060707058	0.140775764118	0.0455635138245	0.0813547670341	5.68503285894e-06	1.48828953177e-06	1.05307170524e-06	0.220663730501	0.00953102947668	0.000170955116607	0.33670707975	0.0693291583509	1.4222296831e-06	0.0346385515951	4.41046636698e-06	9.09294387554e-07
GO:0004965	9.44814923618	0.0128840020144	0.0269500867327	0.00766138809617	0.0577938186633	0.364242347938	0.465458470893	1.67144162796	4.1461935538	0.00341101971537	0.000892973719061	0.000631843023148	0.398238300412	0.0519510193423	0.102573069964	1.35758118367	0.264161677205	0.00085333780986	0.116464290377	0.00264627982019	0.000545576632533
GO:0004966	0.311620969109	0.019393946951	0.0307904866016	0.0110435070462	0.0154217086771	0.10604962501	0.205254405101	0.185652636631	0.175654211889	0.00551059179999	0.00275131376898	0.00143667638912	0.0988672481308	0.00522785114904	0.00763189530309	0.251170540583	0.0658718384533	0.00150346473444	0.0643154509024	0.00851589368573	0.0172516897272
GO:0004967	2.21420877399	0.000234254582081	0.000490001576958	0.000139297965385	0.0131720088242	0.0793498608715	0.0811901540162	0.406147423538	0.0693247312812	6.20185402794e-05	1.62358858011e-05	1.14880549663e-05	0.0436043327347	0.0130657761092	0.00186496490844	0.218622688188	0.0290453638279	1.55152329065e-05	0.0142387446735	4.8114178549e-05	9.91957513697e-06
GO:0004968	0.41130247095	0.00835480667002	4.49168112211e-05	0.0166794356468	0.00120743414222	0.29060707058	0.140775764118	0.0455635138245	0.0813547670341	5.68503285894e-06	1.48828953177e-06	1.05307170524e-06	0.220663730501	0.00953102947668	0.000170955116607	0.33670707975	0.0693291583509	1.4222296831e-06	0.0346385515951	4.41046636698e-06	9.09294387554e-07
GO:0004969	0.22850137275	0.00464155926112	2.49537840117e-05	0.00926635313713	0.000670796745676	0.272559483655	2.07820875784	0.0253130632358	0.0451970927967	3.1583515883e-06	8.26827517649e-07	5.85039836247e-07	0.122590961389	0.00529501637593	9.49750647817e-05	0.18705948875	0.0385161990838	7.90127601722e-07	0.019243639775	2.45025909277e-06	5.05163548642e-07
GO:0004971	2.74901259955	0.0030062671367	0.00628835357096	0.00178765722244	0.00237411324368	0.0183232145189	0.0419403098751	0.0455586020803	0.223000718109	0.000795904600253	0.000208360534448	0.000147430038734	0.0595889367628	0.0010107934021	0.023933716325	0.138991165078	0.039415502459	0.000199112155634	0.0160638899769	0.000617465291378	0.000127301214258
GO:0004972	2.74901259955	0.0030062671367	0.00628835357096	0.00178765722244	0.00237411324368	0.0183232145189	0.0419403098751	0.0455586020803	0.223000718109	0.000795904600253	0.000208360534448	0.000147430038734	0.0595889367628	0.0010107934021	0.023933716325	0.138991165078	0.039415502459	0.000199112155634	0.0160638899769	0.000617465291378	0.000127301214258
GO:0004973	0.	0.	0.	0.	0.	0.	0.	0.	0.	0.	0.	0.	0.	0.	0.	0.	0.	0.	0.	0.	0.
GO:0004978	0.914150833407	0.0524017750432	0.049009032982	0.0279125835503	0.0421353371608	0.572865224577	0.499397381994	0.632608671341	0.325022802725	0.0162539917087	0.0124074074273	0.00560170548396	0.179528494134	0.00944894970622	0.0154936225842	1.19838957432	0.127828529876	0.00484416296373	0.137557759464	0.0390269582571	0.0466182251291
GO:0004979	0.767692500073	0.0261517750431	0.0425506996487	0.0159681391059	0.0203297816052	0.498906891244	0.283216826439	0.239553115785	0.246481136058	0.0071567694865	0.00331018520512	0.00178226103951	0.153000716356	0.00792117192844	0.0103547336953	0.371167352096	0.095189640987	0.00192749629707	0.0895022039083	0.0102075138126	0.0203682251291
GO:0004980	0.602529864297	0.0330078280921	0.0182185463802	0.016869076504	0.0267136284836	0.466815599567	0.294142976893	0.44695603471	0.149368590835	0.0107433999087	0.00965609365836	0.00416502909483	0.0806612460027	0.00422109855715	0.00786172728111	0.947219033733	0.0619566914223	0.00334069822929	0.0732423085611	0.0305110645713	0.0293665354019
GO:0004981	1.91553695725	0.147250940381	0.205734418684	0.087063973221	0.115347618495	0.977340922703	1.53101834823	1.55241291671	1.80257102651	0.0418630272785	0.0237937157309	0.011833441447	0.880648297711	0.0392966665769	0.120877739714	2.10861806182	0.562919442907	0.0116975629874	0.480047762739	0.0740666684628	0.0540816841686
GO:0004982	0.368214592893	0.0202734842762	0.0352806391407	0.0147738961788	0.014724218784	0.178571798701	0.233887264011	0.161701437462	0.212480772504	0.00493853305946	0.00167661430841	0.00103675395116	0.162400404675	0.00807996233811	0.00816851517667	0.359990434534	0.0879534076001	0.00127209468786	0.0755602590168	0.00507486038057	0.00934960620559
GO:0004984	62.0565123547	0.0417740333502	0.000224584056106	0.0833971782342	0.00603717071108	22.4530353529	0.703878820591	0.227817569122	0.406773835171	2.84251642947e-05	7.44144765884e-06	5.26535852623e-06	1.1033186525	0.0476551473834	0.000854775583036	1.68353539875	0.346645791755	7.11114841549e-06	0.173192757975	2.20523318349e-05	4.54647193778e-06
GO:0004986	0.092053648223	0.00506837106904	0.00882015978516	0.00369347404469	0.00368105469599	0.0446429496752	0.0584718160026	0.0404253593655	0.0531201931259	0.00123463326486	0.000419153577101	0.000259188487789	0.0406001011687	0.00201999058453	0.00204212879416	0.0899976086334	0.0219883519	0.000318023671963	0.268890064754	0.00126871509514	0.00233740155139
GO:0004987	0.092053648223	0.00506837106904	0.00882015978516	0.00369347404469	0.00368105469599	0.0446429496752	0.0584718160026	0.0404253593655	0.0531201931259	0.00123463326486	0.000419153577101	0.000259188487789	0.0406001011687	0.00201999058453	0.00204212879416	0.0899976086334	0.0219883519	0.000318023671963	0.268890064754	0.00126871509514	0.00233740155139
GO:0004988	0.092053648223	0.00506837106904	0.00882015978516	3.00369347404	0.00368105469599	0.0446429496752	0.0584718160026	0.0404253593655	0.0531201931259	0.00123463326486	0.000419153577101	0.000259188487789	0.0406001011687	0.00201999058453	0.00204212879416	0.0899976086334	0.0219883519	0.000318023671963	0.268890064754	0.00126871509514	0.00233740155139
GO:0004989	1.22850137275	0.00464155926112	2.49537840117e-05	0.00926635313713	0.000670796745676	1.27255948366	0.0782087578434	0.0253130632358	0.0451970927967	3.1583515883e-06	8.26827517649e-07	5.85039836247e-07	0.122590961389	0.00529501637593	9.49750647817e-05	0.18705948875	0.0385161990838	7.90127601722e-07	0.019243639775	2.45025909277e-06	5.05163548642e-07
GO:0004990	0.184107296446	0.0101367421381	0.0176403195704	0.0073869480894	0.007362109392	0.0892858993506	0.116943632006	0.0808507187312	0.106240386252	0.00246926652973	0.000838307154204	0.000518376975578	0.0812002023375	0.00403998116906	0.00408425758833	0.179995217267	0.0439767038001	0.000636047343928	0.0377801295084	0.00253743019028	0.00467480310278
GO:0004991	2.21420877399	0.000234254582081	0.000490001576958	0.000139297965385	0.0131720088242	0.0793498608715	0.0811901540162	0.406147423538	0.0693247312812	6.20185402794e-05	1.62358858011e-05	1.14880549663e-05	0.0436043327347	0.0130657761092	0.00186496490844	0.218622688188	0.0290453638279	1.55152329065e-05	0.0142387446735	4.8114178549e-05	9.91957513697e-06
GO:0004992	2.05651235475	0.0417740333502	0.000224584056106	0.0833971782342	0.00603717071108	1.4530353529	0.703878820591	0.227817569122	0.406773835171	2.84251642947e-05	7.44144765884e-06	5.26535852623e-06	1.1033186525	0.0476551473834	0.000854775583036	1.68353539875	0.346645791755	7.11114841549e-06	0.173192757975	2.20523318349e-05	4.54647193778e-06
GO:0004994	0.311620969109	0.019393946951	0.0307904866016	0.0110435070462	0.0154217086771	0.10604962501	0.205254405101	0.185652636631	0.175654211889	0.00551059179999	0.00275131376898	0.00143667638912	0.0988672481308	0.00522785114904	0.00763189530309	0.251170540583	0.0658718384533	0.00150346473444	0.0643154509024	0.00851589368573	0.0172516897272
GO:0004996	0.41130247095	0.00835480667002	4.49168112211e-05	0.0166794356468	0.00120743414222	0.29060707058	0.140775764118	0.0455635138245	0.0813547670341	5.68503285894e-06	1.48828953177e-06	1.05307170524e-06	0.220663730501	0.00953102947668	0.000170955116607	0.33670707975	0.0693291583509	1.4222296831e-06	0.0346385515951	4.41046636698e-06	9.09294387554e-07
GO:0004997	1.68550411825	0.0139246777834	7.48613520351e-05	0.0277990594114	0.00201239023703	0.484345117634	0.23462627353	0.0759391897074	0.13559127839	9.47505476489e-06	2.48048255294e-06	1.75511950874e-06	0.367772884168	0.0158850491278	0.000284925194346	0.561178466251	0.115548597252	2.37038280516e-06	0.0577309193252	7.3507772783e-06	1.51549064592e-06
GO:0004998	0.494075597336	0.0180376028202	0.0377301214258	0.0107259433346	0.0142446794621	0.109939287113	0.251641859251	0.273351612482	1.33800430866	0.00477542760152	0.00125016320669	0.000884580232406	0.357533620577	0.00606476041259	0.14360229795	0.833946990468	0.236493014754	0.0011946729338	0.0963833398616	0.00370479174827	0.000763807285547
GO:0004999	2.21420877399	0.000234254582081	0.000490001576958	0.000139297965385	0.0131720088242	0.0793498608715	0.0811901540162	0.406147423538	0.0693247312812	6.20185402794e-05	1.62358858011e-05	1.14880549663e-05	0.0436043327347	0.0130657761092	0.00186496490844	0.218622688188	0.0290453638279	1.55152329065e-05	0.0142387446735	4.8114178549e-05	9.91957513697e-06
GO:0005000	0.184107296446	0.0101367421381	0.0176403195704	0.0073869480894	0.007362109392	0.0892858993506	0.116943632006	0.0808507187312	0.106240386252	0.00246926652973	0.000838307154204	0.000518376975578	0.0812002023375	0.00403998116906	0.00408425758833	0.179995217267	0.0439767038001	0.000636047343928	0.0377801295084	0.00253743019028	0.00467480310278
GO:0005001	1.16495648496	0.169253697514	0.0377837432567	0.344121306529	0.0146021216451	3.92801611804	3.02278369544	5.28675264299	4.87633529569	0.14770920889	0.0034236115154	0.000896143567133	0.64347434219	0.14894405155	0.143649529678	1.31870200248	0.379382970331	0.00121342131258	4.10215517441	0.0353792849152	0.00124535811035
GO:0005004	0.375998294096	0.000359191858016	0.000546379274802	0.00438365613459	0.0115135391752	1.1784630153	0.96429091084	0.279015563059	0.213692844065	0.000212944054586	0.0139552760903	1.34876454271e-05	0.0329474273307	8.44164205789e-05	0.0450843696202	0.383154324149	0.0784101990854	0.00849673971361	0.0113591448026	0.018498904597	0.018276632993
GO:0005005	0.375998294096	0.000359191858016	0.000546379274802	0.00438365613459	0.0115135391752	1.1784630153	0.96429091084	0.279015563059	0.213692844065	0.000212944054586	0.0139552760903	1.34876454271e-05	0.0329474273307	8.44164205789e-05	1.04508436962	0.383154324149	0.0784101990854	0.00849673971361	0.0113591448026	0.018498904597	0.018276632993
GO:0005007	0.751996588192	0.000718383716032	0.0010927585496	0.00876731226918	0.0230270783503	2.35692603059	1.92858182168	0.558031126119	0.427385688131	0.000425888109173	0.0279105521805	2.69752908543e-05	0.0658948546613	1.00016883284	0.0901687392404	1.7663086483	0.156820398171	0.0169934794272	0.0227182896052	0.0369978091939	0.0365532659861
GO:0005008	0.751996588192	0.000718383716032	0.0010927585496	0.00876731226918	0.0230270783503	2.35692603059	1.92858182168	0.558031126119	0.427385688131	0.000425888109173	0.0279105521805	2.69752908543e-05	0.0658948546613	0.000168832841158	0.0901687392404	0.766308648298	0.156820398171	0.0169934794272	0.0227182896052	0.0369978091939	0.0365532659861
GO:0005009	0.751996588192	0.000718383716032	0.0010927585496	0.00876731226918	0.0230270783503	2.35692603059	1.92858182168	0.558031126119	0.427385688131	0.000425888109173	0.0279105521805	2.69752908543e-05	0.0658948546613	0.000168832841158	0.0901687392404	0.766308648298	0.156820398171	0.0169934794272	0.0227182896052	0.0369978091939	0.0365532659861
GO:0005010	0.751996588192	0.000718383716032	0.0010927585496	0.00876731226918	0.0230270783503	2.35692603059	1.92858182168	1.55803112612	0.427385688131	0.000425888109173	0.0279105521805	2.69752908543e-05	0.0658948546613	0.000168832841158	0.0901687392404	0.766308648298	0.156820398171	0.0169934794272	0.0227182896052	0.0369978091939	0.0365532659861
GO:0005011	0.751996588192	0.000718383716032	0.0010927585496	0.00876731226918	0.0230270783503	2.35692603059	1.92858182168	0.558031126119	0.427385688131	0.000425888109173	0.0279105521805	2.69752908543e-05	0.0658948546613	0.000168832841158	0.0901687392404	0.766308648298	0.156820398171	0.0169934794272	0.0227182896052	0.0369978091939	0.0365532659861
GO:0005012	0.	0.	0.	0.	0.	0.	0.	0.	0.	0.	0.	0.	0.	0.	0.	0.	0.	0.	0.	0.	0.
GO:0005013	0.	0.	0.	0.	0.	0.	0.	0.	0.	0.	0.	0.	0.	0.	0.	0.	0.	0.	0.	0.	0.
GO:0005014	0.	0.	0.	0.	0.	0.	0.	0.	0.	0.	0.	0.	0.	0.	0.	0.	0.	0.	0.	0.	0.
GO:0005015	0.	0.	0.	0.	0.	0.	0.	0.	0.	0.	0.	0.	0.	0.	0.	0.	0.	0.	0.	0.	0.
GO:0005016	0.	0.	0.	0.	0.	0.	0.	0.	0.	0.	0.	0.	0.	0.	0.	0.	0.	0.	0.	0.	0.
GO:0005018	0.375998294096	0.000359191858016	0.000546379274802	0.00438365613459	0.0115135391752	1.1784630153	0.96429091084	0.279015563059	0.213692844065	0.000212944054586	0.0139552760903	1.34876454271e-05	0.0329474273307	8.44164205789e-05	0.0450843696202	0.383154324149	0.0784101990854	0.00849673971361	0.0113591448026	0.018498904597	0.018276632993
GO:0005019	0.375998294096	0.000359191858016	0.000546379274802	0.00438365613459	0.0115135391752	1.1784630153	0.96429091084	0.279015563059	0.213692844065	0.000212944054586	0.0139552760903	1.34876454271e-05	0.0329474273307	8.44164205789e-05	0.0450843696202	0.383154324149	0.0784101990854	0.00849673971361	0.0113591448026	0.018498904597	0.018276632993
GO:0005020	0.751996588192	0.000718383716032	0.0010927585496	0.00876731226918	0.0230270783503	2.35692603059	1.92858182168	0.558031126119	0.427385688131	0.000425888109173	0.0279105521805	2.69752908543e-05	0.0658948546613	0.000168832841158	0.0901687392404	0.766308648298	0.156820398171	0.0169934794272	0.0227182896052	0.0369978091939	0.0365532659861
GO:0005021	4.75199658819	0.000718383716032	0.0010927585496	0.00876731226918	0.0230270783503	2.35692603059	1.92858182168	0.558031126119	0.427385688131	0.000425888109173	0.0279105521805	2.69752908543e-05	0.0658948546613	0.000168832841158	0.0901687392404	6.7663086483	0.156820398171	0.0169934794272	5.02271828961	0.0369978091939	0.0365532659861
GO:0005027	0.	0.	0.	0.	0.	0.	0.	0.	0.	0.	0.	0.	0.	0.	0.	0.	0.	0.	0.	0.	0.
GO:0005028	0.	0.	0.	0.	0.	0.	0.	0.	0.	0.	0.	0.	0.	0.	0.	0.	0.	0.	0.	0.	0.
GO:0005029	0.	0.	0.	0.	0.	0.	0.	0.	0.	0.	0.	0.	0.	0.	0.	0.	0.	0.	0.	0.	0.
GO:0005031	4.83329705792	0.293812452203	1.09839416124	0.164396481367	0.237834861777	0.809228902815	3.81385091198	2.76411848701	2.58369527602	1.18833304008	0.183395804707	0.119586910927	7.96832942052	0.0522775301181	0.121138009645	2.5348077104	5.4619325744	0.0530523629219	0.665285144357	0.474012889701	0.464540633801
GO:0005034	0.494075597336	0.0180376028202	0.0377301214258	0.0107259433346	0.0142446794621	0.109939287113	0.251641859251	0.273351612482	1.33800430866	0.00477542760152	0.00125016320669	0.000884580232406	0.357533620577	0.00606476041259	0.14360229795	0.833946990468	0.236493014754	0.0011946729338	0.0963833398616	0.00370479174827	0.000763807285547
GO:0005037	0.	0.	0.	0.	0.	0.	0.	0.	0.	0.	0.	0.	0.	0.	0.	0.	0.	0.	0.	0.	0.
GO:0005038	0.	0.	0.	0.	0.	0.	0.	0.	0.	0.	0.	0.	0.	0.	0.	0.	0.	0.	0.	0.	0.
GO:0005039	0.	0.	0.	0.	0.	0.	0.	0.	0.	0.	0.	0.	0.	0.	0.	0.	0.	0.	0.	0.	0.
GO:0005040	0.247037798668	0.00901880141011	1.01886506071	0.00536297166732	0.00712233973104	0.0549696435566	0.125820929625	0.136675806241	0.669002154328	0.00238771380076	0.000625081603343	0.000442290116203	0.178766810288	0.00303238020629	0.071801148975	0.416973495234	0.118246507377	0.000597336466902	0.0481916699308	0.00185239587414	0.000381903642773
GO:0005041	6.52299150238	0.507407690299	0.158040986639	0.283671613643	0.410869253312	1.37492334726	10.0798733988	5.2347004976	2.76971511729	0.327792034789	0.320473847036	0.208945376536	2.56050137819	0.089211392552	0.158140655148	2.62318337178	14.9696971247	0.0923936327633	2.62810525018	0.828133260072	0.812659681421
GO:0005042	0.494075597336	0.0180376028202	0.0377301214258	0.0107259433346	0.0142446794621	0.109939287113	0.251641859251	0.273351612482	1.33800430866	0.00477542760152	0.00125016320669	0.000884580232406	0.357533620577	0.00606476041259	0.14360229795	0.833946990468	0.236493014754	0.0011946729338	3.09638333986	0.00370479174827	0.000763807285547
GO:0005043	0.494075597336	0.0180376028202	0.0377301214258	0.0107259433346	0.0142446794621	0.109939287113	0.251641859251	0.273351612482	1.33800430866	0.00477542760152	0.00125016320669	0.000884580232406	0.357533620577	0.00606476041259	0.14360229795	0.833946990468	0.236493014754	0.0011946729338	0.0963833398616	0.00370479174827	0.000763807285547
GO:0005044	5.49407559734	0.0180376028202	0.0377301214258	0.0107259433346	0.0142446794621	0.109939287113	4.25164185925	0.273351612482	20.3380043087	0.00477542760152	0.00125016320669	0.000884580232406	2.35753362058	0.00606476041259	0.14360229795	0.833946990468	8.23649301475	0.0011946729338	1.09638333986	6.00370479175	0.000763807285547
GO:0005045	0.	0.	0.	0.	0.	0.	0.	0.	0.	0.	0.	0.	0.	0.	0.	0.	0.	0.	0.	0.	0.
GO:0005046	0.0159410430839	0.00285714285715	0.000702947845806	0.00130007558579	0.00237339380197	0.00804988662133	0.0303325774755	0.233257747543	0.00854875283448	0.000990173847318	0.000990173847318	0.000415721844294	0.0028873771731	0.000166288737717	0.00055933484505	0.00840513983373	0.00355253212397	0.000317460317461	0.338563869992	0.0507558578987	0.016462585034
GO:0005047	0.468666666667	0.084	0.0206666666667	0.238222222222	0.0697777777778	0.236666666667	0.691777777778	12.2577777778	0.251333333333	0.0291111111111	0.0291111111111	0.0122222222222	0.0848888888889	0.00488888888888	0.0164444444444	0.247111111111	0.104444444444	0.00933333333333	0.153777777778	0.0922222222222	0.084
GO:0005050	0.	0.	0.	0.	0.	0.	0.	0.	0.	0.	0.	0.	0.	0.	0.	0.	0.	0.	0.	0.	0.
GO:0005052	0.0159410430839	0.00285714285715	0.000702947845806	0.00130007558579	0.00237339380197	0.341383219954	0.696999244141	0.233257747543	0.00854875283448	0.000990173847318	0.000990173847318	0.000415721844294	0.0028873771731	0.000166288737717	0.00055933484505	0.00840513983373	0.00355253212397	0.000317460317461	0.00523053665912	0.0507558578987	0.016462585034
GO:0005053	0.0159410430839	0.00285714285715	0.000702947845806	0.00130007558579	0.00237339380197	0.341383219954	0.696999244141	1.23325774754	0.00854875283448	0.000990173847318	0.000990173847318	0.000415721844294	0.0028873771731	0.000166288737717	0.00055933484505	0.00840513983373	0.00355253212397	0.000317460317461	0.00523053665912	0.0507558578987	0.016462585034
GO:0005054	0.	0.	0.	0.	0.	0.	0.	0.	0.	0.	0.	0.	0.	0.	0.	0.	0.	0.	0.	0.	0.
GO:0005055	0.494075597336	0.0180376028202	0.0377301214258	0.0107259433346	0.0142446794621	0.109939287113	0.251641859251	1.27335161248	1.33800430866	0.00477542760152	0.00125016320669	0.000884580232406	0.357533620577	0.00606476041259	0.14360229795	0.833946990468	0.236493014754	0.0011946729338	0.0963833398616	0.00370479174827	0.000763807285547
GO:0005056	0.494075597336	0.0180376028202	0.0377301214258	0.0107259433346	0.0142446794621	0.109939287113	0.251641859251	0.273351612482	1.33800430866	0.00477542760152	0.00125016320669	0.000884580232406	0.357533620577	0.00606476041259	0.14360229795	0.833946990468	0.236493014754	0.0011946729338	0.0963833398616	0.00370479174827	0.000763807285547
GO:0005061	1.24702380952	0.025	0.0077380952381	0.00912698412699	0.00873015873016	0.325595238095	1.08194444444	0.401587301588	0.188690476191	0.0045634920635	0.0045634920635	0.0537698412699	0.59007936508	0.0829365079365	0.0146825396825	3.47777777778	0.23253968254	0.00119047619048	0.287301587302	0.15376984127	0.0464285714286
GO:0005065	0.	0.	0.	0.	0.	0.	0.	0.	0.	0.	0.	0.	0.	0.	0.	0.	0.	0.	0.	0.	0.
GO:0005068	0.916428571429	0.065	0.0167857142857	0.0284523809524	0.0479761904762	0.310714285714	1.97333333333	0.986904761905	9.75142857143	0.0204761904762	0.0204761904762	0.0345238095238	1.3480952381	0.0445238095238	0.017619047619	0.893333333334	0.181547619048	0.00642857142857	0.239761904762	0.134523809524	0.0757142857143
GO:0005069	0.623511904762	0.0125	0.00386904761905	0.00456349206349	0.00436507936508	0.162797619048	7.54097222222	0.200793650794	8.5943452381	0.00228174603174	0.00228174603174	0.0268849206349	0.29503968254	0.0414682539683	0.00734126984127	0.738888888889	0.11626984127	0.000595238095238	0.143650793651	0.0768849206349	0.0232142857143
GO:0005070	42.8550648148	2.39605555555	0.677953703703	1.26490123457	2.78082098765	10.9860648148	45.3957932099	24.8004320987	11.2016018518	1.38370061728	1.36147839506	1.59442901234	14.8411049383	0.508882716049	0.561191358024	22.6681728395	5.72663580247	0.389685185185	26.4379876543	4.51554012345	3.95161111111
GO:0005073	0.	0.	0.	0.	0.	0.	0.	0.	0.	0.	0.	0.	0.	0.	0.	0.	0.	0.	0.	0.	0.
[truncated: 5,945 more rows]
