# Supplementary material for: An Atlas of the Speed of Copy Number Changes in Animal Gene Families and Its Implications
Source: PLoS One. 2009 Oct 23;4(10):e7342. doi: 10.1371/journal.pone.0007342 (PMC2761543; doi:10.1371/journal.pone.0007342)
Supplement: Text S3 — Cellular processes (0.43 MB TXT) [file pone.0007342.s003.txt]

Patterns	P0	P1	P2	P3	P4	P5	P6	P7	P8	P9	P10	P11	P12	P13	P14	P15	P16	P17	P18	P19	P20
GO:0000015	0.409407965119	0.323136611719	0.00215563858854	0.142092032309	1.28147261979	1.36109937254	4.95794374472	2.90678859527	1.17682399761	0.322338247558	0.0463968912722	0.00673604734881	1.20916846633	0.175346942966	0.357910505322	1.2463391817	0.477661705121	0.215247737779	1.04406680189	0.387872270257	1.47114488342
GO:0000108	0.152565132832	0.0351407576532	0.00738778350038	0.0197414561912	0.0270969847329	0.0674848986951	1.40672369036	0.268533574	0.139947757217	0.858964286001	0.0342066255159	0.0263141214213	0.0639310315371	0.0089074580839	0.00952794997909	0.152327734882	0.0340850614923	0.00964462626637	0.083789041606	0.0449837830393	0.058538985865
GO:0000110	0.152565132832	0.0351407576532	0.00738778350038	0.0197414561912	0.0270969847329	0.0674848986951	1.40672369036	0.268533574	0.139947757217	0.858964286001	0.0342066255159	0.0263141214213	0.0639310315371	0.0089074580839	0.00952794997909	0.152327734882	0.0340850614923	0.00964462626637	0.083789041606	0.0449837830393	0.058538985865
GO:0000111	0.152565132832	0.0351407576532	0.00738778350038	0.0197414561912	0.0270969847329	0.0674848986951	1.40672369036	0.268533574	0.139947757217	0.858964286001	0.0342066255159	0.0263141214213	0.0639310315371	0.0089074580839	0.00952794997909	0.152327734882	0.0340850614923	0.00964462626637	0.083789041606	0.0449837830393	0.058538985865
GO:0000113	0.152565132832	0.0351407576532	0.00738778350038	0.0197414561912	0.0270969847329	0.0674848986951	1.40672369036	0.268533574	0.139947757217	0.858964286001	0.0342066255159	0.0263141214213	0.0639310315371	0.0089074580839	0.00952794997909	0.152327734882	0.0340850614923	0.00964462626637	0.083789041606	0.0449837830393	0.058538985865
GO:0000119	2.12695677185	0.0936725348264	5.05837196637	0.0163403126732	0.0217343669371	0.102699805305	14.6492575303	28.2610028944	7.06109204967	0.134763795033	0.0858636074501	0.0745445052177	1.84566614529	0.0101152990045	0.0183787771672	1.14264949507	0.0487822251207	0.0674639241082	0.249026156243	0.0372879032537	5.14570667019
GO:0000124	0.022252966051	0.0291796917846	0.000379038742685	0.250106105926	0.0072839893957	0.000666881852633	0.311358815132	0.729616901911	0.00689020811474	0.000875089578137	0.00770041303539	0.0504840552287	0.0697770528915	6.56837597694e-05	0.000119342708878	2.25092629542	0.00031676769559	0.000438077429274	0.0944741958198	0.857384986384	0.0366604329233
GO:0000125	0.022252966051	0.0291796917846	0.000379038742685	0.250106105926	0.0072839893957	0.000666881852633	0.311358815132	0.729616901911	0.00689020811474	0.000875089578137	0.00770041303539	0.0504840552287	0.0697770528915	6.56837597694e-05	0.000119342708878	2.25092629542	0.00031676769559	0.000438077429274	0.0944741958198	1.85738498638	0.0366604329233
GO:0000126	0.155770762357	0.204257842492	0.00265327119879	0.750742741485	0.0509879257699	0.00466817296841	2.17951170592	1.10731831338	0.0482314568031	0.00612562704695	0.0539028912477	0.353388386601	0.48843937024	0.000459786318385	0.000835398962142	1.75648406796	0.00221737386912	0.00306654200491	0.661319370738	0.00169490469335	0.256623030463
GO:0000127	0.155770762357	0.204257842492	0.00265327119879	0.750742741485	0.0509879257699	0.00466817296841	3.17951170592	3.10731831338	0.0482314568031	0.00612562704695	0.0539028912477	0.353388386601	0.48843937024	0.000459786318385	0.000835398962142	1.75648406796	0.00221737386912	0.00306654200491	3.66131937074	0.00169490469335	0.256623030463
GO:0000131	1.36873822975	0.57104519774	0.0557438794726	0.356167608286	0.378389830508	0.998446327683	4.18366290018	4.43827683615	2.64741054614	0.434133709981	0.312429378531	0.24538606403	1.13474576271	0.134510357815	0.111252354049	1.88578154425	0.233945386064	0.0893596986816	0.826459510357	0.934745762711	0.691760828625
GO:0000136	4.27857501703	0.760908324548	0.0248318811798	0.384381515148	2.65976490567	2.70114968104	6.71412489626	13.3252439753	4.58185275599	0.162770146998	0.132431952108	0.868866182867	1.92925843087	0.942057530496	0.120142873111	2.04640909413	0.841401120616	0.0392251581219	2.04742029898	1.3317031835	2.43254147166
GO:0000138	2.77738700637	0.135370450577	0.00226713251494	0.256977217726	2.11064100145	0.717986246434	2.14934791073	8.9832959988	2.16090731742	0.00794489867506	0.0122378610278	0.362396359532	0.319443607319	0.18514034121	0.0168414627514	0.524845982863	0.154657289576	0.00382750417423	0.774753478158	0.413246514554	1.45257164022
GO:0000142	0.447319242481	0.13079808854	0.00410980385586	0.0700251081306	0.0880626151163	0.913706737469	1.14215184776	0.881344559925	0.776267151897	0.1000517914	0.0627849862858	0.023259991311	0.269754708427	0.0405703182298	0.00896120059676	4.43676125216	0.0776539534539	0.00751998003287	0.250827923989	0.121765139382	0.0661219706026
GO:0000144	1.29054484285	0.0873367672842	0.00612328631385	0.0340687219057	0.0569894619902	0.304915241978	1.21948769809	0.622324652693	0.799503641778	0.0666619166854	0.0736044914046	0.0289425831023	1.0062676706	0.0431018210693	0.0117927477498	0.644007703017	0.046416645611	0.00755310152041	0.518845755964	0.143488597288	0.186637647969
GO:0000145	0.339050742246	1.01636619237	3.00307522752	0.00586948944935	0.0079713413012	0.0599351776198	0.29257457708	11.1772467703	0.219239994588	0.0131401786896	0.0149044161114	0.00951502650327	0.248880038509	0.00393776461058	0.0138875533444	0.0520208493436	0.0323558289279	0.00895619287297	0.121356690847	0.0120364286438	0.0965536721404
GO:0000148	0.320182344223	0.0920610835918	0.0852867993604	0.0445298744005	0.00879769874514	0.211636719292	0.640400817327	0.515542098919	0.769056969155	0.0246037285532	0.0179289795452	0.00632351647712	0.317032528762	0.0224223312562	0.0331578566204	0.585094397213	0.277184047809	0.0108448305428	0.177887589434	0.051649381133	0.1043874134
GO:0000159	2.38942265629	0.611421708342	0.0574612162515	0.361748952817	0.38397117504	2.29053390464	6.54986330681	4.59947800283	2.67580389188	0.443226113264	0.32534759697	0.253972747924	1.14941951053	0.145243712683	0.114782509099	1.96011364884	0.244011035528	0.0949983321087	0.868687031828	0.947625788553	0.726470393875
GO:0000164	0.309173911789	0.15555188725	0.0313485357745	0.0606327412671	0.0816512597855	1.58790796302	3.29689759746	1.09818680698	0.469205100298	0.0460435175332	0.109271796593	0.0981315677613	0.405379962504	0.0431042745165	0.0294572580009	0.479630284118	0.105765194348	0.0251332975827	0.384531350724	0.124836240531	0.223807572155
GO:0000172	0.311512538408	0.196502378828	0.00556546734066	0.448350926752	0.133731043711	0.291365596194	1.8787454158	5.56319878085	0.812363712955	1.34982282684	0.455917335712	0.341862424423	0.132091882248	0.0235268609376	0.0604606502131	0.211093765487	0.0208655466349	0.0639136683517	0.471129447914	6.54261819804	2.2870663594
GO:0000176	2.59465901501	0.493942817435	0.0721425869268	0.296350366402	0.351594648763	0.888955986505	4.49908782991	15.7885657589	2.15914574013	0.366130037355	6.35881991321	0.280297491484	0.946054362057	0.120349591088	0.107146455374	1.85111166572	0.310090124766	0.0990442437103	0.905734184186	0.736855176004	3.67495906044
GO:0000177	0.977959496986	0.403122302872	0.0575591925436	0.233317375767	0.265447005396	0.810220119412	4.05561440326	6.19789816152	1.76876310385	0.258740502873	6.25520279657	0.21251818494	0.962983804565	0.099976434879	0.0872007014995	1.35393446736	0.224065175135	0.0676778767252	0.765763405059	0.579749499633	1.55713369028
GO:0000180	0.	0.	0.	0.	0.	0.	0.	0.	0.	0.	0.	0.	0.	0.	0.	0.	0.	0.	0.	0.	0.
GO:0000181	0.	0.	0.	0.	0.	0.	0.	0.	0.	0.	0.	0.	0.	0.	0.	0.	0.	0.	0.	0.	0.
GO:0000214	1.91539079699	0.210844545919	0.0443267010021	1.11844873715	0.162581908397	0.40490939217	2.44034214215	9.611201444	0.839686543297	0.153785715997	0.205239753095	0.157884728528	0.383586189222	0.0534447485033	0.0571676998744	0.913966409287	0.204510368954	0.0578677575981	3.50273424963	0.269902698235	0.351233915189
GO:0000219	0.	0.	0.	0.	0.	0.	0.	0.	0.	0.	0.	0.	0.	0.	0.	0.	0.	0.	0.	0.	0.
GO:0000222	4.84475305377	0.743301908912	0.521773203724	1.52651481703	0.350208416587	1.34101283158	4.90186679305	3.02987743552	4.18513124896	0.121293245444	0.0892371702093	0.0542925353368	4.65140367773	0.612183239735	0.239546144288	3.9424640966	1.80192552084	0.0698429243948	1.72522635155	0.699533706385	1.13764560733
GO:0000223	4.84475305377	0.743301908912	0.521773203724	1.52651481703	0.350208416587	1.34101283158	4.90186679305	3.02987743552	4.18513124896	0.121293245444	0.0892371702093	0.0542925353368	4.65140367773	0.612183239735	0.239546144288	3.9424640966	1.80192552084	0.0698429243948	1.72522635155	0.699533706385	1.13764560733
GO:0000230	0.	0.	0.	0.	0.	0.	0.	0.	0.	0.	0.	0.	0.	0.	0.	0.	0.	0.	0.	0.	0.
GO:0000231	0.	0.	0.	0.	0.	0.	0.	0.	0.	0.	0.	0.	0.	0.	0.	0.	0.	0.	0.	0.	0.
GO:0000232	0.	0.	0.	0.	0.	0.	0.	0.	0.	0.	0.	0.	0.	0.	0.	0.	0.	0.	0.	0.	0.
GO:0000233	0.	0.	0.	0.	0.	0.	0.	0.	0.	0.	0.	0.	0.	0.	0.	0.	0.	0.	0.	0.	0.
GO:0000235	5.89824552879	0.435602854165	0.00173098630234	0.0424979148316	0.0777301669186	1.69314549217	14.5367257802	6.73312230317	3.10253625165	1.08079955438	1.12997105047	0.376443175085	2.28896041954	0.055181008021	0.0137082457955	6.66784904455	0.734563482934	0.00379075247005	0.325969585209	1.76312243699	3.08951276385
GO:0000243	2.32095797755	0.345010635932	2.39425338791	0.307260508521	1.92789810917	2.96021667529	8.19131415324	19.3081521168	2.05420591123	1.31850687452	1.4238690966	6.99094693347	1.2188757407	1.41220172743	0.425945535554	1.28515612375	0.27204038267	0.429459324095	0.820535601733	4.2071293946	6.54923049401
GO:0000262	4.93580550331	0.79517885102	0.692757236588	2.22292661535	0.712638216494	3.60398244187	9.16026647427	19.3571331368	7.94985079603	0.854526016006	1.20955113668	0.88406699813	4.70169892424	0.621195201866	0.511911965436	2.39938434874	0.369182717669	1.06440685773	2.22410364788	1.85041004589	2.66794038029
GO:0000274	5.17663366544	0.891127520565	1.13633243297	2.96241639347	0.707582215898	3.07367064155	7.06758145273	9.67454274038	4.5926323779	0.800693829172	0.684031788054	0.406838783994	3.61320091019	1.59735962992	0.205086860301	4.21874697826	0.451625606743	0.183825999701	1.78338450928	1.78452498336	3.21845533244
GO:0000299	1.00466101695	1.00985169492	0.00042372881356	1.80137711864	0.201377118644	3.02150423729	16.4382415254	4.23612288136	8.00667372881	0.401800847458	1.40296610169	0.0021186440678	3.4031779661	0.00264830508475	2.00031779661	18.0180084746	0.401377118644	0.0010593220339	1.40953389831	1.4031779661	2.00646186441
GO:0000300	1.00466101695	1.00985169492	0.00042372881356	1.80137711864	0.201377118644	3.02150423729	12.4382415254	10.2361228814	8.00667372881	0.401800847458	1.40296610169	0.0021186440678	3.4031779661	0.00264830508475	0.00031779661017	11.0180084746	0.401377118644	0.0010593220339	1.40953389831	2.4031779661	2.00646186441
GO:0000308	0.74813615974	0.307139994131	0.0482498613609	0.173895382756	0.202321308682	0.63875354163	2.34730866579	2.44426065445	1.32611265409	0.184810706665	0.202253057097	0.171527084582	3.4388912746	0.0774412631355	0.0667761686498	1.03772237142	0.181276631718	0.0516168058687	0.624610213124	0.423818404652	0.434455129152
GO:0000327	0.288988430922	0.0174292039879	0.00387668853057	0.00768075946348	0.010338267515	0.0432594046815	1.75578020792	0.131426958503	0.0602270271262	0.00562120604558	0.0131480415336	0.0120117639089	0.0511079236412	0.00483568415341	0.00346483322563	0.0573490874284	0.0125957151801	0.00280086987714	0.0460945036125	0.0159924345107	0.0260571510574
GO:0000328	0.20038189986	0.167806685576	0.009202581432	0.027006554017	0.0286893649018	0.369303015732	1.34728129971	0.659798214894	0.146162664354	0.0325208525837	0.0555985444275	0.0413728054162	0.0834950898974	0.0451846390803	0.00731859769293	0.323502714742	0.0299581254011	0.018650467631	0.180930248731	0.0613510940182	0.11951958668
GO:0000329	0.291359392242	0.0536379855026	0.0104615761574	0.0196184040081	0.0132887557209	0.125901175081	0.937421555775	0.287471371146	0.206840422336	0.0134332943152	0.0196528734455	0.0125609154022	0.120233540339	0.0119229008018	0.0127077116972	0.230259236716	0.0565868120751	0.00556442665969	0.0954882756147	0.041932658699	0.0501705002228
GO:0000330	0.164258345995	0.165628035077	0.00871799536568	0.0260464590841	0.0273970814624	0.363895590147	1.12780877372	0.643369845081	0.138634285963	0.0318182018281	0.0539550392358	0.0398713349276	0.0771065994422	0.0445801785612	0.00688549353972	0.316334078814	0.0283836610035	0.0183003588964	0.175168435779	0.0593520397043	0.116262442798
GO:0000333	1.21670154168	0.402498270039	0.0497800607195	0.566435314123	0.295948602332	0.66592184935	3.25291603329	6.09085201857	2.64355810379	1.49416347557	0.655888030512	0.499186614834	0.505868654429	0.0762709367952	0.106333507038	1.11356914338	0.202590041149	0.114774699492	0.953404056293	0.811680089098	2.59398973648
GO:0000343	0.0932279263002	0.0400598243299	0.0041391553383	0.0237776677954	0.0255662243214	0.0737883148585	0.291742733136	0.308729752939	0.177126292342	0.0290159177763	0.0223125904033	0.01752051766	0.0800237874834	0.00955448551302	0.00826738435406	0.130217491932	0.0181828612843	0.00661146399195	0.0612806915513	0.0617374527534	0.0509862854722
GO:0000344	0.0932279263002	0.0400598243299	0.0041391553383	0.0237776677954	0.0255662243214	0.0737883148585	0.291742733136	0.308729752939	0.177126292342	0.0290159177763	0.0223125904033	0.01752051766	0.0800237874834	0.00955448551302	0.00826738435406	0.130217491932	0.0181828612843	0.00661146399195	0.0612806915513	0.0617374527534	0.0509862854722
GO:0000345	0.571573674331	0.390274688566	0.00902552935222	0.186294177291	0.328452542553	1.45934616686	4.42300152317	3.38846851929	1.50031968247	0.368340527449	0.0808401375796	0.0369188345006	1.34242844676	0.191547649128	0.36193406191	1.47200722227	0.486967238245	0.220286814464	1.12947205459	0.503979784318	1.51884326615
GO:0000408	1.37894002348	0.575893852448	0.055855987096	0.356531958062	0.378754180284	1.0287994667	4.24983442485	4.52182504243	2.6559026986	0.443578777245	0.317698436827	0.245946602146	1.14455517975	0.135211030461	0.122547197098	1.89727257564	0.256731260503	0.096366425139	0.846919151613	0.935586569886	0.736071366741
GO:0000417	0.00295936531115	0.00218350897031	0.00136065189682	0.000380893069305	0.000506628599933	0.0023939348556	0.0151342081646	0.362727340195	0.0247340804119	0.00314134720356	0.00200148269114	0.00173763415426	0.0197124975592	0.000235787855582	0.000428409724176	0.00332516305516	0.00113711480468	0.00157258564355	0.185291984994	0.000869181894024	0.00339642587845
GO:0000419	0.0741526645734	0.0491524390113	0.0273494079746	0.0128160518083	0.0156151168778	0.0475801518446	0.328434959767	0.602062546967	0.519566971464	0.0634646552317	0.0413584214047	0.0374465126082	0.397372668568	0.00636019921194	0.00462136805144	0.0887400478752	0.0147922274169	0.0286677822132	0.116196998499	0.0311471835005	0.0555761506768
GO:0000420	0.0741526645734	0.0491524390113	0.0273494079746	0.0128160518083	0.0156151168778	0.0475801518446	0.328434959767	0.602062546967	0.519566971464	0.0634646552317	0.0413584214047	0.0374465126082	0.397372668568	0.00636019921194	0.00462136805144	0.0887400478752	0.0147922274169	0.0286677822132	0.116196998499	0.0311471835005	0.0555761506768
GO:0000421	0.471977161569	0.064531237995	0.012884506489	0.0244188786728	0.0197501729178	0.152938303006	2.03478418573	8.36961322021	0.244482314289	0.0169465480937	0.027870399404	0.0200682678453	0.152175992615	0.0149452033977	0.0148732324632	0.266102416359	0.0644591340627	0.0073149703329	6.12429734037	0.0519279302682	7.06645621963
GO:0000438	0.177514080792	0.217622182185	0.0080719212197	0.752592574231	0.0533281270854	0.0443576579187	2.30470664243	2.30550314642	0.153186522876	0.0278219484054	1.06697773204	0.360725697919	0.575127527762	0.00208003160089	0.0138010399357	1.78094323526	0.0294379960468	0.0162063524721	0.704417753471	0.00592552125493	1.31417962951
GO:0000440	0.162766926554	0.0399894123617	0.00749989112369	0.020105805967	0.0274613345087	0.0978380377086	1.47289521502	0.352081780278	0.148439909683	0.868409353266	0.0394756838119	0.0268746595379	0.0737404485775	0.00960813072964	0.0208227930284	0.163818766272	0.0568709359318	0.0166513527238	0.104248682862	0.0458245902141	0.102849523982
GO:0000445	1.37308619549	0.316266818879	0.0664900515035	0.177673105721	0.243872862597	0.607364088257	2.16051321323	2.41680216601	1.25952981495	0.230678573996	0.307859629644	0.236827092792	0.575379283835	0.0801671227552	0.0857515498119	1.37094961394	0.306765553432	0.0868016363975	0.754101374455	0.404854047354	0.526850872786
GO:0000446	0.474183290945	0.403301822937	0.0297441253548	0.0613464871026	0.512685027826	0.215792333138	0.80449023085	1.39793876023	1.55764743394	0.0943946495613	0.113770994398	0.0886234688377	0.301619866727	0.0280360494471	0.0309707041148	0.475509113095	0.108590538389	0.0376954273846	0.28370818407	0.139793933956	0.480254187489
GO:0000500	0.88754660682	0.61347223502	0.0108162682837	1.27317725294	0.152228583048	0.605568520889	5.26506324116	6.9292956092	1.41530886726	0.533752126103	1.30699718149	0.526402650019	3.12882928562	0.156857280805	0.223430906325	2.08301494945	0.392280174784	0.013478522825	0.901993941517	0.0530053557545	1.96258394015
GO:0000504	0.	0.	0.	0.	0.	0.	0.	0.	0.	0.	0.	0.	0.	0.	0.	0.	0.	0.	0.	0.	0.
GO:0000506	0.452091018954	0.113488603201	0.0148545296399	0.0235766308841	0.144453275484	0.397254957469	1.20223220297	1.26626957822	0.692508958797	0.0188597483223	2.11056442298	0.0585410146335	0.188274370499	0.0497156059789	0.0992786739353	0.529768613721	0.167426610251	0.0349319978166	0.398497061421	0.207832625904	0.275032214431
GO:0000508	0.0259617937261	0.0340429737487	0.000442211866465	0.125123790247	0.00849798762831	0.00077802882807	0.363251950987	1.3512197189	0.00803857613385	0.00102093784116	0.00898381520795	0.0588980644334	0.248073228374	7.66310530642e-05	0.000139233160357	0.292747344659	0.000369562311521	0.000511090334152	0.110219895123	0.000282484115559	0.0427705050771
GO:0000509	0.0259617937261	0.0340429737487	0.000442211866465	0.125123790247	0.00849798762831	0.00077802882807	0.363251950987	1.3512197189	0.00803857613385	0.00102093784116	0.00898381520795	0.0588980644334	0.248073228374	7.66310530642e-05	0.000139233160357	0.292747344659	0.000369562311521	0.000511090334152	0.110219895123	0.000282484115559	0.0427705050771
GO:0000783	3.69084850145	0.0283647109849	1.00305514262	0.0789928571352	0.0241955906899	0.416804621995	4.14813465523	2.28456481109	7.39577207424	0.0196609891535	0.0254598274771	0.0177299128526	8.50661487405	0.0115009218476	0.0271835876754	0.089085518981	0.115839980761	1.91760103201	0.179456815062	0.0200469013665	0.0665659064132
GO:0000787	6.61662279823	1.44596702781	4.73603292327	4.88945152901	0.922733482186	1.66769311465	9.75161394546	6.06030833879	11.4779472044	0.09042309608	0.599933326923	1.64882112132	2.16578632221	0.448802765573	1.14207461259	3.1012123703	0.231576869863	0.242190309691	1.19716188783	5.19692148778	0.458686518135
GO:0000788	3.98934534221	0.669733392697	4.6689422669	4.37460647191	0.681451948773	0.507008169132	4.84100275215	1.28778963377	6.62759994122	0.010663384875	0.348563723426	0.771439233	0.736966516341	0.339728754221	1.01247144538	1.48417618048	0.081617083521	0.0209129495439	0.112460381281	3.18767770389	0.0309340289392
GO:0000797	2.11447195478	0.128013469068	0.000457382287818	0.272311805139	1.63288351476	0.826936185952	2.22655280564	1.41424947991	1.81681437394	0.0157996598015	0.0252663310169	0.0177158967109	0.250803373467	0.0179187996664	0.0482951879929	0.15953526948	0.0352265897876	0.0886163858078	0.191293859994	0.00448577380797	0.0705529941107
GO:0000798	1.52565984294	0.0608302793021	0.004658086387	0.169959098816	0.316214120511	1.39558317791	1.13032180057	2.3214871772	0.799910594548	0.017648928763	0.0344359944054	0.0287386463547	0.222390569524	0.0179992770437	0.0317086308918	0.147839850818	0.3287431794	0.0673213286127	0.529639541743	0.0287514462654	0.043754282421
GO:0000799	3.30432534744	0.175152240791	0.00475526413669	0.400620168948	0.94030666671	2.13608539541	11.1606028888	3.00338526508	2.4829000929	0.0203965946523	0.0480429381266	0.0410510052136	0.403329289842	0.0303484176792	0.058300988548	0.277109020342	0.334689143911	0.128432960923	0.654530747549	0.0297226242549	0.0558122003437
GO:0000800	0.486357570159	0.0294455247046	0.00332932048284	0.0760854371348	0.114593413224	2.68150525063	8.16838921089	6.71521153774	3.00888138531	0.010909974043	0.0204416378573	0.0172167949342	0.441767404285	0.00938648118311	0.0141533819073	0.087330174143	0.16907968203	0.0305890096947	6.58151051092	0.0203469414718	0.0232436053279
GO:0000801	0.486357570159	0.0294455247046	0.00332932048284	0.0760854371348	0.114593413224	2.68150525063	13.1683892109	0.715211537742	3.00888138531	0.010909974043	0.0204416378573	0.0172167949342	6.44176740429	0.00938648118311	0.0141533819073	0.087330174143	0.16907968203	0.0305890096947	0.581510510919	0.0203469414718	0.0232436053279
GO:0000802	0.486357570159	0.0294455247046	0.00332932048284	0.0760854371348	0.114593413224	2.68150525063	13.1683892109	0.715211537742	3.00888138531	0.010909974043	0.0204416378573	0.0172167949342	0.441767404285	0.00938648118311	0.0141533819073	1.08733017414	0.16907968203	0.0305890096947	0.581510510919	0.0203469414718	0.0232436053279
GO:0000804	0.352507024089	0.0193060999553	4.18947367838e-05	0.203884871886	0.0372239208117	0.205359039693	0.485044574526	0.559046349127	0.59370753872	0.000228778511532	0.0187917771035	0.0187194188142	0.27827631615	0.0187253480491	0.037086319315	0.0386932492214	0.000149732425869	0.0926844693522	0.186017791614	0.000447098043025	0.000598171141989
GO:0000806	0.352507024089	0.0193060999553	4.18947367838e-05	0.203884871886	0.0372239208117	0.205359039693	0.485044574526	0.559046349127	0.59370753872	0.000228778511532	0.0187917771035	0.0187194188142	0.27827631615	0.0187253480491	0.037086319315	0.0386932492214	0.000149732425869	0.0926844693522	0.186017791614	0.000447098043025	0.000598171141989
GO:0000807	0.352507024089	0.0193060999553	4.18947367838e-05	0.203884871886	0.0372239208117	0.205359039693	0.485044574526	0.559046349127	0.59370753872	0.000228778511532	0.0187917771035	0.0187194188142	0.27827631615	0.0187253480491	0.037086319315	0.0386932492214	0.000149732425869	0.0926844693522	0.186017791614	0.000447098043025	0.000598171141989
GO:0000809	1.12398927528	0.197655971806	0.0397361366163	0.497831900089	0.179390782721	0.839718848184	2.28952742381	2.46034744214	1.82869403375	0.0549465069211	0.170718746665	0.158993431259	1.10544011314	0.0828397859085	0.117423241365	0.62989051114	0.139611108141	0.222363725644	0.855001750574	2.15157498733	0.276725048633
GO:0000811	0.0770598462536	0.0149301868176	0.00191274627969	0.0225734696392	0.0101391207337	0.252426261569	0.204204916531	0.207087444422	0.0929916646399	0.0153421979808	0.0150093238379	0.00855802012267	0.0487709416945	0.00445870541635	0.0163255366819	0.0515589952574	0.0842365383538	0.0169889435144	0.0965171485396	0.0118382396127	0.0568690543834
GO:0000812	0.00887809593346	0.00655052691093	0.00408195569045	0.00114267920792	0.0015198857998	0.00718180456679	0.0454026244938	0.0881820205873	0.0742022412356	0.00942404161069	0.00600444807343	0.00521290246277	0.0591374926776	0.000707363566745	0.00128522917253	0.00997548916548	0.00341134441404	0.00471775693064	0.555875954982	0.00260754568207	0.0101892776353
GO:0000813	1.3071423769	0.342118431174	0.182371445885	0.10262374775	0.0583925122836	0.746765369823	1.98564842343	2.1889950438	1.15538519969	0.0756267959524	0.0910763413696	0.0477937820286	0.698964503469	0.055208019395	0.0824967052857	1.28815175548	0.370219278798	0.0321620043368	0.48930294967	0.244764101194	0.281753964643
GO:0000814	1.3071423769	0.342118431174	0.182371445885	0.10262374775	0.0583925122836	0.746765369823	1.98564842343	2.1889950438	1.15538519969	0.0756267959524	0.0910763413696	0.0477937820286	0.698964503469	0.055208019395	0.0824967052857	1.28815175548	0.370219278798	0.0321620043368	0.48930294967	0.244764101194	0.281753964643
GO:0000815	1.3071423769	0.342118431174	0.182371445885	0.10262374775	0.0583925122836	0.746765369823	1.98564842343	2.1889950438	1.15538519969	0.0756267959524	0.0910763413696	0.0477937820286	0.698964503469	0.055208019395	0.0824967052857	1.28815175548	0.370219278798	0.0321620043368	0.48930294967	0.244764101194	0.281753964643
GO:0000817	1.12822728383	0.0695948869507	0.00323599087473	0.114373762399	0.224796112367	0.749478803407	1.98222535867	1.03437089588	1.25419706135	0.0198994336179	0.0265406109354	0.0187123962788	0.274292144707	0.138283993248	0.0286149458257	0.119441114875	0.241567065017	0.0455554639441	0.510850201846	0.0201369089011	0.173682095847
GO:0000818	2.16489823106	0.162398148829	0.00341838587123	0.163086701609	0.350682467155	0.906307327539	5.01584424456	1.49901259335	2.78403342159	0.0214881180172	0.0305702912305	0.0221269184601	2.48179291835	0.650062463746	0.0346530138465	0.152190937667	0.393712312397	0.0591001549685	0.874405464962	0.0220696782932	0.712463926677
GO:0000837	0.466531955293	0.213843694143	0.017455588303	0.0952697841714	0.230334141491	1.30354757535	5.61634384764	5.73714301604	1.45738037491	0.057459631419	0.166574791949	0.0341362918449	0.848449438316	0.0259363361475	0.0303198317127	0.74447617881	0.137024021212	0.0154361340095	0.40805706201	1.42940569092	0.981410867366
GO:0000838	0.233265977647	0.106921847072	0.00872779415151	0.0476348920857	0.115167070745	0.651773787676	2.80817192382	2.86857150802	0.728690187458	0.0287298157094	0.0832873959748	0.0170681459224	0.424224719158	0.0129681680737	0.0151599158563	0.372238089405	0.0685120106061	0.00771806700471	0.204028531005	0.71470284546	0.490705433683
GO:0000839	0.233265977647	0.106921847072	0.00872779415151	0.0476348920857	0.115167070745	0.651773787676	2.80817192382	2.86857150802	0.728690187458	0.0287298157094	0.0832873959748	0.0170681459224	0.424224719158	0.0129681680737	0.0151599158563	0.372238089405	0.0685120106061	0.00771806700471	0.204028531005	0.71470284546	0.490705433683
GO:0000924	10.3463551877	0.24909599621	0.0055261934711	0.0251763902658	0.0420173043002	0.640094346155	15.7902621241	12.3028541143	4.92628505569	1.65923089988	0.0516590394876	0.222278771973	1.37511786586	0.0262344161794	0.0108693601908	1.62987478152	1.25162125402	0.00546866135876	0.234285387386	1.70072090513	2.64570433188
GO:0000927	0.0345544811055	0.0155079657469	0.00101642331628	0.00877562925731	0.0159284538712	0.0793930013789	0.959452317442	0.426473942617	0.0358927152526	0.0225701958061	0.0201410967143	0.00551639560711	0.0654022994799	0.010398860953	0.00590802030234	0.184716388819	0.0186731267959	0.00258628253704	0.0760130681292	0.0418123103651	0.0183458032573
GO:0000928	0.12498728324	0.0367903990094	0.00177617797803	0.0145508673351	0.0264375532639	0.480888415757	1.62287622827	1.00147786966	0.0591447470405	0.37728102027	0.032646498685	0.0212209662047	0.107763726806	0.874208796079	0.00799939487333	0.803543608757	0.035709428249	0.00316814525395	0.144252114433	0.140442810079	0.190285365677
GO:0000932	0.600002023656	0.311677755476	0.0351966663362	0.503402323488	0.209800958965	0.587185982257	2.80944260663	5.50018442115	1.25317546751	1.38677394109	0.552270913867	0.43140730829	0.522798096937	0.0558977805861	0.0863877531635	0.616391945022	0.116565091519	0.0834083325074	0.813433277166	0.654574412727	2.47616436631
GO:0000933	0.0155367231639	0.0328389830509	0.00141242937853	0.00459039548023	0.00459039548023	0.0716807909605	0.127471751413	0.12040960452	0.0222457627119	0.00600282485876	0.00988700564972	0.00706214689266	0.010593220339	0.00882768361582	0.0010593220339	0.0600282485876	0.00459039548023	0.00353107344633	0.031779661017	0.010593220339	0.0215395480226
GO:0000935	0.0155367231639	0.0328389830509	0.00141242937853	0.00459039548023	0.00459039548023	0.0716807909605	0.127471751413	0.12040960452	0.0222457627119	0.00600282485876	0.00988700564972	0.00706214689266	0.010593220339	0.00882768361582	0.0010593220339	0.0600282485876	0.00459039548023	0.00353107344633	0.031779661017	0.010593220339	0.0215395480226
GO:0000936	0.0155367231639	0.0328389830509	0.00141242937853	0.00459039548023	0.00459039548023	0.0716807909605	0.127471751413	0.12040960452	0.0222457627119	0.00600282485876	0.00988700564972	0.00706214689266	0.010593220339	0.00882768361582	0.0010593220339	0.0600282485876	0.00459039548023	0.00353107344633	0.031779661017	0.010593220339	0.0215395480226
GO:0000937	0.0155367231639	0.0328389830509	0.00141242937853	0.00459039548023	0.00459039548023	0.0716807909605	0.127471751413	0.12040960452	0.0222457627119	0.00600282485876	0.00988700564972	0.00706214689266	0.010593220339	0.00882768361582	0.0010593220339	0.0600282485876	0.00459039548023	0.00353107344633	0.031779661017	0.010593220339	0.0215395480226
GO:0000938	1.10321746292	0.605463577104	0.00829719999283	0.0210525377098	0.562388989376	1.82599373166	5.25034523649	4.37024486649	1.64429078395	0.0289533337519	0.0389617257681	0.440902848541	1.41684828071	0.723767043383	0.0779796973693	2.62799828584	0.638239208318	0.0157048881989	1.47856802558	1.21693586681	1.20841956175
GO:0000941	2.4864641926	0.099331721556	0.00328073612708	0.141353921695	0.268738139137	0.794450897357	2.64626592062	1.16766362663	1.79133699579	0.0144644595297	0.02572394935	0.0207309756498	0.352280226386	0.30966138651	0.0251202135397	0.126937651071	0.277304439778	0.0503982354273	0.629283022746	2.68754425041	0.324564188324
GO:0000942	5.22334159756	0.168502700183	0.00359444187841	1.19604293984	0.357350892229	0.945101363283	4.10669009384	1.6013455007	2.8826011696	0.0224846458824	0.034628742771	0.025889210625	0.527875223825	0.653817518325	0.0407204350663	7.16491278624	0.394350938179	0.0740972313085	0.907067947057	0.0240405477731	0.714949449511
GO:0000943	0.905189003269	0.20599589121	0.0442145933788	0.118084387371	0.162217558621	0.374556253156	1.37417061748	1.52765323772	0.831194390831	0.144340648732	0.199970694799	0.157324190411	0.373776772181	0.0527440758575	0.0458728568251	0.902475377897	0.181724494514	0.0508610311407	0.482274608379	0.26906189106	0.306923377073
GO:0001400	0.00932203389832	0.0197033898305	0.00084745762712	0.00275423728814	0.00275423728814	0.0430084745763	0.0764830508476	0.072245762712	0.0133474576271	0.00360169491526	0.00593220338984	0.0042372881356	0.0063559322034	0.0052966101695	0.00063559322034	0.0360169491526	0.00275423728814	0.0021186440678	0.0190677966102	0.0063559322034	0.0129237288136
GO:0001401	1.97308980802	0.226088886376	0.262072880113	0.865848568844	0.165355080489	1.24949369337	1.22252212499	2.99959806593	3.81803061917	0.0967460201013	0.695254316902	0.107233245149	0.961554424024	0.0717269163266	0.0570627298927	1.25835617444	0.278216870647	0.113748274675	0.302558705488	0.170999201613	0.379263512292
GO:0001405	2.60093010281	0.11769923728	0.162353929811	4.09234357209	0.21944957675	3.75478306724	4.4635175969	15.8670198968	3.04309616317	0.627454854843	0.417530294189	0.240605748682	1.09679727112	0.50335948876	0.144509462486	4.04060711128	0.131109285161	0.143421294255	1.29752701692	2.29788966634	2.32489150186
GO:0001518	2.74397275495	0.473816311682	0.266711555287	0.267631283508	0.0960418641967	1.18180133008	6.68517706267	2.46311079771	4.08357265528	0.121601243392	0.0858929129256	0.0515864944078	2.34958914845	0.358161930712	0.23990679165	3.83374933175	1.66043594338	0.0722025876035	1.44762864039	0.555635808513	0.395551941149
GO:0001520	0.0143321856964	0.0164980837255	0.000894853642209	0.00394795861962	0.00407998202056	0.0345383946893	0.0757271490484	0.256239624278	6.02460630816	0.00497483566277	0.00580189359216	0.00427623310963	0.010969156997	0.00432211002972	0.00108371335961	4.03515977082	5.00322182991	0.0019400814534	0.0175927564815	0.343114279722	0.012705851312
GO:0001529	0.	0.	0.	0.	0.	0.	0.	0.	0.	0.	0.	0.	0.	0.	0.	0.	0.	0.	0.	0.	0.
GO:0001533	0.892819922311	0.449169933065	0.000251368420703	0.334420342429	1.66778796931	2.78770979371	7.57693411382	5.46538920587	0.895578565657	0.890261559957	0.779417329287	0.112316512885	2.55854678579	0.445685421628	0.111406804779	8.45438171754	0.445342838999	0.00055126055793	4.78277341635	1.89157147715	0.00358902685193
GO:0001535	0.0368009691276	0.0320201076511	0.00151044189829	0.0064684625931	0.00666649769452	0.0973373005541	0.212848010568	0.509681745834	0.049647690947	0.021629854391	0.0166064278322	0.00725515683932	0.0311678610561	0.00753417401318	0.0185678346134	0.0699762033202	0.0390115565308	0.0134202118662	0.0570785966057	0.515932630345	0.0855245841428
GO:0001536	0.0368009691276	0.0320201076511	0.00151044189829	0.0064684625931	0.00666649769452	0.0973373005541	0.212848010568	0.509681745834	0.049647690947	0.021629854391	0.0166064278322	0.00725515683932	0.0311678610561	0.00753417401318	0.0185678346134	0.0699762033202	0.0390115565308	0.0134202118662	0.0570785966057	0.515932630345	0.0855245841428
GO:0001650	0.731775844463	0.409214392528	0.00816299708496	0.522434511452	0.101240657278	0.600900347921	2.08555153524	5.82197729582	1.36707741046	0.527626499056	1.25309429024	0.173014263418	0.640389915375	0.156397494487	0.222595507363	0.326530881496	0.390062800914	0.01041198082	0.240674570778	0.0513104510612	1.70596090969
GO:0001651	0.731775844463	0.409214392528	0.00816299708496	0.522434511452	0.101240657278	0.600900347921	2.08555153524	5.82197729582	1.36707741046	0.527626499056	1.25309429024	0.173014263418	0.640389915375	0.156397494487	0.222595507363	0.326530881496	0.390062800914	0.01041198082	0.240674570778	0.0513104510612	1.70596090969
GO:0001652	0.731775844463	0.409214392528	0.00816299708496	0.522434511452	0.101240657278	0.600900347921	2.08555153524	5.82197729582	1.36707741046	0.527626499056	1.25309429024	0.173014263418	0.640389915375	0.156397494487	0.222595507363	0.326530881496	0.390062800914	0.01041198082	0.240674570778	0.0513104510612	1.70596090969
GO:0001673	31.7235232201	6.9457921253	1.50007679496	5.00035525995	5.50036867916	12.6139030473	46.4508635818	51.6730238905	34.1689446924	4.88933436301	6.77826837523	5.3336971793	12.6676753986	1.77812858631	1.55565508683	30.5585274734	6.16694812092	1.72238401638	16.3348029	9.11199907008	10.3899644001
GO:0001683	0.	0.	0.	0.	0.	0.	0.	0.	0.	0.	0.	0.	0.	0.	0.	0.	0.	0.	0.	0.	0.
GO:0001684	0.	0.	0.	0.	0.	0.	0.	0.	0.	0.	0.	0.	0.	0.	0.	0.	0.	0.	0.	0.	0.
GO:0001685	0.	0.	0.	0.	0.	0.	0.	0.	0.	0.	0.	0.	0.	0.	0.	0.	0.	0.	0.	0.	0.
GO:0001686	0.	0.	0.	0.	0.	0.	0.	0.	0.	0.	0.	0.	0.	0.	0.	0.	0.	0.	0.	0.	0.
GO:0001687	0.	0.	0.	0.	0.	0.	0.	0.	0.	0.	0.	0.	0.	0.	0.	0.	0.	0.	0.	0.	0.
GO:0001688	0.	0.	0.	0.	0.	0.	0.	0.	0.	0.	0.	0.	0.	0.	0.	0.	0.	0.	0.	0.	0.
GO:0001689	0.	0.	0.	0.	0.	0.	0.	0.	0.	0.	0.	0.	0.	0.	0.	0.	0.	0.	0.	0.	0.
GO:0001690	0.	0.	0.	0.	0.	0.	0.	0.	0.	0.	0.	0.	0.	0.	0.	0.	0.	0.	0.	0.	0.
GO:0001721	0.	0.	0.	0.	0.	0.	0.	0.	0.	0.	0.	0.	0.	0.	0.	0.	0.	0.	0.	0.	0.
GO:0001722	0.	0.	0.	0.	0.	0.	0.	0.	0.	0.	0.	0.	0.	0.	0.	0.	0.	0.	0.	0.	0.
GO:0001723	0.	0.	0.	0.	0.	0.	0.	0.	0.	0.	0.	0.	0.	0.	0.	0.	0.	0.	0.	0.	0.
GO:0001724	0.	0.	0.	0.	0.	0.	0.	0.	0.	0.	0.	0.	0.	0.	0.	0.	0.	0.	0.	0.	0.
GO:0001725	0.254780697731	0.0656163979964	7.24193163518e-05	0.0589661083772	0.075952689437	0.769207620237	0.79828715233	0.616611231636	0.630638993547	0.0873419811813	0.04007653525	0.00600362416902	0.131050713269	0.0229778685616	0.00574797700695	7.30787379812	0.0645625462931	0.000155685350779	7.14287334592	0.0969986442248	0.00102407859738
GO:0001740	5.83560610316	0.0415524973075	7.91985872973e-05	0.304570733364	0.0374683180149	0.45808499174	0.576471445259	0.652267575212	12.7207870258	0.000354028996867	0.0190163443924	0.0482402919302	0.27939348355	0.0188280457715	0.03723142761	0.668921235388	0.00138342895989	0.0929940922534	0.371111799963	0.0813481664013	0.000867568634772
GO:0001741	3.65935259112	0.0318994473298	5.82512189054e-05	0.202628297421	0.0188563576089	0.355405471893	0.333949157995	0.372744400647	0.423933256422	0.000239639741101	0.00962045584057	0.0388805825231	0.140255325475	0.00946537174688	0.0186882679524	0.649574610778	0.00130856274695	0.0466518575771	0.278102904155	0.0811246173798	0.000568483063777
GO:0001891	0.309980550501	0.0872124288833	0.0851746917371	0.0441655246247	0.00843334896935	0.181283580279	7.57422929266	0.43199389264	0.760564816688	0.0151586612886	0.0126599212492	0.00576297836052	0.307223111722	0.0217216586105	0.021863013571	0.573603365822	5.25439817337	0.00383810408537	0.157427948178	0.0508085739581	0.0600768752836
GO:0001917	0.0932203389832	0.197033898305	0.0084745762712	0.0275423728814	0.0275423728814	0.430084745763	0.764830508476	1.72245762712	0.133474576271	0.0360169491526	0.0593220338984	0.042372881356	0.063559322034	0.052966101695	0.0063559322034	7.36016949153	0.0275423728814	0.021186440678	0.190677966102	0.063559322034	0.129237288136
GO:0001939	33.7235232201	6.9457921253	1.50007679496	4.00035525995	8.00036867916	12.6139030473	52.4508635818	51.6730238905	28.1689446924	4.88933436301	6.77826837523	5.3336971793	12.6676753986	1.77812858631	1.55565508683	33.5585274734	6.16694812092	1.72238401638	16.3348029	9.11199907008	10.3899644001
GO:0001940	33.7235232201	6.9457921253	1.50007679496	4.00035525995	8.00036867916	12.6139030473	52.4508635818	51.6730238905	28.1689446924	4.88933436301	6.77826837523	5.3336971793	12.6676753986	1.77812858631	1.55565508683	33.5585274734	6.16694812092	1.72238401638	16.3348029	9.11199907008	10.3899644001
GO:0001950	1.02796610169	1.05911016949	0.00254237288136	1.80826271186	0.208262711864	3.12902542373	12.6294491525	4.41673728814	8.04004237288	0.410805084746	1.41779661017	0.0127118644068	3.41906779661	0.0158898305085	0.00190677966102	11.1080508475	0.408262711864	0.00635593220339	1.45720338983	1.41906779661	2.03877118644
GO:0002079	1.72627223623	0.486549188646	0.0726182696894	0.257879209324	0.0812650170451	0.838009181758	3.27637613411	2.14733526986	1.58478934489	0.0833814796504	0.101541943538	0.239618824315	1.48163483161	0.0861325521995	0.316269285609	1.6663883162	2.09785204245	0.0313829347462	0.76559246396	0.279800865289	0.53329665176
GO:0002081	1.72627223623	0.486549188646	0.0726182696894	0.257879209324	0.0812650170451	0.838009181758	3.27637613411	2.14733526986	1.58478934489	0.0833814796504	0.101541943538	0.239618824315	1.48163483161	0.0861325521995	0.316269285609	1.6663883162	2.09785204245	0.0313829347462	0.76559246396	0.279800865289	0.53329665176
GO:0002095	0.165192068972	0.0484548691502	0.0426994534919	1.02244711209	0.00458102426046	0.120994929153	0.353286170995	0.799545152598	0.388774560811	0.0170243979089	0.0115990189206	0.00344202729685	0.663420972901	0.011561501951	0.0222263498349	1.2982927143	0.149984961124	0.00892577850009	0.0991736153447	0.026245094154	4.57434897576
GO:0002096	0.298691278969	0.120024031356	0.0297433066189	0.0554157465114	0.0764342650299	0.326173525077	0.996868715497	1.02053384658	0.449303907017	0.0463961815144	0.10162263645	0.0901054219834	0.400515631729	0.0330715922942	0.0372219459997	0.416789210925	0.118485419323	0.0265013906131	0.362763470508	0.112797021864	0.233408545022
GO:0002102	0.894127263438	0.955969958655	0.035847340706	0.22763747355	0.255418109123	3.32516228849	4.75413031986	4.25030683058	1.81229036627	0.318752578213	0.320220502403	0.188491676095	0.490878792047	0.261055410162	0.0473644577333	3.98387998404	0.259302539594	0.096338379123	6.05592885452	0.426328906461	0.589252480831
GO:0002111	0.915390796991	0.210844545919	0.0443267010021	0.118448737147	0.162581908397	0.40490939217	1.44034214215	1.611201444	0.839686543297	0.153785715997	0.205239753095	0.157884728528	0.383586189222	0.0534447485033	0.0571676998744	0.913966409287	0.204510368954	0.0578677575981	0.502734249635	0.269902698235	0.351233915189
GO:0003675	0.	0.	0.	0.	0.	0.	0.	0.	0.	0.	0.	0.	0.	0.	0.	0.	0.	0.	0.	0.	0.
GO:0005559	0.	0.	0.	0.	0.	0.	0.	0.	0.	0.	0.	0.	0.	0.	0.	0.	0.	0.	0.	0.	0.
GO:0005561	0.	0.	0.	0.	0.	0.	0.	0.	0.	0.	0.	0.	0.	0.	0.	0.	0.	0.	0.	0.	0.
GO:0005562	0.	0.	0.	0.	0.	0.	0.	0.	0.	0.	0.	0.	0.	0.	0.	0.	0.	0.	0.	0.	0.
GO:0005564	0.	0.	0.	0.	0.	0.	0.	0.	0.	0.	0.	0.	0.	0.	0.	0.	0.	0.	0.	0.	0.
GO:0005565	0.	0.	0.	0.	0.	0.	0.	0.	0.	0.	0.	0.	0.	0.	0.	0.	0.	0.	0.	0.	0.
GO:0005567	0.	0.	0.	0.	0.	0.	0.	0.	0.	0.	0.	0.	0.	0.	0.	0.	0.	0.	0.	0.	0.
GO:0005568	0.	0.	0.	0.	0.	0.	0.	0.	0.	0.	0.	0.	0.	0.	0.	0.	0.	0.	0.	0.	0.
GO:0005571	0.	0.	0.	0.	0.	0.	0.	0.	0.	0.	0.	0.	0.	0.	0.	0.	0.	0.	0.	0.	0.
GO:0005572	0.	0.	0.	0.	0.	0.	0.	0.	0.	0.	0.	0.	0.	0.	0.	0.	0.	0.	0.	0.	0.
GO:0005573	0.	0.	0.	0.	0.	0.	0.	0.	0.	0.	0.	0.	0.	0.	0.	0.	0.	0.	0.	0.	0.
GO:0005574	0.	0.	0.	0.	0.	0.	0.	0.	0.	0.	0.	0.	0.	0.	0.	0.	0.	0.	0.	0.	0.
GO:0005577	4.82956154981	1.05737660186	2.02729706697	2.72565652457	0.406550833515	2.03422763088	29.2022868702	6.86727534042	14.6157711159	0.314767729866	0.267718245288	0.546038180393	12.0892047422	1.12462089622	3.53803518858	12.8289452997	9.44116748013	0.128322783368	3.21393016971	0.741821498232	1.29196043649
GO:0005579	20.0159168028	2.93938284171	1.20038579913	3.63418361655	2.90059871089	47.3665228571	46.1132673611	33.4898940338	20.1808583492	1.00974347628	2.70562305396	0.46739021157	10.9795665058	0.800938498214	3.14498543662	48.5176721865	5.29109151438	0.640447768634	11.4559468406	4.20187672196	6.71203255158
GO:0005580	0.	0.	0.	0.	0.	0.	0.	0.	0.	0.	0.	0.	0.	0.	0.	0.	0.	0.	0.	0.	0.
GO:0005582	0.923254835996	0.289119007569	0.221404541631	0.0561501261564	0.111899255076	0.396559233449	1.61590622372	0.628047278625	1.3359020185	0.0315616364292	0.0529676799231	0.0505767151267	0.772729184188	0.0729769914694	0.0970638591853	2.11422263607	0.318867896191	0.0197134446714	0.330731106572	0.0507779646762	0.18879460531
GO:0005584	0.184650967199	0.0578238015139	0.0442809083264	0.0112300252313	0.0223798510153	0.0793118466899	0.323181244744	0.125609455725	0.267180403701	0.00631232728584	0.0105935359846	0.0101153430254	0.154545836838	0.0145953982939	0.0194127718371	0.422844527214	0.0637735792383	0.00394268893428	0.0661462213145	0.0101555929352	0.0377589210621
GO:0005585	0.184650967199	0.0578238015139	0.0442809083264	0.0112300252313	0.0223798510153	0.0793118466899	0.323181244744	0.125609455725	0.267180403701	0.00631232728584	0.0105935359846	0.0101153430254	0.154545836838	0.0145953982939	0.0194127718371	0.422844527214	0.0637735792383	0.00394268893428	0.0661462213145	0.0101555929352	0.0377589210621
GO:0005586	0.184650967199	0.0578238015139	0.0442809083264	0.0112300252313	0.0223798510153	0.0793118466899	0.323181244744	0.125609455725	0.267180403701	0.00631232728584	0.0105935359846	0.0101153430254	0.154545836838	0.0145953982939	0.0194127718371	0.422844527214	0.0637735792383	0.00394268893428	0.0661462213145	0.0101555929352	0.0377589210621
GO:0005587	4.26976450799	1.86735702271	0.664213624895	0.168450378469	0.335697765229	1.18967770035	5.34771867115	2.88414183588	6.50770605551	0.0946849092875	0.158903039769	0.15173014538	2.31818755257	0.218930974408	0.291191577556	15.3426679082	0.956603688574	0.0591403340142	0.992193319717	0.152333894029	3.56638381593
GO:0005588	0.184650967199	0.0578238015139	0.0442809083264	0.0112300252313	0.0223798510153	0.0793118466899	0.323181244744	0.125609455725	0.267180403701	0.00631232728584	0.0105935359846	0.0101153430254	0.154545836838	0.0145953982939	0.0194127718371	0.422844527214	0.0637735792383	0.00394268893428	0.0661462213145	0.0101555929352	0.0377589210621
GO:0005589	0.230813708999	0.0722797518923	0.0553511354079	0.0140375315391	0.0279748137691	0.0991398083624	0.403976555929	0.157011819656	0.333975504626	0.00789040910729	0.0132419199808	0.0126441787817	0.193182296047	0.0182442478674	0.0242659647963	0.528555659017	0.0797169740478	0.00492836116785	0.082682776643	0.0126944911691	0.0471986513276
GO:0005590	0.230813708999	0.0722797518923	0.0553511354079	0.0140375315391	0.0279748137691	0.0991398083624	0.403976555929	0.157011819656	0.333975504626	0.00789040910729	0.0132419199808	0.0126441787817	0.193182296047	0.0182442478674	0.0242659647963	0.528555659017	0.0797169740478	0.00492836116785	0.082682776643	0.0126944911691	0.0471986513276
GO:0005591	0.230813708999	0.0722797518923	0.0553511354079	0.0140375315391	0.0279748137691	0.0991398083624	0.403976555929	0.157011819656	0.333975504626	0.00789040910729	0.0132419199808	0.0126441787817	0.193182296047	0.0182442478674	0.0242659647963	0.528555659017	0.0797169740478	0.00492836116785	0.082682776643	0.0126944911691	0.0471986513276
GO:0005592	0.184650967199	0.0578238015139	0.0442809083264	0.0112300252313	0.0223798510153	0.0793118466899	0.323181244744	0.125609455725	0.267180403701	0.00631232728584	0.0105935359846	0.0101153430254	0.154545836838	0.0145953982939	0.0194127718371	0.422844527214	0.0637735792383	0.00394268893428	0.0661462213145	0.0101555929352	0.0377589210621
GO:0005594	0.0577034272499	0.0180699379731	0.013837783852	0.00350938288478	0.00699370344228	0.0247849520907	0.100994138982	0.0392529549142	0.0834938761564	0.00197260227683	0.0033104799952	0.00316104469543	0.0482955740118	0.00456106196685	0.0060664911991	0.132138914754	0.019929243512	0.00123209029197	0.0206706941608	0.00317362279227	0.0117996628319
GO:0005595	0.0577034272499	0.0180699379731	0.013837783852	0.00350938288478	0.00699370344228	0.0247849520907	0.100994138982	0.0392529549142	0.0834938761564	0.00197260227683	0.0033104799952	0.00316104469543	0.0482955740118	0.00456106196685	0.0060664911991	0.132138914754	0.019929243512	0.00123209029197	0.0206706941608	0.00317362279227	0.0117996628319
GO:0005596	0.0577034272499	0.0180699379731	0.013837783852	0.00350938288478	0.00699370344228	0.0247849520907	0.100994138982	0.0392529549142	0.0834938761564	0.00197260227683	0.0033104799952	0.00316104469543	0.0482955740118	0.00456106196685	0.0060664911991	0.132138914754	0.019929243512	0.00123209029197	0.0206706941608	0.00317362279227	0.0117996628319
GO:0005597	0.0577034272499	0.0180699379731	0.013837783852	0.00350938288478	0.00699370344228	0.0247849520907	0.100994138982	0.0392529549142	0.0834938761564	0.00197260227683	0.0033104799952	0.00316104469543	0.0482955740118	0.00456106196685	0.0060664911991	0.132138914754	0.019929243512	0.00123209029197	0.0206706941608	0.00317362279227	0.0117996628319
GO:0005599	0.230813708999	0.0722797518923	0.0553511354079	0.0140375315391	0.0279748137691	0.0991398083624	0.403976555929	0.157011819656	0.333975504626	0.00789040910729	0.0132419199808	0.0126441787817	0.193182296047	0.0182442478674	0.0242659647963	0.528555659017	0.0797169740478	0.00492836116785	0.082682776643	0.0126944911691	0.0471986513276
GO:0005600	0.461627417999	0.144559503785	0.110702270816	0.0280750630782	0.0559496275382	0.198279616725	0.807953111859	0.314023639313	0.667951009252	0.0157808182146	0.0264838399616	0.0252883575634	0.386364592094	0.0364884957347	0.0485319295928	1.05711131803	0.159433948096	0.0098567223357	0.165365553286	0.0253889823381	0.0943973026553
GO:0005601	4.82956154981	1.05737660186	2.02729706697	2.72565652457	0.406550833515	2.03422763088	14.2022868702	6.86727534042	14.6157711159	0.314767729866	0.267718245288	0.546038180393	11.0892047422	1.12462089622	3.53803518858	12.8289452997	9.44116748013	0.128322783368	3.21393016971	0.741821498232	1.29196043649
GO:0005602	4.82956154981	1.05737660186	2.02729706697	2.72565652457	0.406550833515	2.03422763088	14.2022868702	6.86727534042	14.6157711159	0.314767729866	0.267718245288	0.546038180393	11.0892047422	1.12462089622	3.53803518858	12.8289452997	9.44116748013	0.128322783368	3.21393016971	0.741821498232	1.29196043649
GO:0005603	0.	0.	0.	0.	0.	0.	0.	0.	0.	0.	0.	0.	0.	0.	0.	0.	0.	0.	0.	0.	0.
GO:0005606	0.383365218161	0.105562012927	0.105201029994	0.0281838352876	0.0382302928949	0.146974477612	0.398759229942	0.235514818083	0.318350744272	0.0120939219116	0.0195335152809	0.0197914449792	0.16434860505	0.0294141029719	0.0801108447344	0.596691420904	0.126771227151	0.00778494817878	0.0899755506243	0.0176662615455	0.102301382301
GO:0005607	3.74787719685	1.12198004062	0.986834787305	0.2958313041	0.423399134539	1.89088201942	5.57548514248	8.62520360037	4.06316166509	0.177812749206	0.327361442794	0.306687892737	2.31783658913	0.310321970371	0.534589885001	5.38219514626	1.53313402546	0.0976444587302	1.48549335695	0.402096064733	0.94806286413
GO:0005608	0.383365218161	0.105562012927	0.105201029994	0.0281838352876	0.0382302928949	0.146974477612	0.398759229942	0.235514818083	0.318350744272	0.0120939219116	0.0195335152809	0.0197914449792	0.16434860505	0.0294141029719	0.0801108447344	0.596691420904	0.126771227151	0.00778494817878	0.0899755506243	0.0176662615455	0.102301382301
GO:0005609	0.383365218161	0.105562012927	0.105201029994	0.0281838352876	0.0382302928949	0.146974477612	0.398759229942	0.235514818083	0.318350744272	0.0120939219116	0.0195335152809	0.0197914449792	0.16434860505	0.0294141029719	0.0801108447344	0.596691420904	0.126771227151	0.00778494817878	0.0899755506243	0.0176662615455	0.102301382301
GO:0005610	0.383365218161	0.105562012927	0.105201029994	0.0281838352876	0.0382302928949	0.146974477612	0.398759229942	0.235514818083	0.318350744272	0.0120939219116	0.0195335152809	0.0197914449792	0.16434860505	0.0294141029719	0.0801108447344	0.596691420904	0.126771227151	0.00778494817878	0.0899755506243	0.0176662615455	0.102301382301
GO:0005611	0.383365218161	0.105562012927	0.105201029994	0.0281838352876	0.0382302928949	0.146974477612	0.398759229942	0.235514818083	0.318350744272	0.0120939219116	0.0195335152809	0.0197914449792	0.16434860505	0.0294141029719	0.0801108447344	0.596691420904	0.126771227151	0.00778494817878	0.0899755506243	0.0176662615455	0.102301382301
GO:0005612	0.383365218161	0.105562012927	0.105201029994	0.0281838352876	0.0382302928949	0.146974477612	0.398759229942	0.235514818083	0.318350744272	0.0120939219116	0.0195335152809	0.0197914449792	0.16434860505	0.0294141029719	0.0801108447344	0.596691420904	0.126771227151	0.00778494817878	0.0899755506243	0.0176662615455	0.102301382301
GO:0005613	0.	0.	0.	0.	0.	0.	0.	0.	0.	0.	0.	0.	0.	0.	0.	0.	0.	0.	0.	0.	0.
GO:0005614	1.42581300813	0.514481707318	0.147357723578	0.189278455284	0.224121660859	0.703578687574	5.07037601626	1.28306475029	4.47637195122	0.0578905342626	0.0959639953544	0.0765098722417	2.55030487805	0.101734901278	0.0673998257841	7.32803426248	0.478477061556	0.0347706155634	0.908754355401	0.0990853658538	0.536549070848
GO:0005616	8.82956154981	1.05737660186	2.02729706697	2.72565652457	0.406550833515	2.03422763088	14.2022868702	6.86727534042	14.6157711159	0.314767729866	0.267718245288	0.546038180393	11.0892047422	1.12462089622	3.53803518858	12.8289452997	9.44116748013	0.128322783368	3.21393016971	0.741821498232	1.29196043649
GO:0005617	0.	0.	0.	0.	0.	0.	0.	0.	0.	0.	0.	0.	0.	0.	0.	0.	0.	0.	0.	0.	0.
GO:0005621	0.00129970664928	0.00274710723598	0.000118155149935	0.000384004237288	0.000384004237288	0.00599637385919	0.0106635022816	0.0100727265319	0.00186094361147	0.000502159387223	0.000827086049544	0.000590775749674	0.000886163624511	0.000738469687093	8.86163624511e-05	0.00502159387223	0.000384004237288	0.000295387874837	0.00265849087353	0.000886163624511	0.00180186603651
GO:0005625	13.0233050847	2.04925847458	1.00211864407	1.00688559322	3.00688559322	7.10752118644	35.1912076271	30.1806144068	13.0333686441	1.00900423729	1.01483050847	0.010593220339	2.01588983051	2.01324152542	0.00158898305085	20.0900423729	6.00688559322	8.00529661017	4.04766949153	13.0158898305	16.032309322
GO:0005626	0.0233050847458	0.0492584745763	0.0021186440678	0.00688559322034	0.00688559322034	0.107521186441	0.191207627119	15.1806144068	0.0333686440678	0.00900423728813	0.0148305084746	0.010593220339	0.0158898305085	0.0132415254237	0.00158898305085	6.09004237288	0.00688559322034	0.00529661016949	4.04766949153	0.0158898305085	0.0323093220339
GO:0005627	0.	0.	0.	0.	0.	0.	0.	0.	0.	0.	0.	0.	0.	0.	0.	0.	0.	0.	0.	0.	0.
GO:0005628	45.3566384181	9.38259180791	2.16878531073	3.84021892655	1.84021892655	22.1908545198	55.7745409604	49.8472810734	45.2000353107	2.34233757062	2.76483050847	1.26059322034	24.5158898305	1.84657485876	2.83492231638	48.8400423729	13.0068855932	0.838629943502	16.9643361582	8.18255649717	8.28230932203
GO:0005630	0.00110549760974	0.00233661994785	0.000100499782703	0.000326624293785	0.000326624293785	0.00510036397219	0.00907010538896	0.00856760647545	0.00158287157758	0.000427124076489	0.000703498478922	0.000502498913516	0.000753748370274	0.000628123641895	7.53748370274e-05	0.00427124076489	0.000326624293785	0.000251249456758	0.00226124511082	0.000753748370274	0.00153262168622
GO:0005631	0.00110549760974	0.00233661994785	0.000100499782703	0.000326624293785	0.000326624293785	0.00510036397219	0.00907010538896	0.00856760647545	0.00158287157758	0.000427124076489	0.000703498478922	0.000502498913516	0.000753748370274	0.000628123641895	7.53748370274e-05	0.00427124076489	0.000326624293785	0.000251249456758	0.00226124511082	0.000753748370274	0.00153262168622
GO:0005632	0.00110549760974	0.00233661994785	0.000100499782703	0.000326624293785	0.000326624293785	0.00510036397219	0.00907010538896	0.00856760647545	0.00158287157758	0.000427124076489	0.000703498478922	0.000502498913516	0.000753748370274	0.000628123641895	7.53748370274e-05	0.00427124076489	0.000326624293785	0.000251249456758	0.00226124511082	0.000753748370274	0.00153262168622
GO:0005633	1.14424474262	0.0575876883241	0.0148155994978	0.0275256983679	0.0380349576272	0.147910193032	0.465348595419	0.468492820152	0.220405877276	0.018475557125	0.0481767890774	0.0447724419336	7.19535310735	0.0161854598243	0.0129635514752	0.202649089768	0.0478497724421	0.00974733207787	0.171151914627	0.0559781073448	0.0945490034529
GO:0005638	12.2801846742	2.22043095862	6.31316550651	0.942341121227	0.613275214937	5.24828632107	15.5566963244	19.110571434	9.97646534889	0.675662836331	1.09388337985	0.49927170844	7.36885748255	0.431665444638	0.64428422433	10.5652434745	2.15214979616	0.620747418161	6.7626746764	1.91870483091	5.96725114269
GO:0005639	8.81792736909	1.52351593847	0.471961608818	0.719993316918	0.443828397492	3.25623682981	15.2414113468	10.7624894724	6.65838121479	0.493100165233	0.466166578199	0.302414637013	5.64790610331	0.385732825891	0.476639295613	7.96110120504	2.26447543867	0.340200121611	7.87679554918	1.46377994244	2.40373428836
GO:0005641	8.87108223303	1.50139136078	0.230039198874	0.503188609018	0.429156751389	4.28604444293	10.5914543402	19.9460841767	5.24205620877	0.465296168128	0.634854303407	0.425622865782	4.34626331505	0.354658921117	0.271463068467	7.24230547868	1.52997166911	0.522279698637	3.76145275037	1.11363935833	3.69559655493
GO:0005642	4.16574192517	0.863487590165	0.199229826245	0.352895258146	0.169247459404	2.70855519134	7.12897190243	4.58429027645	4.15175865224	0.215437453363	0.254462033188	0.116170095583	2.25177086665	0.170081592226	0.26037624809	4.48823197598	1.19461433571	0.0772150268273	1.62627696052	0.751980510252	0.761787344989
GO:0005645	0.	0.	0.	0.	0.	0.	0.	0.	0.	0.	0.	0.	0.	0.	0.	0.	0.	0.	0.	0.	0.
GO:0005646	0.	0.	0.	0.	0.	0.	0.	0.	0.	0.	0.	0.	0.	0.	0.	0.	0.	0.	0.	0.	0.
GO:0005647	0.	0.	0.	0.	0.	0.	0.	0.	0.	0.	0.	0.	0.	0.	0.	0.	0.	0.	0.	0.	0.
GO:0005648	0.	0.	0.	0.	0.	0.	0.	0.	0.	0.	0.	0.	0.	0.	0.	0.	0.	0.	0.	0.	0.
GO:0005649	0.	0.	0.	0.	0.	0.	0.	0.	0.	0.	0.	0.	0.	0.	0.	0.	0.	0.	0.	0.	0.
GO:0005650	0.	0.	0.	0.	0.	0.	0.	0.	0.	0.	0.	0.	0.	0.	0.	0.	0.	0.	0.	0.	0.
GO:0005651	0.	0.	0.	0.	0.	0.	0.	0.	0.	0.	0.	0.	0.	0.	0.	0.	0.	0.	0.	0.	0.
GO:0005655	0.783694600865	0.441964789	0.00909057497507	0.597159665911	0.123529164563	0.64946128062	2.3986757712	15.4158437593	1.50247136262	0.752596970197	1.32908051286	0.229991334156	0.662405229083	0.160318637976	0.232672282398	0.361713175744	0.39354039202	0.0210642588787	0.319196145431	6.1417468174	4.08713863626
GO:0005656	0.115415247135	0.0851568498422	0.0530654239758	0.0148548297029	0.0197585153974	0.0933634593685	0.59023411842	1.14636626764	0.964629136063	0.122512540939	0.0780578249546	0.067767732016	0.768787404809	0.00919572636771	0.0167079792429	0.129681359152	0.0443474773826	0.0613308400983	0.226387414767	0.033898093867	0.13246060926
GO:0005658	0.104188316554	0.0189682722928	0.00242906861808	0.0748678036628	0.0553935215189	0.320176896549	0.260500802144	12.1378832238	0.463671180768	0.0180004476791	0.0187085811136	0.0112797271927	0.0666699499156	0.00606288081843	0.0196560906282	0.0651951506424	0.102992441494	10.0224761265	0.123472299571	0.01513417549	9.0650011616
GO:0005660	0.	0.	0.	0.	0.	0.	0.	0.	0.	0.	0.	0.	0.	0.	0.	0.	0.	0.	0.	0.	0.
GO:0005662	0.104188316554	0.0189682722928	0.00242906861808	0.0748678036628	0.0553935215189	0.320176896549	0.260500802144	1.13788322376	0.463671180768	0.0180004476791	0.0187085811136	0.0112797271927	0.0666699499156	0.00606288081843	0.0196560906282	0.0651951506424	0.102992441494	0.0224761265235	0.123472299571	0.01513417549	0.0650011616008
GO:0005664	0.10118063264	0.0155581351407	0.00194472047163	0.0388694138656	0.013291158383	0.256646709934	0.216542078841	11.216479795	0.13802946241	0.011117928281	0.0144040204602	0.0101588971469	0.0669073859129	0.0059858963829	0.0137118257671	0.0521744038496	0.073162914025	0.0209841184558	0.102618568959	20.0124032708	0.0359565467419
GO:0005665	0.15984685386	1.10682056301	0.0600053583469	0.0271175865868	0.0332060852952	3.10449664963	0.715893331375	2.3187617207	4.13559685654	5.13918056456	0.090522625305	0.0816697984182	0.871624077618	0.0136399710606	0.0109135340272	0.190448231665	0.034019202572	0.0634686484364	0.255032738476	0.0656841763877	1.12439836228
GO:0005666	1.14830532915	1.09830487802	0.0546988159492	0.0256321036166	0.0312302337555	0.0951603036892	0.656869919533	2.20412509393	1.03913394293	2.12692931046	0.0827168428095	0.0748930252165	6.79474533714	0.0127203984239	0.00924273610288	0.17748009575	0.0295844548338	0.0573355644265	0.232393996999	0.062294367001	0.111152301354
GO:0005668	0.155770762357	0.204257842492	0.00265327119879	0.750742741485	0.0509879257699	0.00466817296841	2.17951170592	1.10731831338	0.0482314568031	0.00612562704695	0.0539028912477	0.353388386601	0.48843937024	0.000459786318385	0.000835398962142	1.75648406796	0.00221737386912	0.00306654200491	0.661319370738	0.00169490469335	0.256623030463
GO:0005669	4.16731228707	0.212773527476	0.00795981359638	3.75222822446	0.0529637773096	16.0140045189	2.23853511776	3.22195494015	0.14469437041	0.0183768811409	1.06170867374	1.3601651598	0.565318110721	0.00137935895515	0.00250619688643	1.76945220387	0.00665212160737	0.00919962601475	0.683958112215	0.00508471408004	0.269869091389
GO:0005670	0.	0.	0.	0.	0.	0.	0.	0.	0.	0.	0.	0.	0.	0.	0.	0.	0.	0.	0.	0.	0.
GO:0005671	0.022252966051	0.0291796917846	0.000379038742685	0.250106105926	0.0072839893957	0.000666881852633	0.311358815132	0.729616901911	0.00689020811474	0.000875089578137	0.00770041303539	0.0504840552287	0.0697770528915	6.56837597694e-05	0.000119342708878	2.25092629542	0.00031676769559	0.000438077429274	0.0944741958198	0.857384986384	0.0366604329233
GO:0005672	9.16731228707	0.212773527476	0.00795981359638	0.752228224455	0.0529637773096	0.0140045189052	2.23853511776	1.22195494015	0.14469437041	0.0183768811409	0.0617086737432	0.360165159802	0.565318110721	0.00137935895515	0.00250619688643	1.76945220387	0.00665212160737	0.00919962601475	0.683958112215	0.00508471408004	0.269869091389
GO:0005673	0.16731228707	0.212773527476	0.00795981359638	0.752228224455	0.0529637773096	0.0140045189052	2.23853511776	9.22195494015	0.14469437041	0.0183768811409	0.0617086737432	0.360165159802	0.565318110721	0.00137935895515	0.00250619688643	1.76945220387	0.00665212160737	0.00919962601475	0.683958112215	0.00508471408004	0.269869091389
GO:0005674	0.16731228707	0.212773527476	0.00795981359638	0.752228224455	0.0529637773096	0.0140045189052	2.23853511776	1.22195494015	0.14469437041	0.0183768811409	0.0617086737432	0.360165159802	0.565318110721	0.00137935895515	0.00250619688643	1.76945220387	0.00665212160737	0.00919962601475	0.683958112215	0.00508471408004	0.269869091389
GO:0005680	10.295244252	0.130293665425	0.0138464476995	0.047347694746	0.10949209867	0.145079036624	3.55603437561	13.2080045616	0.440593732639	0.0582641010454	0.0658775955413	0.0516283777102	0.450671952033	0.0199465704875	0.0175955740612	0.420482473257	0.0582676866538	0.0175335790422	0.212914609676	0.56404480126	0.463534412605
GO:0005682	0.672836103285	0.0902571878271	0.944496134826	0.127018828016	0.733030898703	1.08266126319	4.68701753473	12.2143122708	0.635222120243	0.96535787028	0.547077921993	2.77860548332	0.380103880084	0.550436513098	0.15717781673	0.249709444275	0.0454292819548	0.159070690189	1.61379363687	1.64867977755	2.7150158803
GO:0005683	0.110609231062	0.0365907518217	0.00452546006541	0.0514941194658	0.0269044183939	0.060538349941	0.386628730299	1.73553200169	0.149414373072	0.49946940687	0.059626184592	0.0453806013486	0.0459880594936	0.00693372152684	0.00966668245803	0.10123355849	0.0184172764681	0.0104340635902	0.0866730960267	0.0737890990089	0.235817248771
GO:0005685	0.391722667174	0.0634239698244	0.474510797447	0.0892564737407	0.37996765855	0.571599806565	1.73682313252	5.27492213626	0.392318246658	0.732413638575	0.303352053293	1.41199304234	0.213045969789	0.278685117313	0.083422249594	0.175471501382	0.0319232792115	0.0847523768898	0.150233366446	0.861234438283	1.47541656454
GO:0005686	0.391722667174	0.0634239698244	0.474510797447	0.0892564737407	0.37996765855	0.571599806565	1.73682313252	5.27492213626	0.392318246658	0.732413638575	0.303352053293	1.41199304234	0.213045969789	0.278685117313	0.083422249594	0.175471501382	0.0319232792115	0.0847523768898	0.150233366446	0.861234438283	1.47541656454
GO:0005687	0.391722667174	0.0634239698244	0.474510797447	0.0892564737407	0.37996765855	0.571599806565	1.73682313252	5.27492213626	0.392318246658	0.732413638575	0.303352053293	1.41199304234	0.213045969789	0.278685117313	0.083422249594	0.175471501382	0.0319232792115	0.0847523768898	0.150233366446	0.861234438283	1.47541656454
GO:0005688	1.39172266717	0.0634239698244	0.474510797447	0.0892564737407	0.37996765855	0.571599806565	1.73682313252	5.27492213626	0.392318246658	1.73241363858	0.303352053293	1.41199304234	0.213045969789	0.278685117313	0.083422249594	0.175471501382	0.0319232792115	0.0847523768898	0.150233366446	0.861234438283	1.47541656454
GO:0005690	0.391722667174	0.0634239698244	0.474510797447	0.0892564737407	0.37996765855	0.571599806565	3.33682313252	6.67492213626	0.392318246658	0.732413638575	0.303352053293	1.41199304234	0.213045969789	0.278685117313	0.083422249594	0.175471501382	0.0319232792115	0.0847523768898	1.55023336645	0.861234438283	1.47541656454
GO:0005691	0.391722667174	0.0634239698244	0.474510797447	0.0892564737407	0.37996765855	0.571599806565	3.33682313252	6.67492213626	0.392318246658	0.732413638575	0.303352053293	1.41199304234	0.213045969789	0.278685117313	0.083422249594	0.175471501382	0.0319232792115	0.0847523768898	1.55023336645	0.861234438283	1.47541656454
GO:0005692	0.391722667174	0.0634239698244	0.474510797447	0.0892564737407	0.37996765855	0.571599806565	3.33682313252	6.67492213626	0.392318246658	0.732413638575	0.303352053293	1.41199304234	0.213045969789	0.278685117313	0.083422249594	0.175471501382	0.0319232792115	0.0847523768898	1.55023336645	0.861234438283	1.47541656454
GO:0005693	1.39172266717	0.0634239698244	0.474510797447	0.0892564737407	0.37996765855	0.571599806565	3.33682313252	6.67492213626	0.392318246658	0.732413638575	0.303352053293	1.41199304234	0.213045969789	0.278685117313	0.083422249594	0.175471501382	0.0319232792115	0.0847523768898	1.55023336645	0.861234438283	1.47541656454
GO:0005695	0.	0.	0.	0.	0.	0.	0.	0.	0.	0.	0.	0.	0.	0.	0.	0.	0.	0.	0.	0.	0.
GO:0005696	0.	0.	0.	0.	0.	0.	0.	0.	0.	0.	0.	0.	0.	0.	0.	0.	0.	0.	0.	0.	0.
GO:0005698	0.	0.	0.	0.	0.	0.	0.	0.	0.	0.	0.	0.	0.	0.	0.	0.	0.	0.	0.	0.	0.
GO:0005702	3.07487795857	0.0226526370307	0.000211965781566	0.207714699845	0.038574642913	0.214816069767	0.506598341735	1.43865834945	0.607459924053	0.00119262373221	0.0201656890579	0.162664651148	0.284604862177	0.0198053529067	0.180712837775	0.0458874907643	0.000766967861223	0.0944409072136	0.192106303479	0.0023540963739	0.00299824095548
GO:0005703	4.07487795857	0.0226526370307	0.000211965781566	0.207714699845	0.038574642913	0.214816069767	0.506598341735	2.43865834945	0.607459924053	0.00119262373221	0.0201656890579	0.162664651148	0.284604862177	0.0198053529067	0.180712837775	0.0458874907643	0.000766967861223	0.0944409072136	0.192106303479	0.0023540963739	3.00299824096
GO:0005704	3.07487795857	0.0226526370307	0.000211965781566	0.207714699845	0.038574642913	0.214816069767	0.506598341735	1.43865834945	0.607459924053	0.00119262373221	0.0201656890579	0.162664651148	0.284604862177	0.0198053529067	0.180712837775	0.0458874907643	0.000766967861223	0.0944409072136	0.192106303479	0.0023540963739	0.00299824095548
GO:0005705	5.07487795857	0.0226526370307	0.000211965781566	0.207714699845	0.038574642913	0.214816069767	0.506598341735	2.43865834945	0.607459924053	0.00119262373221	0.0201656890579	0.162664651148	0.284604862177	0.0198053529067	0.180712837775	0.0458874907643	0.000766967861223	0.0944409072136	0.192106303479	0.0023540963739	3.00299824096
GO:0005706	3.07487795857	0.0226526370307	0.000211965781566	0.207714699845	0.038574642913	0.214816069767	0.506598341735	1.43865834945	0.607459924053	0.00119262373221	0.0201656890579	0.162664651148	0.284604862177	0.0198053529067	0.180712837775	0.0458874907643	0.000766967861223	0.0944409072136	0.192106303479	0.0023540963739	0.00299824095548
GO:0005707	0.	0.	0.	0.	0.	0.	0.	0.	0.	0.	0.	0.	0.	0.	0.	0.	0.	0.	0.	0.	0.
GO:0005708	0.	0.	0.	0.	0.	0.	0.	0.	0.	0.	0.	0.	0.	0.	0.	0.	0.	0.	0.	0.	0.
GO:0005709	0.	0.	0.	0.	0.	0.	0.	0.	0.	0.	0.	0.	0.	0.	0.	0.	0.	0.	0.	0.	0.
GO:0005710	0.	0.	0.	0.	0.	0.	0.	0.	0.	0.	0.	0.	0.	0.	0.	0.	0.	0.	0.	0.	0.
GO:0005711	0.	0.	0.	0.	0.	0.	0.	0.	0.	0.	0.	0.	0.	0.	0.	0.	0.	0.	0.	0.	0.
GO:0005712	1.25849855288	0.0580919777863	0.00458604547937	0.161628951814	0.314455926798	1.37829638422	7.09106745709	1.77501689879	0.773145619428	0.0150385299805	0.0321041169462	0.0276579387842	0.208417638894	0.0168853452375	0.0273680648244	0.141786630827	0.322887054345	0.061820377913	0.516359010905	0.0280485271017	0.0320552671834
GO:0005714	0.629249276441	0.0290459888932	0.00229302273969	0.0808144759072	0.157227963399	0.689148192109	0.545533728543	0.887508449397	0.386572809714	0.00751926499026	0.0160520584731	0.0138289693921	0.104208819447	0.00844267261875	0.0136840324122	0.0708933154136	0.161443527173	0.0309101889566	0.258179505453	0.0140242635509	0.0160276335917
GO:0005715	0.629249276441	0.0290459888932	0.00229302273969	0.0808144759072	0.157227963399	0.689148192109	0.545533728543	0.887508449397	0.386572809714	0.00751926499026	0.0160520584731	0.0138289693921	0.104208819447	0.00844267261875	0.0136840324122	0.0708933154136	0.161443527173	0.0309101889566	0.258179505453	0.0140242635509	0.0160276335917
GO:0005719	7.50739801846	0.723481398747	0.000402381172998	0.0123513211476	0.00355537620943	0.53372519309	2.9294096822	3.44926774539	4.12055616196	0.00141859283088	0.00292208147811	0.962502446521	0.0188520582454	0.00165281965305	0.00246231981928	0.971066836431	0.0124434029705	0.00559574173306	0.0230504971596	2.64267249516	0.00310822873346
GO:0005722	4.02279223338	0.0437100549713	7.85964007772e-05	0.098730823976	0.0182500108894	0.568040073768	6.45583426097	1.78674405581	1.64395275678	0.00044129642041	0.00945152984484	0.125191524571	0.468467405792	0.0926518901855	0.0894125978092	0.0654092356039	0.166950808809	0.044887575065	1.36875009897	0.123092690712	0.00111248359248
GO:0005723	4.02279223338	0.0437100549713	7.85964007772e-05	0.098730823976	0.0182500108894	0.568040073768	6.45583426097	1.78674405581	1.64395275678	0.00044129642041	0.00945152984484	0.125191524571	0.468467405792	0.0926518901855	0.0894125978092	0.0654092356039	0.166950808809	0.044887575065	1.36875009897	0.123092690712	0.00111248359248
GO:0005724	5.24221405077	0.150500114723	0.00100280256369	0.21769435394	0.00643201385513	2.02263085436	1.91625436353	1.38941478157	3.25368195698	0.00335684990741	0.00596185550914	0.196969516828	2.15401146216	0.00267896213827	0.0037662384326	1.41583758029	0.033293840774	0.632984891418	2.24672166334	0.534279573936	0.00721159423429
GO:0005725	1.96619815814	0.0444927947043	7.4607701027e-05	0.201371722955	0.000488794406073	0.505451904093	0.182853741465	0.186442452167	0.254158974125	0.00025050097067	0.000449134577604	0.0590417462321	0.00223433479983	0.000205395444647	0.000290216589858	1.26045597233	0.00246739306804	0.000619245801935	0.370188016695	0.161802136717	0.000538794985565
GO:0005726	2.1625673977	0.132342020585	0.00216780862794	0.0279691933652	0.0119964621525	0.348039508496	0.649273904212	0.552340402066	7.78534212453	0.00711641797402	0.0118506567119	0.169747470094	0.048597121804	0.00465984150789	0.00627952920781	0.208590430584	0.0737663417284	0.012578543522	0.0925755080246	0.453275753705	0.0151696404335
GO:0005728	2.36873822975	0.57104519774	0.0557438794726	0.356167608286	0.378389830508	0.998446327683	4.18366290018	4.43827683615	2.64741054614	0.434133709981	0.312429378531	0.24538606403	1.13474576271	0.134510357815	0.111252354049	1.88578154425	0.233945386064	0.0893596986816	0.826459510357	0.934745762711	0.691760828625
GO:0005729	2.36873822975	0.57104519774	0.0557438794726	0.356167608286	0.378389830508	0.998446327683	4.18366290018	4.43827683615	2.64741054614	0.434133709981	0.312429378531	0.24538606403	1.13474576271	0.134510357815	0.111252354049	1.88578154425	0.233945386064	0.0893596986816	0.826459510357	0.934745762711	0.691760828625
GO:0005731	1.4573734148	0.275626861265	0.00527751047977	0.275566202185	0.056982909491	0.504823067222	1.43358424439	3.27070705522	1.08470191996	0.27681652578	0.637741531774	0.171941404873	0.35430293563	0.081229340643	0.125732361335	0.27905168743	0.254700445761	0.0185019886284	0.187084680657	0.253133909558	0.904875813179
GO:0005733	0.	0.	0.	0.	0.	0.	0.	0.	0.	0.	0.	0.	0.	0.	0.	0.	0.	0.	0.	0.	0.
GO:0005734	0.	0.	0.	0.	0.	0.	0.	0.	0.	0.	0.	0.	0.	0.	0.	0.	0.	0.	0.	0.	0.
GO:0005735	0.	0.	0.	0.	0.	0.	0.	0.	0.	0.	0.	0.	0.	0.	0.	0.	0.	0.	0.	0.	0.
GO:0005736	0.774867720197	0.427211075417	0.00990849668171	0.533576135142	0.113076725412	0.633050331255	2.21835886101	6.96328432839	1.45007436979	8.54148833585	1.2630223664	0.180700094735	6.67615726474	0.160622839189	0.226425107272	0.385820649485	0.398085652805	0.0134234316056	0.267140794266	0.0805475313702	1.7289631399
GO:0005742	1.97308980802	0.226088886376	0.262072880113	0.865848568844	0.165355080489	1.24949369337	1.22252212499	2.99959806593	3.81803061917	0.0967460201013	0.695254316902	0.107233245149	0.961554424024	0.0717269163266	0.0570627298927	1.25835617444	0.278216870647	0.113748274675	0.302558705488	0.170999201613	0.379263512292
GO:0005745	2.48168258152	0.0887291593011	0.121122639114	1.00565002162	0.208289827561	2.62412128698	4.21696314591	7.34972783787	2.89079772258	0.598566365592	0.316546077732	0.222185851693	0.95216434584	0.489247795952	0.124103489978	3.93785121614	0.0866039896083	0.12416248827	1.23650145413	1.26399773468	2.20965030271
GO:0005749	2.10585594799	0.620985401866	1.62722780304	0.694182576714	0.691530949144	2.77755014494	5.46791525648	7.77211380294	4.27028537926	0.610302523812	0.491232849846	0.569212289412	4.51496742019	0.77075883145	0.659860488289	3.72012748558	0.294405210409	0.387907445119	1.19149552637	1.28442692625	1.59833696892
GO:0005750	1.41638593626	0.333038475643	1.59929980949	1.01591659768	0.502153859002	2.26315041159	3.34299804406	9.51120128173	4.44233402996	0.388513135191	0.332383631433	0.44623898834	3.94268983032	1.70315331622	0.59858688974	2.77149119776	0.166039580157	0.33972423255	1.26803595057	0.816633641304	1.23030128555
GO:0005751	1.41638593626	0.333038475643	1.59929980949	0.515916597684	0.502153859002	2.26315041159	3.34299804406	5.51120128173	2.94233402996	1.38851313519	0.332383631433	0.44623898834	3.94268983032	0.703153316219	0.59858688974	2.77149119776	0.166039580157	2.33972423255	0.768035950569	0.816633641304	1.23030128555
GO:0005754	2.6700670908	0.614973553632	0.232991713919	3.24088582183	0.464008174128	1.67504049634	4.75426988282	6.26271087231	3.0738479767	0.527652933754	0.474145135499	0.277574729072	3.41764400232	0.345664686464	0.13961710572	2.6597359352	0.307282053768	0.123565502598	1.14135626147	1.15924038669	2.65543240669
GO:0005755	0.	0.	0.	0.	0.	0.	0.	0.	0.	0.	0.	0.	0.	0.	0.	0.	0.	0.	0.	0.	0.
GO:0005756	2.6700670908	0.614973553632	0.232991713919	3.24088582183	0.464008174128	1.67504049634	4.75426988282	6.26271087231	3.0738479767	0.527652933754	0.474145135499	0.277574729072	3.41764400232	0.345664686464	0.13961710572	2.6597359352	0.307282053768	0.123565502598	1.14135626147	1.15924038669	2.65543240669
GO:0005757	18.8289907331	3.38728561234	1.62399867174	2.53415268539	1.14679201672	9.16338174779	20.5450854633	25.0008393674	17.2591905914	1.467132769	1.36039115432	0.926526903717	10.3300927502	1.12776456632	1.2949612507	17.6398627873	5.46938659802	0.945869010636	8.09675600044	3.86898051862	4.60690121866
GO:0005760	2.54267632921	0.379994910012	0.371288809814	0.534412430254	0.260760723343	9.38335757162	3.46646359426	9.32918774462	1.97819687676	0.457483293511	0.591369655687	0.415352201832	1.86954714022	0.277037842028	0.156301909827	1.25221667036	0.20139023771	0.274778716294	0.608481170279	1.23597962623	1.44094488258
GO:0005762	2.66838376112	0.527421235409	0.50165104354	2.32056452917	0.408694372184	1.60014672631	12.8642038806	34.9607883438	2.04005486545	9.98199227393	6.50707383575	0.601993309937	9.50396811609	0.353822204705	0.860773566886	1.52650787409	0.240179487933	0.838338112106	0.890383451235	3.93184916422	32.0806780515
GO:0005763	3.42093420955	0.528633399086	0.501679070446	1.32065561661	0.408785459628	1.60773501106	6.13074676176	34.9816753954	2.04217790357	6.98435354074	6.50839110033	0.602133444467	2.50642047035	0.353997372866	2.86359727765	1.52938063194	0.245875956543	0.84008979372	0.895498361549	5.18205936601	8.091755686
GO:0005779	13.721068374	1.09852944356	0.400374297636	0.567927441766	0.323046532467	5.15829567174	7.53879149028	26.1216675046	10.1597909349	0.355519409002	0.400953467996	0.189895521261	3.15370216493	0.288955953581	0.389364768432	5.85945026247	1.79873127033	0.212686099706	12.8174138398	1.12804857397	1.22495378703
GO:0005780	8.98712425699	0.254497575998	0.0466691306772	0.0903054859493	0.0601817191375	1.64074813633	2.60398272263	11.4276190748	6.28045894965	0.0645364932052	0.201956601895	0.0559163096401	0.534455892959	0.056790886558	0.0574498498916	1.3468131633	0.302709849388	0.0261691131859	6.64374671182	0.195081548112	0.45493233638
GO:0005781	0.	0.	0.	0.	0.	0.	0.	0.	0.	0.	0.	0.	0.	0.	0.	0.	0.	0.	0.	0.	0.
GO:0005782	0.608434230168	0.0186161359574	0.00311539015378	0.00701342044209	0.00897045192506	0.743786857936	2.89714783922	1.82218547737	0.452651018073	0.00592698791219	0.0865987458861	0.0102151882667	0.0408481810625	0.0050672691181	0.0028999656524	0.0542852613645	0.0102471431191	0.00273194274222	0.514608752274	0.0152097241047	0.173441067543
GO:0005785	3.66235517792	0.831105146921	0.131414236134	0.237908906384	0.943653127471	3.33884121431	8.59876286218	19.1961630952	5.51652688329	0.0981061296847	0.751973480441	0.358683945152	1.54536361807	0.327615388868	0.588307981138	4.99768519166	1.16895589498	0.182297647087	2.6631061905	1.6572407148	1.6362123419
GO:0005786	7.30000101183	0.155838877738	0.0175983331682	0.251701161744	0.104900479483	9.29359299113	7.40472130332	28.7500922106	1.62658773375	0.693386970546	0.276135456934	0.215703654145	0.261399048469	0.0279488902931	0.0431938765818	14.3081959725	0.0582825457596	0.0417041662537	1.40671663858	0.327287206364	1.23808218315
GO:0005787	1.96661828398	0.406125272379	0.0796482344424	0.21569982467	0.364524890407	3.2240479219	4.64932847964	11.3880647357	3.53101868069	0.089824608445	7.43327366926	0.102075295909	0.919825530657	0.110219907594	12.1889979343	2.16643973198	0.635974392473	0.0626873074252	1.16830725065	1.23491391261	0.848941695856
GO:0005796	1.33366587829	1.05101831143	0.0305028628563	0.0948698352104	0.509182034594	2.98798668929	5.54491459483	5.76530483045	1.9539137698	0.119831956274	0.200192048035	0.557271505403	1.42747225447	0.877826699279	0.0823699270777	2.01780192304	0.687476268015	0.0696674536266	1.58788790947	0.805770303162	1.13960355168
GO:0005797	2.77738700637	0.135370450577	0.00226713251494	0.256977217726	2.11064100145	0.717986246434	2.14934791073	7.9832959988	2.16090731742	0.00794489867506	0.0122378610278	0.362396359532	0.319443607319	0.18514034121	0.0168414627514	0.524845982863	0.154657289576	0.00382750417423	0.774753478158	0.413246514554	1.45257164022
GO:0005799	0.	0.	0.	0.	0.	0.	0.	0.	0.	0.	0.	0.	0.	0.	0.	0.	0.	0.	0.	0.	0.
GO:0005800	0.	0.	0.	0.	0.	0.	0.	0.	0.	0.	0.	0.	0.	0.	0.	0.	0.	0.	0.	0.	0.
GO:0005803	0.	0.	0.	0.	0.	0.	0.	0.	0.	0.	0.	0.	0.	0.	0.	0.	0.	0.	0.	0.	0.
GO:0005804	0.	0.	0.	0.	0.	0.	0.	0.	0.	0.	0.	0.	0.	0.	0.	0.	0.	0.	0.	0.	0.
GO:0005805	0.	0.	0.	0.	0.	0.	0.	0.	0.	0.	0.	0.	0.	0.	0.	0.	0.	0.	0.	0.	0.
GO:0005806	0.	0.	0.	0.	0.	0.	0.	0.	0.	0.	0.	0.	0.	0.	0.	0.	0.	0.	0.	0.	0.
GO:0005808	0.	0.	0.	0.	0.	0.	0.	0.	0.	0.	0.	0.	0.	0.	0.	0.	0.	0.	0.	0.	0.
GO:0005809	0.	0.	0.	0.	0.	0.	0.	0.	0.	0.	0.	0.	0.	0.	0.	0.	0.	0.	0.	0.	0.
GO:0005810	0.	0.	0.	0.	0.	0.	0.	0.	0.	0.	0.	0.	0.	0.	0.	0.	0.	0.	0.	0.	0.
GO:0005814	3.36908051511	0.28648856965	0.00731127041537	0.0322542878863	0.0473755632254	0.703812511655	6.53590043855	16.3058966699	2.9735407323	1.66459038302	0.0601448613194	0.231031074871	3.38156008681	0.0344076016854	0.0111296064562	1.66725599168	1.25254020562	0.00920322319206	0.254701827278	1.71304962728	2.66926993982
GO:0005817	0.	0.	0.	0.	0.	0.	0.	0.	0.	0.	0.	0.	0.	0.	0.	0.	0.	0.	0.	0.	0.
GO:0005821	0.162969727026	0.0470597368298	0.00434166651063	0.0203218406756	0.0350894208088	0.52039600789	1.03957227041	0.864031402888	0.0983914204648	0.384060043325	0.0421958513535	0.0292669981167	0.147493625037	0.878258850329	0.0077924518841	0.862554384486	0.0429033661883	0.00312396944246	0.190284956105	0.155939937936	0.195765022461
GO:0005822	0.162969727026	0.0470597368298	0.00434166651063	0.0203218406756	0.0350894208088	0.52039600789	1.03957227041	0.864031402888	0.0983914204648	0.384060043325	0.0421958513535	0.0292669981167	0.147493625037	0.878258850329	0.0077924518841	0.862554384486	0.0429033661883	0.00312396944246	0.190284956105	0.155939937936	0.195765022461
GO:0005823	0.162969727026	0.0470597368298	0.00434166651063	0.0203218406756	0.0350894208088	0.52039600789	1.03957227041	0.864031402888	0.0983914204648	0.384060043325	0.0421958513535	0.0292669981167	0.147493625037	0.878258850329	0.0077924518841	0.862554384486	0.0429033661883	0.00312396944246	0.190284956105	0.155939937936	0.195765022461
GO:0005824	0.162969727026	0.0470597368298	0.00434166651063	0.0203218406756	0.0350894208088	0.52039600789	1.03957227041	0.864031402888	0.0983914204648	0.384060043325	0.0421958513535	0.0292669981167	0.147493625037	0.878258850329	0.0077924518841	0.862554384486	0.0429033661883	0.00312396944246	0.190284956105	0.155939937936	0.195765022461
GO:0005825	0.162969727026	0.0470597368298	0.00434166651063	0.0203218406756	0.0350894208088	0.52039600789	1.03957227041	0.864031402888	0.0983914204648	0.384060043325	0.0421958513535	0.0292669981167	0.147493625037	0.878258850329	0.0077924518841	0.862554384486	0.0429033661883	0.00312396944246	0.190284956105	0.155939937936	0.195765022461
GO:0005827	1.83907347191	0.239288376045	0.000456387998128	0.0222757185821	0.0426298300921	2.8536624419	8.07669066838	6.85552666998	2.80711330183	2.66309460096	0.309574972097	0.212653455244	2.16103851754	0.0292925432528	0.00730498990943	6.27277271577	0.227762566487	0.000997511278831	0.178127628276	1.19395805259	2.37687600141
GO:0005831	0.409407965119	0.323136611719	0.00215563858854	0.142092032309	0.281472619793	1.36109937254	3.95794374472	2.90678859527	1.17682399761	0.322338247558	0.0463968912722	0.00673604734881	1.20916846633	0.175346942966	0.357910505322	1.2463391817	0.477661705121	0.215247737779	1.04406680189	0.387872270257	1.47114488342
GO:0005832	0.409407965119	0.323136611719	0.00215563858854	0.142092032309	0.281472619793	1.36109937254	3.95794374472	2.90678859527	1.17682399761	0.322338247558	0.0463968912722	0.00673604734881	1.20916846633	0.175346942966	0.357910505322	1.2463391817	0.477661705121	0.215247737779	1.04406680189	0.387872270257	1.47114488342
GO:0005833	0.409407965119	0.323136611719	0.00215563858854	0.142092032309	0.281472619793	1.36109937254	4.95794374472	2.90678859527	1.17682399761	0.322338247558	0.0463968912722	0.00673604734881	1.20916846633	0.175346942966	0.357910505322	1.2463391817	0.477661705121	0.215247737779	1.04406680189	0.387872270257	1.47114488342
GO:0005834	0.662681327764	0.0342996772438	0.0198839610118	1.01405678917	0.00439463076959	11.0949737022	1.65197574762	2.50007192707	0.550933749923	0.0154608897046	0.0113409991958	0.00334320165637	0.102158260683	0.00742326006196	0.0192400481869	24.5880232563	0.356721908573	0.00885143571565	0.273483890593	1.02136166989	0.066879381176
GO:0005836	0.409407965119	0.323136611719	0.00215563858854	0.142092032309	0.281472619793	1.36109937254	3.95794374472	2.90678859527	1.17682399761	0.322338247558	0.0463968912722	0.00673604734881	1.20916846633	0.175346942966	0.357910505322	1.2463391817	0.477661705121	0.215247737779	1.04406680189	0.387872270257	1.47114488342
GO:0005837	0.	0.	0.	0.	0.	0.	0.	0.	0.	0.	0.	0.	0.	0.	0.	0.	0.	0.	0.	0.	0.
GO:0005845	1.37894002348	0.575893852448	0.055855987096	0.356531958062	0.378754180284	1.0287994667	4.24983442485	4.52182504243	2.6559026986	0.443578777245	0.317698436827	0.245946602146	1.14455517975	0.135211030461	0.122547197098	1.89727257564	0.256731260503	0.096366425139	0.846919151613	0.935586569886	0.736071366741
GO:0005846	0.298691278969	0.120024031356	0.0297433066189	0.0554157465114	0.0764342650299	0.326173525077	0.996868715497	1.02053384658	0.449303907017	0.0463961815144	0.10162263645	0.0901054219834	0.400515631729	0.0330715922942	0.0372219459997	0.416789210925	0.118485419323	0.0265013906131	0.362763470508	0.112797021864	0.233408545022
GO:0005847	0.0577076235675	0.0425784249211	0.0265327119879	0.00742741485146	0.0098792576987	0.0466817296841	0.29511705921	0.573183133817	0.482314568031	0.0612562704695	0.0390289124773	0.033883866008	0.384393702404	0.00459786318385	0.00835398962142	0.0648406795757	0.0221737386912	0.0306654200491	0.113193707383	0.0169490469335	5.06623030463
GO:0005848	0.0577076235675	0.0425784249211	0.0265327119879	0.00742741485146	0.0098792576987	0.0466817296841	0.29511705921	0.573183133817	0.482314568031	0.0612562704695	0.0390289124773	0.033883866008	0.384393702404	0.00459786318385	0.00835398962142	0.0648406795757	0.0221737386912	0.0306654200491	0.113193707383	0.0169490469335	0.0662303046297
GO:0005850	0.298691278969	0.120024031356	0.0297433066189	0.0554157465114	0.0764342650299	10.3261735251	0.996868715497	3.02053384658	0.449303907017	0.0463961815144	0.10162263645	0.0901054219834	0.400515631729	0.0330715922942	0.0372219459997	0.416789210925	0.118485419323	0.0265013906131	0.362763470508	0.112797021864	0.233408545022
GO:0005851	0.298691278969	0.120024031356	0.0297433066189	0.0554157465114	0.0764342650299	19.3261735251	0.996868715497	11.0205338466	0.449303907017	0.0463961815144	0.10162263645	9.09010542198	0.400515631729	0.0330715922942	0.0372219459997	0.416789210925	0.118485419323	0.0265013906131	0.362763470508	8.11279702186	0.233408545022
GO:0005852	1.29869127897	0.120024031356	0.0297433066189	1.05541574651	0.0764342650299	0.326173525077	0.996868715497	2.02053384658	0.449303907017	0.0463961815144	1.10162263645	0.0901054219834	0.400515631729	0.0330715922942	0.0372219459997	0.416789210925	0.118485419323	0.0265013906131	0.362763470508	0.112797021864	0.233408545022
GO:0005853	0.298691278969	0.120024031356	0.0297433066189	0.0554157465114	0.0764342650299	0.326173525077	0.996868715497	1.02053384658	0.449303907017	0.0463961815144	0.10162263645	0.0901054219834	0.400515631729	0.0330715922942	0.0372219459997	0.416789210925	0.118485419323	0.0265013906131	0.362763470508	0.112797021864	0.233408545022
GO:0005854	0.298691278969	0.120024031356	0.0297433066189	0.0554157465114	0.0764342650299	0.326173525077	0.996868715497	1.02053384658	0.449303907017	0.0463961815144	0.10162263645	0.0901054219834	0.400515631729	0.0330715922942	0.0372219459997	0.416789210925	0.118485419323	0.0265013906131	0.362763470508	0.112797021864	0.233408545022
GO:0005858	5.2466107459	0.0256130675025	0.000916199427406	0.0104265269721	0.016953867035	0.233351728863	4.24302963821	5.9927397817	0.0426324915342	0.0406300230165	0.02118225195	0.00651103348596	0.0608502504168	0.0129604895564	0.00403789892102	0.269895645625	0.0312790756424	0.00246936530472	0.072592892374	0.379549994613	0.0160599132014
GO:0005861	0.396632939906	0.101157935294	0.00551151564666	0.0757277428221	0.102597602191	0.907611501372	1.15971446699	0.975796350631	0.736515364298	0.12043765385	0.0774664494361	0.0249353564193	0.258355475493	0.0381780058713	0.0238075494876	1.55174904629	0.112832661105	0.0108510143239	1.15228881673	0.153864761595	0.0802883978836
GO:0005862	0.386431146184	0.0963092805855	0.00539940802334	0.0753633930463	0.102233252416	0.877258362358	1.09354294232	0.892248144353	0.728023211832	0.110992586585	0.0721973911401	0.0243748183027	0.248546058452	0.0374773332256	0.0125127064383	1.5402580149	0.0900467866655	0.00384428786651	1.13182917548	0.15302395442	0.035977859767
GO:0005863	1.43124597615	0.0865510537404	0.00489063010944	0.067995829169	0.0883603864193	0.83192675179	0.980949248903	2.30897231268	4.20572981605	0.0980030867466	0.0581964608871	0.0206750352773	0.198747492007	0.0285306741137	0.0155622543629	3.87875652124	2.09133576751	0.00679211960448	1.95811628197	0.115412010887	0.0535700987653
GO:0005868	0.232278560207	0.00911498377705	2.13457852004e-05	0.00647856835249	0.0128738850144	0.198813334174	7.16730248916	3.73650015742	10.0180261834	0.0356551873538	0.0153803583579	0.00223480037635	0.0498810934197	0.00863837952668	0.00295418556141	0.234735874802	0.028057245728	0.00052928385133	0.0550001358926	0.0364357148916	0.00335406188953
GO:0005870	1.47538863646	0.275075579345	0.000320585194815	0.242455398438	0.316999829455	3.44870419732	4.46209531714	2.91188675155	2.54712072011	1.412961201	0.181134289619	0.0263970966145	0.584885262568	0.101073620625	0.0379830685843	5.55124218704	0.328470695065	0.00842260324143	0.648104389586	23.4253404818	0.0533659046613
GO:0005872	0.116139280104	0.00455749188853	1.06728926002e-05	0.00323928417624	0.00643694250722	2.09940666709	0.333651244582	0.118250078709	0.00901309168463	0.0178275936769	0.00769017917895	0.00111740018817	0.0249405467099	0.00431918976334	0.0014770927807	0.117367937401	0.014028622864	0.000264641925665	0.0275000679463	0.0182178574458	0.00167703094476
GO:0005873	0.116139280104	0.00455749188853	1.06728926002e-05	0.00323928417624	0.00643694250722	2.09940666709	0.333651244582	0.118250078709	0.00901309168463	0.0178275936769	0.00769017917895	0.00111740018817	0.0249405467099	0.00431918976334	0.0014770927807	0.117367937401	0.014028622864	0.000264641925665	0.0275000679463	0.0182178574458	0.00167703094476
GO:0005879	0.374520857827	0.141249319078	0.000915601794373	0.013985248304	0.0240655420679	1.11820878796	5.439734185	2.5037345129	0.273925687576	0.726055675183	0.806919222337	0.118801418349	0.0874720337566	0.0176817367773	0.00442413056077	2.5101387948	0.488779114998	0.00198488672686	0.100875229953	0.621920857644	0.124110998905
GO:0005880	1.2653776754	0.330747126562	0.044235341531	0.128121677055	0.182203118669	1.45822664642	6.73817765344	3.77514812634	1.08051377024	0.865421488253	1.00108802354	0.27184937565	0.450279648941	0.0661037026051	0.0492132740263	3.37745440188	0.667281779597	0.0509058364142	0.565557081851	0.547868468983	0.418328524666
GO:0005883	0.562635718596	0.783348366892	6.00018807808	1.46069534441	0.420598242846	1.75634514382	13.1435412699	4.9436449277	3.31473154686	1.5607040164	0.740936237403	0.0708597052861	1.61131403971	0.280757209848	0.320182266391	6.57429252008	0.280509238375	0.000410895929139	2.25269561201	1.44132375622	0.0026804096884
GO:0005885	0.519763189184	1.1360814507	0.000256946256022	0.11829656653	2.15226972865	3.56876837949	1.66274582932	1.31677066955	1.26977013956	0.184129029627	0.0854221287961	0.0125677864546	0.271910843579	0.0466564097691	0.0227907970633	2.62723862763	0.151910967026	0.00731809715896	0.306206333105	0.194838095625	0.0463586953114
GO:0005888	0.	0.	0.	0.	0.	0.	0.	0.	0.	0.	0.	0.	0.	0.	0.	0.	0.	0.	0.	0.	0.
GO:0005889	2.74397275495	0.473816311682	0.266711555287	0.267631283508	0.0960418641967	1.18180133008	4.68517706267	2.46311079771	4.08357265528	0.121601243392	0.0858929129256	0.0515864944078	2.34958914845	0.358161930712	0.23990679165	3.83374933175	1.66043594338	0.0722025876035	2.44762864039	0.555635808513	0.395551941149
GO:0005890	2.74397275495	0.473816311682	0.266711555287	0.267631283508	0.0960418641967	1.18180133008	4.68517706267	2.46311079771	4.08357265528	0.121601243392	0.0858929129256	0.0515864944078	2.34958914845	0.358161930712	0.23990679165	3.83374933175	1.66043594338	0.0722025876035	1.44762864039	0.555635808513	0.395551941149
GO:0005892	2.73416333791	0.469154143693	0.266603759495	0.267280947186	0.0956915278739	1.15261561949	4.62155059665	2.38277598398	4.07540712406	0.112519447946	0.0808265107179	0.0510475154495	2.34015701668	0.357488207014	0.229046365641	3.82270026311	1.63852644873	0.0654653506252	1.42795590842	0.554827340076	0.352945654499
GO:0005893	2.73416333791	0.469154143693	0.266603759495	0.267280947186	0.0956915278739	1.15261561949	4.62155059665	2.38277598398	4.07540712406	0.112519447946	0.0808265107179	0.0510475154495	2.34015701668	0.357488207014	0.229046365641	3.82270026311	1.63852644873	0.0654653506252	1.42795590842	0.554827340076	0.352945654499
GO:0005894	2.73416333791	0.469154143693	0.266603759495	0.267280947186	0.0956915278739	1.15261561949	4.62155059665	2.38277598398	4.07540712406	0.112519447946	0.0808265107179	0.0510475154495	2.34015701668	0.357488207014	0.229046365641	3.82270026311	1.63852644873	0.0654653506252	1.42795590842	0.554827340076	0.352945654499
GO:0005895	2.73416333791	0.469154143693	0.266603759495	0.267280947186	0.0956915278739	1.15261561949	4.62155059665	2.38277598398	5.07540712406	0.112519447946	0.0808265107179	0.0510475154495	2.34015701668	0.357488207014	0.229046365641	3.82270026311	1.63852644873	0.0654653506252	1.42795590842	0.554827340076	0.352945654499
GO:0005896	2.73416333791	0.469154143693	0.266603759495	0.267280947186	0.0956915278739	1.15261561949	4.62155059665	2.38277598398	4.07540712406	0.112519447946	0.0808265107179	0.0510475154495	2.34015701668	0.357488207014	0.229046365641	3.82270026311	1.63852644873	0.0654653506252	2.42795590842	0.554827340076	0.352945654499
GO:0005897	2.73416333791	0.469154143693	0.266603759495	0.267280947186	0.0956915278739	1.15261561949	4.62155059665	2.38277598398	4.07540712406	0.112519447946	0.0808265107179	0.0510475154495	2.34015701668	0.357488207014	0.229046365641	3.82270026311	1.63852644873	0.0654653506252	1.42795590842	0.554827340076	0.352945654499
GO:0005898	2.73416333791	0.469154143693	0.266603759495	0.267280947186	0.0956915278739	1.15261561949	4.62155059665	2.38277598398	4.07540712406	0.112519447946	0.0808265107179	0.0510475154495	2.34015701668	0.357488207014	0.229046365641	3.82270026311	1.63852644873	0.0654653506252	1.42795590842	0.554827340076	0.352945654499
GO:0005899	2.73416333791	0.469154143693	0.266603759495	0.267280947186	0.0956915278739	1.15261561949	4.62155059665	2.38277598398	4.07540712406	0.112519447946	0.0808265107179	0.0510475154495	2.34015701668	0.357488207014	0.229046365641	3.82270026311	1.63852644873	0.0654653506252	1.42795590842	0.554827340076	0.352945654499
GO:0005900	2.73416333791	0.469154143693	0.266603759495	0.267280947186	0.0956915278739	1.15261561949	4.62155059665	2.38277598398	4.07540712406	0.112519447946	0.0808265107179	0.0510475154495	2.34015701668	0.357488207014	0.229046365641	3.82270026311	1.63852644873	0.0654653506252	1.42795590842	0.554827340076	0.352945654499
GO:0005904	0.309980550501	0.0872124288833	0.0851746917371	0.0441655246247	0.00843334896935	0.181283580279	0.574229292663	0.43199389264	0.760564816688	0.0151586612886	0.0126599212492	0.00576297836052	0.307223111722	0.0217216586105	0.021863013571	0.573603365822	0.25439817337	0.00383810408537	0.157427948178	0.0508085739581	0.0600768752836
GO:0005906	0.	0.	0.	0.	0.	0.	0.	0.	0.	0.	0.	0.	0.	0.	0.	0.	0.	0.	0.	0.	0.
GO:0005907	0.	0.	0.	0.	0.	0.	0.	0.	0.	0.	0.	0.	0.	0.	0.	0.	0.	0.	0.	0.	0.
GO:0005908	0.	0.	0.	0.	0.	0.	0.	0.	0.	0.	0.	0.	0.	0.	0.	0.	0.	0.	0.	0.	0.
GO:0005914	0.109471627932	0.00266482421588	0.00260256002531	0.00134950214131	0.000257685662953	1.22776144273	0.739768117276	0.657644257831	0.02323948051	0.000463181317154	0.000386830927061	0.000176091005461	0.0316095950804	0.000663717346433	0.000668036525783	1.81752676951	0.00777327751965	0.000117275402609	0.00481029841656	1.4015524842	0.1018356823
GO:0005915	1.3731898522	0.0205918234864	0.0201106911047	0.010427971092	0.00199120739554	1.48724751201	0.880026360768	2.79088744687	0.179577803941	0.00357912835982	0.00298914807273	0.00136070322401	0.116983234712	0.00512872494971	0.0051621004265	3.13543412804	0.0600662353792	0.000906219020155	0.0371704877644	1.41199646885	0.514184817775
GO:0005916	0.135303340474	0.00993252662281	0.00970045100338	0.0050299625267	0.00096046474373	8.24286840775	0.787620558331	0.693643748884	0.0866198819005	0.0017264030912	0.00144182436449	0.000656339202169	0.0572115210571	0.00247385556397	0.00248995432336	1.86532705	0.0289731253004	0.000437117409721	0.017929294098	1.40578653203	0.106842088574
GO:0005917	0.109471627932	0.00266482421588	0.00260256002531	0.00134950214131	0.000257685662953	1.22776144273	0.739768117276	0.657644257831	0.02323948051	0.000463181317154	0.000386830927061	0.000176091005461	0.0316095950804	0.000663717346433	0.000668036525783	1.81752676951	0.00777327751965	0.000117275402609	0.00481029841656	1.4015524842	0.1018356823
GO:0005919	1.1865949261	0.0102959117432	0.0100553455523	0.00521398554598	0.00099560369777	0.743623756005	0.940013180384	0.395443723437	0.0897889019702	0.00178956417991	0.00149457403637	0.000680351612005	0.058491617356	0.00256436247485	0.00258105021325	1.56771706402	0.0300331176895	0.000453109510077	0.0185852438821	0.705998234426	0.257092408888
GO:0005920	1.1865949261	0.0102959117432	0.0100553455523	0.00521398554598	0.00099560369777	0.743623756005	0.940013180384	0.395443723437	0.0897889019702	0.00178956417991	0.00149457403637	0.000680351612005	0.058491617356	0.00256436247485	0.00258105021325	1.56771706402	0.0300331176895	0.000453109510077	0.0185852438821	0.705998234426	0.257092408888
GO:0005922	11.3546246276	0.101751353468	0.0947506539978	0.0494371549143	0.0097347375195	1.34289045043	5.81531518318	1.78576364254	0.853564171008	0.0262880242519	0.0193356374618	0.00696384740605	0.462279541175	0.0248358488796	0.0355870803505	13.6488281045	0.305450511517	0.0112712865523	0.195379583676	0.0572947782394	0.111062621765
GO:0005923	1.27232879512	0.0203495667394	0.0198740947386	0.0103052890791	0.00196778142618	1.37563283539	39.2673201683	0.367465241615	0.177465123894	0.00353702096735	0.00295398162482	0.00134469495079	0.205018726068	0.00506838700911	0.00510136983324	10.3338407854	0.0593595737862	0.000895557619918	0.0367331879082	0.0118553339236	0.414017937566
GO:0005925	0.288747568813	0.0109015536104	0.0106468364671	0.00552069057809	6.00105416862	10.3976604475	8.07177866158	9.30399923658	2.09507060209	0.00189483266108	0.00158249015615	0.000720372295065	0.413402888965	0.00271520732631	0.00273287669638	12.5092004207	1.53179977167	0.00047976301067	6.08217849352	0.00635107174476	0.13250960941
GO:0005926	0.288747568813	0.0109015536104	0.0106468364671	0.00552069057809	0.00105416862117	1.39766044753	1.07177866158	0.30399923658	0.0950706020861	0.00189483266108	0.00158249015615	0.000720372295065	0.413402888965	0.00271520732631	0.00273287669638	0.509200420728	0.531799771671	0.00047976301067	0.0821784935223	0.00635107174476	0.13250960941
GO:0005927	0.288747568813	0.0109015536104	0.0106468364671	0.00552069057809	0.00105416862117	1.39766044753	1.07177866158	7.30399923658	0.0950706020861	0.00189483266108	0.00158249015615	0.000720372295065	0.413402888965	0.00271520732631	0.00273287669638	0.509200420728	0.531799771671	0.00047976301067	0.0821784935223	0.00635107174476	0.13250960941
GO:0005928	0.288747568813	0.0109015536104	0.0106468364671	0.00552069057809	0.00105416862117	1.39766044753	1.07177866158	0.30399923658	0.0950706020861	0.00189483266108	0.00158249015615	0.000720372295065	0.413402888965	0.00271520732631	0.00273287669638	0.509200420728	0.531799771671	0.00047976301067	0.0821784935223	0.00635107174476	0.13250960941
GO:0005931	0.0245339794184	0.021346738434	0.00100696126553	0.00431230839539	0.00444433179634	0.0648915337027	0.141898673712	0.339787830556	0.0330984606313	0.0144199029273	0.0110709518881	0.00483677122621	0.0207785740374	0.00502278267544	0.0123785564089	0.0466508022134	0.0260077043539	0.0089468079108	0.0380523977371	0.343955086896	0.0570163894286
GO:0005932	1.25852933686	0.0518195851602	0.00554721223398	0.0250535812213	0.042446985428	0.362483562313	1.56647648911	5.89321916594	6.12020613412	0.0874617902546	0.052722089433	0.0225950289339	0.176210358902	0.027704162825	0.00941178806209	0.445239330301	0.0781167099365	0.00476759334215	0.35312581836	0.101961387708	0.0407885093734
GO:0005936	0.	0.	0.	0.	0.	0.	0.	0.	0.	0.	0.	0.	0.	0.	0.	0.	0.	0.	0.	0.	0.
GO:0005941	0.	0.	0.	0.	0.	0.	0.	0.	0.	0.	0.	0.	0.	0.	0.	0.	0.	0.	0.	0.	0.
GO:0005943	0.103422132705	0.201882553014	0.00858668389452	0.0279067226572	0.0279067226572	0.460437884777	0.83100203314	0.806005833398	0.141966728738	0.0454620164172	0.0645910921944	0.0429334194726	0.0733687390744	0.0536667743407	0.0176507752527	0.371660522916	0.0503282473209	0.0281931671354	0.211137607358	0.0644001292089	0.173547826252
GO:0005944	0.103422132705	0.201882553014	0.00858668389452	0.0279067226572	0.0279067226572	0.460437884777	0.83100203314	0.806005833398	0.141966728738	0.0454620164172	0.0645910921944	0.0429334194726	0.0733687390744	0.0536667743407	0.0176507752527	0.371660522916	0.0503282473209	0.0281931671354	0.211137607358	0.0644001292089	0.173547826252
GO:0005945	0.409407965119	0.323136611719	0.00215563858854	0.142092032309	0.281472619793	1.36109937254	3.95794374472	2.90678859527	1.17682399761	0.322338247558	0.0463968912722	0.00673604734881	1.20916846633	0.175346942966	0.357910505322	1.2463391817	0.477661705121	0.215247737779	1.04406680189	0.387872270257	1.47114488342
GO:0005946	0.298691278969	0.120024031356	0.0297433066189	0.0554157465114	0.0764342650299	0.326173525077	0.996868715497	1.02053384658	0.449303907017	0.0463961815144	0.10162263645	0.0901054219834	0.400515631729	0.0330715922942	0.0372219459997	0.416789210925	0.118485419323	0.0265013906131	0.362763470508	0.112797021864	0.233408545022
GO:0005947	0.487399543816	0.114674872316	0.12561704398	0.1675661035	0.0786173863814	0.458325918792	5.08553073818	5.02860572028	0.586732793499	0.135583862687	0.19641041148	0.139804604155	0.626348586487	0.0903461554772	0.051496116659	0.381466393292	0.072614801318	0.0906561135814	0.216236571199	0.378815680727	2.47832353132
GO:0005948	0.298691278969	0.120024031356	0.0297433066189	0.0554157465114	0.0764342650299	0.326173525077	0.996868715497	1.02053384658	0.449303907017	0.0463961815144	0.10162263645	0.0901054219834	0.400515631729	0.0330715922942	0.0372219459997	0.416789210925	0.118485419323	0.0265013906131	0.362763470508	0.112797021864	0.233408545022
GO:0005949	0.	0.	0.	0.	0.	0.	0.	0.	0.	0.	0.	0.	0.	0.	0.	0.	0.	0.	0.	0.	0.
GO:0005950	0.298691278969	0.120024031356	0.0297433066189	0.0554157465114	0.0764342650299	0.326173525077	0.996868715497	1.02053384658	0.449303907017	0.0463961815144	0.10162263645	0.0901054219834	0.400515631729	0.0330715922942	0.0372219459997	0.416789210925	0.118485419323	0.0265013906131	0.362763470508	0.112797021864	0.233408545022
GO:0005951	0.298691278969	0.120024031356	0.0297433066189	0.0554157465114	0.0764342650299	0.326173525077	0.996868715497	1.02053384658	0.449303907017	0.0463961815144	0.10162263645	0.0901054219834	0.400515631729	0.0330715922942	0.0372219459997	0.416789210925	0.118485419323	0.0265013906131	0.362763470508	0.112797021864	0.233408545022
GO:0005952	1.37894002348	0.575893852448	0.055855987096	0.356531958062	0.378754180284	1.0287994667	4.24983442485	4.52182504243	2.6559026986	0.443578777245	0.317698436827	0.245946602146	2.14455517975	0.135211030461	0.122547197098	2.89727257564	0.256731260503	0.096366425139	0.846919151613	0.935586569886	0.736071366741
GO:0005953	1.37894002348	0.575893852448	0.055855987096	0.356531958062	0.378754180284	1.0287994667	4.24983442485	5.52182504243	2.6559026986	0.443578777245	0.317698436827	0.245946602146	1.14455517975	0.135211030461	0.122547197098	1.89727257564	0.256731260503	0.096366425139	0.846919151613	0.935586569886	0.736071366741
GO:0005954	1.37894002348	0.575893852448	0.055855987096	0.356531958062	0.378754180284	1.0287994667	4.24983442485	4.52182504243	2.6559026986	0.443578777245	0.317698436827	0.245946602146	1.14455517975	0.135211030461	0.122547197098	1.89727257564	0.256731260503	0.096366425139	0.846919151613	0.935586569886	0.736071366741
GO:0005955	1.38942265629	0.611421708342	0.0574612162515	0.361748952817	0.38397117504	2.29053390464	6.54986330681	4.59947800283	2.67580389188	0.443226113264	0.32534759697	0.253972747924	1.14941951053	0.145243712683	0.114782509099	1.96011364884	0.244011035528	0.0949983321087	0.868687031828	0.947625788553	0.726470393875
GO:0005956	1.37894002348	0.575893852448	0.055855987096	0.356531958062	0.378754180284	1.0287994667	4.24983442485	4.52182504243	2.6559026986	0.443578777245	0.317698436827	0.245946602146	1.14455517975	0.135211030461	0.122547197098	1.89727257564	0.256731260503	0.096366425139	0.846919151613	0.935586569886	0.736071366741
GO:0005957	0.	0.	0.	0.	0.	0.	0.	0.	0.	0.	0.	0.	0.	0.	0.	0.	0.	0.	0.	0.	0.
GO:0005958	1.91539079699	0.210844545919	0.0443267010021	0.118448737147	0.162581908397	0.40490939217	1.44034214215	1.611201444	0.839686543297	0.153785715997	0.205239753095	0.157884728528	0.383586189222	0.0534447485033	0.0571676998744	0.913966409287	0.204510368954	0.0578677575981	0.502734249635	0.269902698235	0.351233915189
GO:0005961	0.59738255794	0.240048062713	0.0594866132379	0.110831493023	0.15286853006	0.652347050155	1.993737431	9.04106769316	0.898607814036	0.0927923630289	0.203245272901	0.180210843967	0.80103126346	0.0661431845885	0.0744438919995	0.833578421852	0.236970838647	0.0530027812262	0.725526941018	0.225594043728	0.466817090044
GO:0005962	0.487399543816	0.114674872316	0.12561704398	0.1675661035	0.0786173863814	0.458325918792	1.08553073818	3.02860572028	0.586732793499	0.135583862687	0.19641041148	0.139804604155	0.626348586487	0.0903461554772	0.051496116659	0.381466393292	0.072614801318	0.0906561135814	0.216236571199	0.378815680727	0.478323531324
GO:0005963	1.37894002348	0.575893852448	0.055855987096	0.356531958062	0.378754180284	1.0287994667	4.24983442485	4.52182504243	2.6559026986	0.443578777245	0.317698436827	0.245946602146	1.14455517975	0.135211030461	0.122547197098	1.89727257564	0.256731260503	0.096366425139	0.846919151613	0.935586569886	0.736071366741
GO:0005964	0.298691278969	0.120024031356	0.0297433066189	0.0554157465114	0.0764342650299	0.326173525077	0.996868715497	1.02053384658	0.449303907017	0.0463961815144	0.10162263645	0.0901054219834	0.400515631729	0.0330715922942	0.0372219459997	0.416789210925	0.118485419323	0.0265013906131	0.362763470508	0.112797021864	0.233408545022
GO:0005965	0.298691278969	0.120024031356	0.0297433066189	0.0554157465114	0.0764342650299	0.326173525077	0.996868715497	1.02053384658	0.449303907017	0.0463961815144	0.10162263645	0.0901054219834	0.400515631729	0.0330715922942	0.0372219459997	0.416789210925	0.118485419323	0.0265013906131	0.362763470508	0.112797021864	0.233408545022
GO:0005966	0.103422132705	0.201882553014	0.00858668389452	0.0279067226572	0.0279067226572	0.460437884777	0.83100203314	0.806005833398	0.141966728738	0.0454620164172	0.0645910921944	0.0429334194726	0.0733687390744	0.0536667743407	0.0176507752527	0.371660522916	0.0503282473209	0.0281931671354	0.211137607358	0.0644001292089	0.173547826252
GO:0005967	1.41241675162	0.324020611722	0.371893914171	0.493462352747	0.223113114973	1.3206155022	3.09044742862	8.9157281864	1.685314396	0.399018891141	0.572294128366	0.404396242136	1.81229315417	0.265526534383	0.14828469231	1.07493431139	0.198096834067	0.267551442309	0.58824913518	1.11764753854	1.3960691698
GO:0005968	0.298691278969	0.120024031356	0.0297433066189	0.0554157465114	0.0764342650299	0.326173525077	0.996868715497	1.02053384658	0.449303907017	0.0463961815144	0.10162263645	0.0901054219834	0.400515631729	0.0330715922942	0.0372219459997	0.416789210925	0.118485419323	0.0265013906131	0.362763470508	0.112797021864	0.233408545022
GO:0005969	0.298691278969	0.120024031356	0.0297433066189	0.0554157465114	0.0764342650299	0.326173525077	0.996868715497	1.02053384658	0.449303907017	0.0463961815144	0.10162263645	0.0901054219834	0.400515631729	0.0330715922942	0.0372219459997	0.416789210925	0.118485419323	0.0265013906131	0.362763470508	0.112797021864	0.233408545022
GO:0005970	0.298691278969	0.120024031356	0.0297433066189	0.0554157465114	0.0764342650299	0.326173525077	0.996868715497	1.02053384658	0.449303907017	0.0463961815144	0.10162263645	0.0901054219834	0.400515631729	0.0330715922942	0.0372219459997	0.416789210925	0.118485419323	0.0265013906131	0.362763470508	0.112797021864	0.233408545022
GO:0005971	0.298691278969	0.120024031356	0.0297433066189	0.0554157465114	0.0764342650299	0.326173525077	0.996868715497	1.02053384658	0.449303907017	0.0463961815144	0.10162263645	0.0901054219834	0.400515631729	0.0330715922942	0.0372219459997	0.416789210925	0.118485419323	0.0265013906131	0.362763470508	0.112797021864	0.233408545022
GO:0005972	0.	0.	0.	0.	0.	0.	0.	0.	0.	0.	0.	0.	0.	0.	0.	0.	0.	0.	0.	0.	0.
GO:0005973	0.	0.	0.	0.	0.	0.	0.	0.	0.	0.	0.	0.	0.	0.	0.	0.	0.	0.	0.	0.	0.
GO:0005974	0.	0.	0.	0.	0.	0.	0.	0.	0.	0.	0.	0.	0.	0.	0.	0.	0.	0.	0.	0.	0.
GO:0008002	4.59018082423	1.26189550042	1.26230025232	0.337841673675	0.458399164965	1.73334059233	4.71893923465	2.74262961072	3.81171677881	0.135681995675	0.229133125075	0.236936801634	1.96237384357	0.352268563019	0.950035293766	7.14880601947	1.49846885138	0.0864126516881	1.05924696624	0.211154331371	1.1833060495
GO:0008003	4.59018082423	1.26189550042	1.26230025232	0.337841673675	0.458399164965	1.73334059233	4.71893923465	2.74262961072	3.81171677881	0.135681995675	0.229133125075	0.236936801634	1.96237384357	0.352268563019	0.950035293766	7.14880601947	1.49846885138	0.0864126516881	1.05924696624	0.211154331371	1.1833060495
GO:0008004	4.59018082423	1.26189550042	1.26230025232	0.337841673675	0.458399164965	1.73334059233	4.71893923465	2.74262961072	3.81171677881	0.135681995675	0.229133125075	0.236936801634	1.96237384357	0.352268563019	0.950035293766	7.14880601947	1.49846885138	0.0864126516881	1.05924696624	0.211154331371	1.1833060495
GO:0008008	0.	0.	0.	0.	0.	0.	0.	0.	0.	0.	0.	0.	0.	0.	0.	0.	0.	0.	0.	0.	0.
GO:0008024	0.0164878924479	0.297879549977	0.0075807748537	0.00212211852899	0.431394073628	0.0133376370526	0.0843191597744	0.592338038233	1.13780416229	0.0175017915627	0.0111511178507	0.00968110457372	0.109826772116	0.00131367519539	0.00238685417755	0.0185259084502	0.00633535391178	0.00876154858548	0.0323410592524	0.00484258483814	0.304637229894
GO:0008043	4.37894002348	0.575893852448	0.055855987096	0.356531958062	0.378754180284	1.0287994667	4.24983442485	4.52182504243	2.6559026986	0.443578777245	0.317698436827	0.245946602146	1.14455517975	0.135211030461	0.122547197098	1.89727257564	0.256731260503	0.096366425139	0.846919151613	0.935586569886	0.736071366741
GO:0008051	0.	0.	0.	0.	0.	0.	0.	0.	0.	0.	0.	0.	0.	0.	0.	0.	0.	0.	0.	0.	0.
GO:0008074	0.409407965119	0.323136611719	0.00215563858854	0.142092032309	0.281472619793	1.36109937254	3.95794374472	2.90678859527	1.17682399761	0.322338247558	0.0463968912722	0.00673604734881	1.20916846633	0.175346942966	0.357910505322	1.2463391817	0.477661705121	0.215247737779	1.04406680189	0.387872270257	1.47114488342
GO:0008076	2.74397275495	9.47381631168	0.266711555287	2.26763128351	0.0960418641967	1.18180133008	4.68517706267	2.46311079771	17.0835726553	0.121601243392	0.0858929129256	0.0515864944078	3.34958914845	0.358161930712	0.23990679165	3.83374933175	1.66043594338	0.0722025876035	3.44762864039	0.555635808513	0.395551941149
GO:0008087	0.320182344223	0.0920610835918	0.0852867993604	1.0445298744	0.00879769874514	0.211636719292	0.640400817327	0.515542098919	0.769056969155	0.0246037285532	0.0179289795452	0.00632351647712	0.317032528762	0.0224223312562	0.0331578566204	0.585094397213	0.277184047809	0.0108448305428	0.177887589434	0.051649381133	0.1043874134
GO:0008091	0.576538105229	0.0931849941278	0.086724428182	0.0700458389226	0.114789297745	0.705066259082	1.32432118761	0.976368190124	0.638240979499	0.139024656997	0.110629642425	0.0247097561748	0.586619956431	0.0609515210327	1.017178712	1.56359179809	0.0884404830952	0.00250113532714	0.96648850187	0.254625200487	0.0591569250192
GO:0008180	0.915390796991	0.210844545919	0.0443267010021	0.118448737147	0.162581908397	0.40490939217	1.44034214215	13.611201444	0.839686543297	0.153785715997	14.2052397531	0.157884728528	0.383586189222	0.0534447485033	0.0571676998744	0.913966409287	0.204510368954	0.0578677575981	0.502734249635	10.2699026982	0.351233915189
GO:0008231	0.0780815695192	0.102222164606	0.00132879151523	0.375378377469	0.0255009696114	0.00291780069601	1.09102838228	0.555265852966	0.024279039026	0.00324444943242	0.027052773668	0.17670497288	0.244408327756	0.000243367633149	0.000634908001252	0.878463015352	0.00154687682763	0.00166801574203	0.331053140009	0.000863621715422	0.129163640965
GO:0008232	0.0780815695192	0.102222164606	0.00132879151523	0.375378377469	0.0255009696114	0.00291780069601	1.09102838228	0.555265852966	0.024279039026	0.00324444943242	0.027052773668	0.17670497288	0.244408327756	0.000243367633149	0.000634908001252	0.878463015352	0.00154687682763	0.00166801574203	0.331053140009	0.000863621715422	0.129163640965
GO:0008245	0.	0.	0.	0.	0.	0.	0.	0.	0.	0.	0.	0.	0.	0.	0.	0.	0.	0.	0.	0.	0.
GO:0008247	0.010201793722	0.00484865470852	0.000112107623318	0.000364349775785	0.000364349775785	0.0303531390135	0.0661715246637	0.0835482062781	17.0084921525	0.00944506726458	0.00526905829597	0.000560538116592	0.00980941704037	0.00070067264574	0.0112948430493	0.0114910313901	0.0227858744395	0.00700672645741	0.0204596412556	0.000840807174888	0.0443105381166
GO:0008250	1.96661828398	0.406125272379	0.0796482344424	0.21569982467	0.364524890407	3.2240479219	4.64932847964	9.38806473571	3.53101868069	0.089824608445	13.4332736693	0.102075295909	0.919825530657	0.110219907594	0.188997934291	2.16643973198	0.635974392473	0.0626873074252	1.16830725065	13.2349139126	6.84894169586
GO:0008280	0.33580645027	0.013691507579	0.000360204538123	0.0416507350055	0.0087909685627	0.0864339684467	0.196271717434	0.73235139203	0.133824875592	0.0130519939122	0.0116593872956	0.00540353785197	0.069864653147	0.00556965903073	0.0217028303365	0.0302660999559	0.0292806252767	0.027504753497	0.0664026541882	0.00351459581847	0.058495076188
GO:0008282	2.74397275495	0.473816311682	0.266711555287	0.267631283508	0.0960418641967	1.18180133008	4.68517706267	2.46311079771	4.08357265528	0.121601243392	0.0858929129256	0.0515864944078	2.34958914845	0.358161930712	0.23990679165	3.83374933175	1.66043594338	0.0722025876035	1.44762864039	0.555635808513	0.395551941149
GO:0008303	0.409407965119	0.323136611719	0.00215563858854	0.142092032309	0.281472619793	1.36109937254	3.95794374472	2.90678859527	1.17682399761	0.322338247558	0.0463968912722	0.00673604734881	1.20916846633	0.175346942966	0.357910505322	1.2463391817	0.477661705121	0.215247737779	1.04406680189	0.387872270257	1.47114488342
GO:0008304	0.	0.	0.	0.	0.	0.	0.	0.	0.	0.	0.	0.	0.	0.	0.	0.	0.	0.	0.	0.	0.
GO:0008305	3.73416333791	0.469154143693	0.266603759495	0.267280947186	0.0956915278739	1.15261561949	12.6215505966	2.38277598398	4.07540712406	0.112519447946	0.0808265107179	0.0510475154495	2.34015701668	0.357488207014	0.229046365641	3.82270026311	1.63852644873	0.0654653506252	1.42795590842	0.554827340076	0.352945654499
GO:0008352	2.77976526611	0.251720504713	0.00496775493513	0.0286978211783	0.0501085613203	0.955944945567	4.54626859729	3.47928743576	2.92940623483	2.70638455241	0.0609479880518	0.222004520724	1.40551200716	0.0317002807656	0.0121646809508	1.88607649688	1.29188929008	0.00503501355161	0.265892444742	1.72541143072	2.64192775031
GO:0008370	0.	0.	0.	0.	0.	0.	0.	0.	0.	0.	0.	0.	0.	0.	0.	0.	0.	0.	0.	0.	0.
GO:0008385	0.409407965119	0.323136611719	0.00215563858854	0.142092032309	0.281472619793	1.36109937254	3.95794374472	2.90678859527	1.17682399761	0.322338247558	0.0463968912722	0.00673604734881	1.20916846633	0.175346942966	0.357910505322	1.2463391817	0.477661705121	0.215247737779	6.04406680189	0.387872270257	1.47114488342
GO:0008537	0.172198393194	0.0448577964413	0.00387320930416	0.0242545969052	0.0257360783867	0.175724149798	0.838217661209	0.946185944533	0.188383049862	0.0421653415025	0.0282053068498	0.0171438242986	0.0893829013706	0.00994829889173	0.0232296038723	0.141806213563	0.0474965832861	0.0157667302858	0.0837407984483	0.0634935142257	0.174818808605
GO:0008622	0.476374992911	0.145242683979	0.0190140756778	0.153666903089	0.14525185319	0.528775234014	2.30935870532	2.07650609856	1.03777723529	0.941449462623	0.100595887805	0.0780244108553	0.311550761038	0.0368048380002	0.0383137304078	0.522243950075	0.157080171964	0.0411750971891	0.327954891857	0.215208246336	0.201908170473
GO:0008623	0.00887809593346	0.00655052691093	0.00408195569045	0.00114267920792	0.0015198857998	0.00718180456679	0.0454026244938	0.0881820205873	0.0742022412356	0.00942404161069	0.00600444807343	0.00521290246277	0.0591374926776	0.000707363566745	0.00128522917253	0.00997548916548	0.00341134441404	0.00471775693064	0.555875954982	0.00260754568207	0.0101892776353
GO:0009275	0.00116525423729	0.00246292372882	0.00010593220339	0.000344279661017	0.000344279661017	0.00537605932204	0.00956038135595	0.009030720339	0.00166843220339	0.000450211864407	0.00074152542373	0.00052966101695	0.000794491525425	0.000662076271187	7.94491525425e-05	0.00450211864407	0.000344279661017	0.000264830508475	0.00238347457627	0.000794491525425	0.0016154661017
GO:0009276	0.470374293787	0.994200211868	0.0427612994352	0.138974223164	0.138974223164	2.17013594634	3.85920727403	3.64540077685	0.673490466104	0.1817355226	0.299329096046	0.213806497176	0.320709745764	0.26725812147	0.0320709745764	1.817355226	0.138974223164	0.106903248588	0.962129237292	0.320709745764	0.652109816387
GO:0009278	0.	0.	0.	0.	0.	0.	0.	0.	0.	0.	0.	0.	0.	0.	0.	0.	0.	0.	0.	0.	0.
GO:0009280	0.	0.	0.	0.	0.	0.	0.	0.	0.	0.	0.	0.	0.	0.	0.	0.	0.	0.	0.	0.	0.
GO:0009316	0.409407965119	0.323136611719	0.00215563858854	0.142092032309	0.281472619793	1.36109937254	3.95794374472	2.90678859527	1.17682399761	0.322338247558	0.0463968912722	0.00673604734881	1.20916846633	0.175346942966	0.357910505322	1.2463391817	0.477661705121	0.215247737779	1.04406680189	0.387872270257	1.47114488342
GO:0009318	1.37894002348	0.575893852448	0.055855987096	0.356531958062	0.378754180284	1.0287994667	4.24983442485	4.52182504243	2.6559026986	0.443578777245	0.317698436827	0.245946602146	1.14455517975	0.135211030461	0.122547197098	1.89727257564	0.256731260503	0.096366425139	0.846919151613	0.935586569886	0.736071366741
GO:0009319	51.88459818	8.98857926712	3.64198690775	4.97471216717	2.73622160114	16.4643200002	52.2718345004	50.2544598228	43.3805202545	3.05510164705	2.15943039504	1.42550057649	27.3826440029	2.43708798477	3.46595566013	50.4572077727	16.0735487862	1.92348617961	22.6500011347	9.7593357704	8.20577859856
GO:0009320	0.298691278969	0.120024031356	0.0297433066189	0.0554157465114	0.0764342650299	0.326173525077	0.996868715497	1.02053384658	0.449303907017	0.0463961815144	0.10162263645	0.0901054219834	0.400515631729	0.0330715922942	0.0372219459997	0.416789210925	0.118485419323	0.0265013906131	0.362763470508	0.112797021864	0.233408545022
GO:0009321	0.298691278969	0.120024031356	0.0297433066189	0.0554157465114	0.0764342650299	0.326173525077	0.996868715497	1.02053384658	0.449303907017	0.0463961815144	0.10162263645	0.0901054219834	0.400515631729	0.0330715922942	0.0372219459997	0.416789210925	0.118485419323	0.0265013906131	0.362763470508	0.112797021864	0.233408545022
GO:0009322	0.103422132705	0.201882553014	0.00858668389452	0.0279067226572	0.0279067226572	0.460437884777	0.83100203314	0.806005833398	0.141966728738	0.0454620164172	0.0645910921944	0.0429334194726	0.0733687390744	0.0536667743407	0.0176507752527	0.371660522916	0.0503282473209	0.0281931671354	0.211137607358	0.0644001292089	0.173547826252
GO:0009323	0.689470011739	0.287946926225	0.027927993548	0.178265979031	0.189377090142	0.514399733349	2.12491721243	2.26091252122	1.3279513493	0.221789388623	0.158849218414	0.122973301073	0.572277589877	0.0676055152306	0.0612735985492	0.948636287824	0.128365630252	0.0481832125696	0.423459575807	0.467793284944	0.368035683371
GO:0009324	0.320182344223	0.0920610835918	0.0852867993604	0.0445298744005	0.00879769874514	0.211636719292	0.640400817327	0.515542098919	0.769056969155	0.0246037285532	0.0179289795452	0.00632351647712	0.317032528762	0.0224223312562	0.0331578566204	0.585094397213	0.277184047809	0.0108448305428	0.177887589434	0.051649381133	0.1043874134
GO:0009325	0.103422132705	0.201882553014	0.00858668389452	0.0279067226572	0.0279067226572	0.460437884777	0.83100203314	0.806005833398	0.141966728738	0.0454620164172	0.0645910921944	0.0429334194726	0.0733687390744	0.0536667743407	0.0176507752527	0.371660522916	0.0503282473209	0.0281931671354	0.211137607358	0.0644001292089	0.173547826252
GO:0009326	0.103422132705	0.201882553014	0.00858668389452	0.0279067226572	0.0279067226572	0.460437884777	0.83100203314	0.806005833398	0.141966728738	0.0454620164172	0.0645910921944	0.0429334194726	0.0733687390744	0.0536667743407	0.0176507752527	0.371660522916	0.0503282473209	0.0281931671354	0.211137607358	0.0644001292089	0.173547826252
GO:0009327	1.37894002348	0.575893852448	0.055855987096	0.356531958062	0.378754180284	1.0287994667	4.24983442485	4.52182504243	2.6559026986	0.443578777245	0.317698436827	0.245946602146	1.14455517975	0.135211030461	0.122547197098	1.89727257564	0.256731260503	0.096366425139	0.846919151613	0.935586569886	0.736071366741
GO:0009328	0.298691278969	0.120024031356	0.0297433066189	0.0554157465114	0.0764342650299	0.326173525077	0.996868715497	1.02053384658	0.449303907017	0.0463961815144	0.10162263645	0.0901054219834	0.400515631729	0.0330715922942	0.0372219459997	0.416789210925	0.118485419323	0.0265013906131	0.362763470508	0.112797021864	0.233408545022
GO:0009330	1.37894002348	0.575893852448	0.055855987096	0.356531958062	0.378754180284	1.0287994667	4.24983442485	4.52182504243	2.6559026986	0.443578777245	0.317698436827	0.245946602146	1.14455517975	0.135211030461	0.122547197098	1.89727257564	0.256731260503	0.096366425139	0.846919151613	0.935586569886	0.736071366741
GO:0009331	0.298691278969	0.120024031356	0.0297433066189	0.0554157465114	0.0764342650299	0.326173525077	0.996868715497	1.02053384658	0.449303907017	0.0463961815144	0.10162263645	0.0901054219834	0.400515631729	0.0330715922942	0.0372219459997	0.416789210925	0.118485419323	0.0265013906131	0.362763470508	0.112797021864	0.233408545022
GO:0009332	0.298691278969	0.120024031356	0.0297433066189	0.0554157465114	0.0764342650299	0.326173525077	0.996868715497	1.02053384658	0.449303907017	0.0463961815144	0.10162263645	0.0901054219834	0.400515631729	0.0330715922942	0.0372219459997	0.416789210925	0.118485419323	0.0265013906131	0.362763470508	0.112797021864	0.233408545022
GO:0009333	0.298691278969	0.120024031356	0.0297433066189	0.0554157465114	0.0764342650299	0.326173525077	0.996868715497	1.02053384658	0.449303907017	0.0463961815144	0.10162263645	0.0901054219834	0.400515631729	0.0330715922942	0.0372219459997	0.416789210925	0.118485419323	0.0265013906131	0.362763470508	0.112797021864	0.233408545022
GO:0009334	0.103422132705	0.201882553014	0.00858668389452	0.0279067226572	0.0279067226572	0.460437884777	0.83100203314	0.806005833398	0.141966728738	0.0454620164172	0.0645910921944	0.0429334194726	0.0733687390744	0.0536667743407	0.0176507752527	0.371660522916	0.0503282473209	0.0281931671354	0.211137607358	0.0644001292089	0.173547826252
GO:0009335	0.	0.	0.	0.	0.	0.	0.	0.	0.	0.	0.	0.	0.	0.	0.	0.	0.	0.	0.	0.	0.
GO:0009336	0.298691278969	0.120024031356	0.0297433066189	0.0554157465114	0.0764342650299	0.326173525077	0.996868715497	1.02053384658	0.449303907017	0.0463961815144	0.10162263645	0.0901054219834	0.400515631729	0.0330715922942	0.0372219459997	1.41678921092	0.118485419323	0.0265013906131	0.362763470508	0.112797021864	0.233408545022
GO:0009337	1.37894002348	0.575893852448	0.055855987096	0.356531958062	0.378754180284	1.0287994667	4.24983442485	4.52182504243	2.6559026986	0.443578777245	0.317698436827	0.245946602146	1.14455517975	0.135211030461	0.122547197098	1.89727257564	0.256731260503	0.096366425139	0.846919151613	0.935586569886	0.736071366741
GO:0009338	1.37894002348	0.575893852448	0.055855987096	0.356531958062	0.378754180284	1.0287994667	4.24983442485	4.52182504243	2.6559026986	0.443578777245	0.317698436827	0.245946602146	1.14455517975	0.135211030461	0.122547197098	1.89727257564	0.256731260503	0.096366425139	0.846919151613	0.935586569886	0.736071366741
GO:0009339	0.298691278969	0.120024031356	0.0297433066189	0.0554157465114	0.0764342650299	0.326173525077	0.996868715497	1.02053384658	0.449303907017	0.0463961815144	0.10162263645	0.0901054219834	0.400515631729	0.0330715922942	0.0372219459997	0.416789210925	0.118485419323	0.0265013906131	0.362763470508	0.112797021864	0.233408545022
GO:0009340	0.298691278969	0.120024031356	0.0297433066189	0.0554157465114	0.0764342650299	0.326173525077	0.996868715497	1.02053384658	0.449303907017	0.0463961815144	0.10162263645	0.0901054219834	0.400515631729	0.0330715922942	0.0372219459997	0.416789210925	0.118485419323	0.0265013906131	0.362763470508	0.112797021864	0.233408545022
GO:0009341	0.010201793722	0.00484865470852	0.000112107623318	0.000364349775785	0.000364349775785	0.0303531390135	0.0661715246637	0.0835482062781	0.00849215246637	0.00944506726458	0.00526905829597	0.000560538116592	0.00980941704037	0.00070067264574	0.0112948430493	0.0114910313901	0.0227858744395	0.00700672645741	0.0204596412556	0.000840807174888	0.0443105381166
GO:0009342	0.689470011739	0.287946926225	0.027927993548	0.178265979031	0.189377090142	0.514399733349	2.12491721243	2.26091252122	1.3279513493	0.221789388623	0.158849218414	0.122973301073	0.572277589877	0.0676055152306	0.0612735985492	0.948636287824	0.128365630252	0.0481832125696	0.423459575807	0.467793284944	0.368035683371
GO:0009344	0.103422132705	0.201882553014	0.00858668389452	0.0279067226572	0.0279067226572	0.460437884777	0.83100203314	0.806005833398	0.141966728738	0.0454620164172	0.0645910921944	0.0429334194726	0.0733687390744	0.0536667743407	0.0176507752527	0.371660522916	0.0503282473209	0.0281931671354	0.211137607358	0.0644001292089	0.173547826252
GO:0009345	0.298691278969	0.120024031356	0.0297433066189	0.0554157465114	0.0764342650299	0.326173525077	0.996868715497	1.02053384658	0.449303907017	0.0463961815144	0.10162263645	0.0901054219834	0.400515631729	0.0330715922942	0.0372219459997	0.416789210925	0.118485419323	0.0265013906131	0.362763470508	0.112797021864	0.233408545022
GO:0009346	0.298691278969	0.120024031356	0.0297433066189	0.0554157465114	0.0764342650299	0.326173525077	9.9968687155	1.02053384658	0.449303907017	0.0463961815144	0.10162263645	0.0901054219834	0.400515631729	0.0330715922942	0.0372219459997	0.416789210925	0.118485419323	0.0265013906131	0.362763470508	0.112797021864	0.233408545022
GO:0009347	0.103422132705	0.201882553014	0.00858668389452	0.0279067226572	0.0279067226572	2.46043788478	2.83100203314	0.806005833398	0.141966728738	0.0454620164172	0.0645910921944	0.0429334194726	0.0733687390744	0.0536667743407	0.0176507752527	0.371660522916	0.0503282473209	0.0281931671354	0.211137607358	0.0644001292089	0.173547826252
GO:0009348	0.298691278969	0.120024031356	0.0297433066189	0.0554157465114	0.0764342650299	0.326173525077	6.9968687155	1.02053384658	0.449303907017	0.0463961815144	0.10162263645	0.0901054219834	0.400515631729	0.0330715922942	0.0372219459997	0.416789210925	0.118485419323	0.0265013906131	0.362763470508	0.112797021864	0.233408545022
GO:0009349	0.103422132705	0.201882553014	0.00858668389452	0.0279067226572	0.0279067226572	0.460437884777	0.83100203314	0.806005833398	0.141966728738	0.0454620164172	0.0645910921944	0.0429334194726	0.0733687390744	0.0536667743407	0.0176507752527	0.371660522916	0.0503282473209	0.0281931671354	0.211137607358	0.0644001292089	0.173547826252
GO:0009350	1.37894002348	0.575893852448	0.055855987096	0.356531958062	0.378754180284	1.0287994667	4.24983442485	4.52182504243	2.6559026986	0.443578777245	0.317698436827	0.245946602146	1.14455517975	0.135211030461	0.122547197098	1.89727257564	0.256731260503	0.096366425139	0.846919151613	0.935586569886	0.736071366741
GO:0009351	0.	0.	0.	0.	0.	0.	0.	0.	0.	0.	0.	0.	0.	0.	0.	0.	0.	0.	0.	0.	0.
GO:0009352	0.	0.	0.	0.	0.	0.	0.	0.	0.	0.	0.	0.	0.	0.	0.	0.	0.	0.	0.	0.	0.
GO:0009353	2.0023230037	0.571959527494	0.38990747218	0.653256416274	0.387012116771	1.72629072719	4.88307506921	15.8364627588	2.86349777629	0.605342885926	0.69726913463	0.497334402548	2.25106553347	0.322108185515	0.197150975526	1.88464086224	0.286967324544	0.306900858007	0.89078755415	1.54784181619	1.68630200483
GO:0009354	0.	0.	0.	0.	0.	0.	0.	0.	0.	0.	0.	0.	0.	0.	0.	0.	0.	0.	0.	0.	0.
GO:0009355	0.229823337246	0.0959823087413	0.00930933118266	0.0594219930103	0.063125696714	0.171466577783	0.708305737475	0.753637507072	0.442650449767	0.0739297962076	0.0529497394711	0.0409911003577	0.190759196625	0.0225351717435	0.0204245328497	0.316212095941	0.0427885434172	0.0160610708565	0.141153191935	0.155931094981	0.122678561124
GO:0009356	1.37894002348	0.575893852448	0.055855987096	0.356531958062	0.378754180284	1.0287994667	4.24983442485	4.52182504243	2.6559026986	0.443578777245	0.317698436827	0.245946602146	1.14455517975	0.135211030461	0.122547197098	1.89727257564	0.256731260503	0.096366425139	0.846919151613	0.935586569886	0.736071366741
GO:0009357	0.298691278969	0.120024031356	0.0297433066189	0.0554157465114	0.0764342650299	0.326173525077	0.996868715497	1.02053384658	0.449303907017	0.0463961815144	0.10162263645	0.0901054219834	0.400515631729	0.0330715922942	0.0372219459997	0.416789210925	0.118485419323	0.0265013906131	0.362763470508	0.112797021864	0.233408545022
GO:0009358	0.103422132705	0.201882553014	0.00858668389452	0.0279067226572	0.0279067226572	0.460437884777	0.83100203314	0.806005833398	0.141966728738	0.0454620164172	0.0645910921944	0.0429334194726	0.0733687390744	0.0536667743407	0.0176507752527	0.371660522916	0.0503282473209	0.0281931671354	0.211137607358	0.0644001292089	0.173547826252
GO:0009359	0.298691278969	0.120024031356	0.0297433066189	0.0554157465114	0.0764342650299	0.326173525077	0.996868715497	1.02053384658	0.449303907017	0.0463961815144	0.10162263645	0.0901054219834	0.400515631729	0.0330715922942	0.0372219459997	0.416789210925	0.118485419323	0.0265013906131	0.362763470508	0.112797021864	0.233408545022
GO:0009361	0.0298691278969	0.0120024031356	0.00297433066189	0.00554157465114	0.00764342650299	0.0326173525077	0.0996868715497	0.102053384658	0.0449303907017	0.00463961815144	0.010162263645	0.00901054219834	0.0400515631729	0.00330715922942	0.00372219459997	0.0416789210925	0.0118485419323	0.00265013906131	0.0362763470508	0.0112797021864	0.0233408545022
GO:0009365	0.010201793722	0.00484865470852	0.000112107623318	0.000364349775785	0.000364349775785	0.0303531390135	0.0661715246637	0.0835482062781	0.00849215246637	0.00944506726458	0.00526905829597	0.000560538116592	0.00980941704037	0.00070067264574	0.0112948430493	0.0114910313901	0.0227858744395	0.00700672645741	0.0204596412556	0.000840807174888	0.0443105381166
GO:0009366	1.37894002348	0.575893852448	0.055855987096	0.356531958062	0.378754180284	1.0287994667	4.24983442485	4.52182504243	2.6559026986	0.443578777245	0.317698436827	0.245946602146	1.14455517975	0.135211030461	0.122547197098	1.89727257564	0.256731260503	0.096366425139	0.846919151613	0.935586569886	0.736071366741
GO:0009367	0.867453152855	0.18497670609	0.0411658332391	0.0732543668318	0.035518517775	0.455810846082	1.13054699104	1.03542234017	0.863421664248	0.054206419999	0.0583684080456	0.0250115561318	0.473372736517	0.0363745080578	0.0648838793996	0.938664307163	0.268631866339	0.0231630530751	0.34353953679	0.156228026022	0.202612558158
GO:0009375	1.37894002348	0.575893852448	0.055855987096	0.356531958062	0.378754180284	1.0287994667	4.24983442485	4.52182504243	2.6559026986	0.443578777245	0.317698436827	0.245946602146	1.14455517975	0.135211030461	0.122547197098	1.89727257564	0.256731260503	0.096366425139	0.846919151613	0.935586569886	0.736071366741
GO:0009376	0.298691278969	0.120024031356	0.0297433066189	0.0554157465114	0.0764342650299	0.326173525077	0.996868715497	1.02053384658	0.449303907017	0.0463961815144	0.10162263645	0.0901054219834	0.400515631729	0.0330715922942	0.0372219459997	0.416789210925	0.118485419323	0.0265013906131	0.362763470508	0.112797021864	0.233408545022
GO:0009379	1.3891418172	0.580742507157	0.0559680947193	0.356896307837	0.37911853006	1.05915260571	4.31600594951	4.60537324871	2.66439485107	0.45302384451	0.322967495123	0.246507140263	1.15436459679	0.135911703107	0.133842040148	1.90876360703	0.279517134943	0.103373151596	0.867378792868	0.936427377061	0.780381904858
GO:0009380	1.37894002348	0.575893852448	0.055855987096	0.356531958062	0.378754180284	1.0287994667	4.24983442485	4.52182504243	2.6559026986	0.443578777245	0.317698436827	0.245946602146	1.14455517975	0.135211030461	0.122547197098	1.89727257564	0.256731260503	0.096366425139	0.846919151613	0.935586569886	0.736071366741
GO:0009382	0.298691278969	0.120024031356	0.0297433066189	0.0554157465114	0.0764342650299	0.326173525077	0.996868715497	1.02053384658	0.449303907017	0.0463961815144	0.10162263645	0.0901054219834	0.400515631729	0.0330715922942	0.0372219459997	0.416789210925	0.118485419323	0.0265013906131	0.362763470508	0.112797021864	0.233408545022
GO:0009390	0.103422132705	0.201882553014	0.00858668389452	0.0279067226572	0.0279067226572	0.460437884777	0.83100203314	0.806005833398	0.141966728738	0.0454620164172	0.0645910921944	0.0429334194726	0.0733687390744	0.0536667743407	0.0176507752527	0.371660522916	0.0503282473209	0.0281931671354	0.211137607358	0.0644001292089	0.173547826252
GO:0009417	0.	0.	0.	0.	0.	0.	0.	0.	0.	0.	0.	0.	0.	0.	0.	0.	0.	0.	0.	0.	0.
GO:0009418	0.0556446657969	0.0638632905297	0.00346863216934	0.0153239804763	0.0158383837685	0.1336591114	0.293432427768	0.288434945934	0.0955903188071	0.0193070159378	0.0224800136627	0.0165715559084	0.0426042474429	0.0167278193711	0.00420898441507	0.136228595592	0.0124947623693	0.00751417301594	0.0681419604356	0.0379746178133	0.0492315171256
GO:0009419	0.0556446657969	0.0638632905297	0.00346863216934	0.0153239804763	0.0158383837685	0.1336591114	0.293432427768	0.288434945934	0.0955903188071	0.0193070159378	0.0224800136627	0.0165715559084	0.0426042474429	0.0167278193711	0.00420898441507	0.136228595592	0.0124947623693	0.00751417301594	0.0681419604356	0.0379746178133	0.0492315171256
GO:0009421	0.000852996565859	0.25180292456	7.75451423508e-05	0.00025202171264	0.00025202171264	0.0039354159743	0.118109560208	0.895499612275	0.112332447103	0.000329566854991	0.000542815996456	0.000387725711754	0.000581588567631	0.000484657139693	5.81588567631e-05	0.114406779661	0.00025202171264	0.000193862855877	0.00174476570289	0.500581588568	0.00118256342085
GO:0009422	0.000426498282929	0.12590146228	3.87725711754e-05	0.00012601085632	0.00012601085632	0.00196770798715	0.0590547801042	0.447749806137	0.0561662235516	0.000164783427495	0.000271407998228	0.000193862855877	0.000290794283815	0.000242328569846	2.90794283815e-05	0.0572033898306	0.00012601085632	9.69314279384e-05	0.000872382851446	0.250290794284	0.000591281710424
GO:0009424	0.000426498282929	0.12590146228	3.87725711754e-05	0.00012601085632	0.00012601085632	0.00196770798715	0.0590547801042	0.447749806137	0.0561662235516	0.000164783427495	0.000271407998228	0.000193862855877	0.000290794283815	0.000242328569846	2.90794283815e-05	0.0572033898306	0.00012601085632	9.69314279384e-05	0.000872382851446	0.250290794284	0.000591281710424
GO:0009427	0.000781913518703	0.230819347513	7.10830471548e-05	0.000231019903253	0.000231019903253	0.00360746464311	0.108267096858	0.820874644584	0.102971409844	0.000302102950408	0.000497581330084	0.000355415235774	0.000533122853661	0.000444269044718	5.33122853661e-05	0.104872881356	0.000231019903253	0.000177707617887	0.00159936856098	0.458866456187	0.00108401646911
GO:0009428	0.000781913518703	0.230819347513	7.10830471548e-05	0.000231019903253	0.000231019903253	0.00360746464311	0.108267096858	0.820874644584	0.102971409844	0.000302102950408	0.000497581330084	0.000355415235774	0.000533122853661	0.000444269044718	5.33122853661e-05	0.104872881356	0.000231019903253	0.000177707617887	0.00159936856098	0.458866456187	0.00108401646911
GO:0009429	0.000710830471547	0.209835770466	6.46209519588e-05	0.000210018093866	0.000210018093866	0.00327951331191	0.0984246335069	0.746249676895	0.093610372586	0.000274639045825	0.000452346663712	0.000323104759794	0.000484657139691	0.000403880949742	4.84657139691e-05	0.0953389830508	0.000210018093866	0.000161552379897	0.00145397141907	0.417151323806	0.000985469517372
GO:0009431	0.000568664377239	0.167868616373	5.16967615672e-05	0.000168014475093	0.000168014475093	0.00262361064954	0.0787397068054	0.596999741516	0.0748882980687	0.000219711236661	0.00036187733097	0.000258483807836	0.000387725711754	0.000323104759795	3.87725711754e-05	0.0762711864406	0.000168014475093	0.000129241903918	0.00116317713526	0.333721059045	0.0007883756139
GO:0009433	0.000568664377239	0.167868616373	5.16967615672e-05	0.000168014475093	0.000168014475093	0.00262361064954	0.0787397068054	0.596999741516	0.0748882980687	0.000219711236661	0.00036187733097	0.000258483807836	0.000387725711754	0.000323104759795	3.87725711754e-05	0.0762711864406	0.000168014475093	0.000129241903918	0.00116317713526	0.333721059045	0.0007883756139
GO:0009504	0.288489485248	0.115175376648	0.0296311989956	0.0550513967356	0.0760699152541	0.295820386064	0.930697190833	0.9369856403	0.44081175455	0.0369511142498	0.0963535781543	0.0895448838668	0.390706214689	0.0323709196484	0.0259271029504	0.405298179535	0.0956995448837	0.0194946641557	0.342303829253	0.111956214689	0.189098006905
GO:0009511	14.4759539299	4.47393604613	0.641767699872	0.886577909525	4.54004370362	13.9594133797	39.4316799813	40.3663367014	22.8932350432	0.461310148092	3.50172240654	1.93875727204	6.07361287202	1.81281602108	2.77487505238	18.6854295392	5.03750355003	0.965104194135	12.692519122	6.70947913173	7.755400629
GO:0009512	0.0213678209993	0.0170687462647	0.000790541339756	0.00342699888722	0.003535918193	0.0558114223091	0.123247619039	0.13984619541	0.0278501832229	0.0132950693982	0.0096368767408	0.00378932774011	0.018410317525	0.00389253505535	0.0121440411672	0.037955469438	0.0252494673691	0.0084577423105	0.0336277032392	0.00846143390754	0.0538806022386
GO:0009515	0.00705727104159	0.00839665247342	0.000574084148734	0.00181125613429	0.00198686590532	0.018307785981	0.0385660053254	0.037477064006	0.0112101923086	0.00208300887758	0.00314325965539	0.00241872622973	0.00642793660534	0.00224175469988	0.000548472433877	0.0178200397372	0.00193163234019	0.000989397656193	0.0100940032935	0.00422467683012	0.00671785732165
GO:0009519	4.81935975609	1.05252794715	2.02718495935	2.7252921748	0.406186483739	2.00387449187	14.1361153455	6.78372713414	14.6072789634	0.305322662601	0.262449186992	0.545477642276	11.0793953252	1.12392022358	3.52674034553	12.8174542683	9.41838160569	0.121316056911	3.19347052845	0.740980691057	1.24764989837
GO:0009524	0.288489485248	0.115175376648	0.0296311989956	0.0550513967356	0.0760699152541	0.295820386064	0.930697190833	0.9369856403	0.44081175455	0.0369511142498	0.0963535781543	0.0895448838668	0.390706214689	0.0323709196484	0.0259271029504	0.405298179535	0.0956995448837	0.0194946641557	0.342303829253	0.111956214689	0.189098006905
GO:0009525	0.288489485248	0.115175376648	0.0296311989956	0.0550513967356	0.0760699152541	0.295820386064	0.930697190833	0.9369856403	0.44081175455	0.0369511142498	0.0963535781543	0.0895448838668	0.390706214689	0.0323709196484	0.0259271029504	0.405298179535	0.0956995448837	0.0194946641557	0.342303829253	0.111956214689	0.189098006905
GO:0009533	0.00625179323812	0.00802218389029	0.000494813811157	0.00165090231201	0.00177287187675	0.0173878367637	0.0358249550631	0.0347246796254	0.00996200129318	0.00196253862909	0.00287035935123	0.00217090526126	0.00538375974722	0.00213824267262	0.000477170551224	0.0166152181923	0.0016735857487	0.000930238925222	0.00914140153168	0.00388841779999	0.0061752342004
GO:0009538	0.017100207974	0.0118719255271	0.000488934854998	0.00205364719246	0.00211264514975	0.0466724707163	0.102602036172	0.121005300914	0.0196854318317	0.0123175740257	0.0080740481449	0.00235617733904	0.0152856895562	0.00248798750475	0.012696062284	0.0267835212819	0.0260191434796	0.00837658724927	0.0292973116013	0.00503871391964	0.0531868676923
GO:0009539	0.0168371278513	0.011689280519	0.000481412780306	0.00202205262027	0.00208014291668	0.0459544327053	0.101023543308	0.1191436809	0.0193825790343	0.0121280728868	0.00794983201961	0.00231992845691	0.0150505251015	0.00244971077391	0.0125007382488	0.0263714671083	0.0256188489646	0.00824771667621	0.0288465837306	0.00496119524396	0.0523686081894
GO:0009541	0.0235400904954	0.0123581786766	0.00223611556974	0.00485084312716	0.00629442277766	0.0294638247875	0.0839604559938	0.0840924564238	0.0368652387837	0.00394720501407	0.00810028021143	0.0072096528174	0.0293679771685	0.0033798792859	0.00205632864069	0.0371787209823	0.00732782171606	0.00185612359961	0.0278709142692	0.0104035380917	0.0162805352065
GO:0009543	0.0995220260047	0.183615139548	0.00879178031753	0.0282578974021	0.0289971218831	0.400824411637	0.737311921471	0.700706706891	0.146892201728	0.0357484610241	0.057842208625	0.0420462547058	0.0746605277201	0.0493020906872	0.00706442310467	0.345793620607	0.0288295290672	0.0200997852839	0.185965500592	0.0653487507073	0.125453313785
GO:0009544	0.0609029479272	0.0270478847716	0.0028856654857	0.00691651445297	0.00553087349882	0.0797989679335	0.180019503159	0.190982534249	0.0673042458128	0.0153308187846	0.0129901832022	0.00575853425485	0.0416188660655	0.00605250835647	0.0146602559391	0.0833024097552	0.0369436528969	0.00941829172129	0.0517035184547	0.0156428236585	0.0628513201297
GO:0009546	0.861702664669	1.25019694237	0.135647884469	0.20691088865	0.170980200908	2.94201293349	5.11214167761	4.74133830314	1.55229017678	0.227742876073	0.362730254144	0.255794994906	0.706152129008	0.334342334491	0.0594844747574	2.70179005118	0.418311496555	0.128859426885	1.28330254789	0.426090843812	0.822910635699
GO:0009548	0.861702664669	1.25019694237	0.135647884469	0.20691088865	0.170980200908	2.94201293349	5.11214167761	4.74133830314	1.55229017678	0.227742876073	0.362730254144	0.255794994906	0.706152129008	0.334342334491	0.0594844747574	2.70179005118	0.418311496555	0.128859426885	1.28330254789	0.426090843812	0.822910635699
GO:0009549	4.81087661734	1.85691382588	1.12471383883	0.338246805453	0.616992450053	2.88062104865	9.67615566137	4.64840528257	10.9581454005	0.232995487485	0.388676314292	0.341339228974	3.99632940095	0.475454524022	0.498587643929	11.3229862337	6.65183565563	0.142795050027	2.05170597289	0.386573303391	1.69987388035
GO:0009550	0.551722114167	1.16298451349	0.0504731927317	0.162745364025	0.162546851938	2.76072935321	4.53791238494	4.3093444105	0.79172536009	0.212584214784	0.350070332895	0.250032016546	0.398929017286	0.31262067588	0.0376214611864	2.12818668536	0.163913323185	0.1250213228	1.12587459971	0.375282269854	0.762833760415
GO:0009551	0.551722114167	1.16298451349	0.0504731927317	0.162745364025	0.162546851938	2.76072935321	4.53791238494	4.3093444105	0.79172536009	0.212584214784	0.350070332895	0.250032016546	0.398929017286	0.31262067588	0.0376214611864	2.12818668536	0.163913323185	0.1250213228	1.12587459971	0.375282269854	0.762833760415
GO:0009568	0.0164959156624	0.0082917201247	0.00158795942494	0.00335642271066	0.00440033472398	0.0199754765975	0.0578323744113	0.0579767686365	0.0257328651041	0.00265496081559	0.00564384210979	0.00506079779159	0.0208788884195	0.00227608317669	0.00144814410527	0.0255407650279	0.00519066421318	0.00126756117885	0.0195226696937	0.00714024595624	0.0112987101556
GO:0009569	0.00829251519044	0.00467847919372	0.000769206795685	0.00174662181989	0.0022266444101	0.0109718211782	0.0304624651604	0.0304631765556	0.0130754978453	0.00148849826461	0.00288217599069	0.00253219438901	0.0100816645286	0.00127216238629	0.000718074176019	0.0135492600464	0.00253229971277	0.000683095394751	0.00982529647273	0.00379733465705	0.00583224579838
GO:0009573	0.101254962568	0.0408575831526	0.0100772665038	0.0188159644883	0.0259292070276	0.110771505118	0.338217288726	0.346120542016	0.152406026322	0.0157374317219	0.0344527876241	0.0305539984191	0.135646185278	0.011257084625	0.0125557927318	0.141547523614	0.0400273776027	0.00896370408804	0.122922658869	0.038330833301	0.0789610667144
GO:0009574	0.288489485248	0.115175376648	0.0296311989956	0.0550513967356	0.0760699152541	0.295820386064	0.930697190833	0.9369856403	0.44081175455	0.0369511142498	0.0963535781543	0.0895448838668	0.390706214689	0.0323709196484	0.0259271029504	0.405298179535	0.0956995448837	0.0194946641557	0.342303829253	0.111956214689	0.189098006905
GO:0009575	0.0155864462108	0.00715118406962	0.00153933614917	0.00309188752457	0.0041381876162	0.0176283622495	0.0527820555599	0.0530147588314	0.0241272118728	0.00230252376536	0.00527239363257	0.00479768515386	0.0202825172557	0.00197918982308	0.00138157626186	0.0231818048012	0.00500769156606	0.0011362106213	0.0184312865924	0.00646808915826	0.0104716926674
GO:0009576	0.029764057455	0.0134890764288	0.00294904106938	0.00588489096583	0.00789755762166	0.0333590548609	0.100338494803	0.100806380105	0.0460279490095	0.00434659869102	0.0100534996448	0.00916559930253	0.0388672167615	0.00373762042432	0.00264151561663	0.0440360184115	0.00958795163154	0.00215470875844	0.0351929242697	0.0122835198894	0.0199470203246
GO:0009577	0.029764057455	0.0134890764288	0.00294904106938	0.00588489096583	0.00789755762166	0.0333590548609	0.100338494803	0.100806380105	0.0460279490095	0.00434659869102	0.0100534996448	0.00916559930253	0.0388672167615	0.00373762042432	0.00264151561663	0.0440360184115	0.00958795163154	0.00215470875844	0.0351929242697	0.0122835198894	0.0199470203246
GO:0009578	0.0108605757961	0.00503855328319	0.0010694345091	0.00216088637747	0.00288506428104	0.0123847980456	0.0369299091454	0.0370842184067	0.0168269661604	0.0016211654568	0.00367869162848	0.00334171377095	0.0140876174204	0.00139304628933	0.000961596476932	0.0162304002644	0.00348093821089	0.000796711242247	0.0128440740333	0.00452961224786	0.00731325011498
GO:0009580	0.	0.	0.	0.	0.	0.	0.	0.	0.	0.	0.	0.	0.	0.	0.	0.	0.	0.	0.	0.	0.
GO:0009654	0.0168371278513	0.011689280519	0.000481412780306	0.00202205262027	0.00208014291668	0.0459544327053	0.101023543308	0.1191436809	0.0193825790343	0.0121280728868	0.00794983201961	0.00231992845691	0.0150505251015	0.00244971077391	0.0125007382488	0.0263714671083	0.0256188489646	0.00824771667621	0.0288465837306	0.00496119524396	0.0523686081894
GO:0009655	1.2161843038	0.29027174724	0.0572375872088	0.124609434729	0.0790798796275	0.674482633605	1.81212815175	1.7095646925	1.32480442995	0.105954349299	0.102658043556	0.0549170940239	0.698488552975	0.059662809192	0.0898692468337	1.36166004178	0.35665401931	0.0366556023742	0.510758158829	0.281085238232	0.313797992041
GO:0009782	0.017100207974	0.0118719255271	0.000488934854998	0.00205364719246	0.00211264514975	0.0466724707163	0.102602036172	0.121005300914	0.0196854318317	0.0123175740257	0.0080740481449	0.00235617733904	0.0152856895562	0.00248798750475	0.012696062284	0.0267835212819	0.0260191434796	0.00837658724927	0.0292973116013	0.00503871391964	0.0531868676923
GO:0009783	0.0168371278513	0.011689280519	0.000481412780306	0.00202205262027	0.00208014291668	0.0459544327053	0.101023543308	0.1191436809	0.0193825790343	0.0121280728868	0.00794983201961	0.00231992845691	0.0150505251015	0.00244971077391	0.0125007382488	0.0263714671083	0.0256188489646	0.00824771667621	0.0288465837306	0.00496119524396	0.0523686081894
GO:0009839	0.	0.	0.	0.	0.	0.	0.	0.	0.	0.	0.	0.	0.	0.	0.	0.	0.	0.	0.	0.	0.
GO:0009840	0.69116121465	0.288796498925	0.0280908245122	0.178610028015	0.189828208826	0.516446730107	2.13084492932	2.26685511437	1.33058940662	0.222061426506	0.159427793887	0.123492158831	0.574418564577	0.0678387357574	0.0614220759476	0.951254074462	0.12889786808	0.0483131197865	0.425461077839	0.468525110956	0.369193901744
GO:0009841	2.0023230037	0.571959527494	0.38990747218	0.653256416274	0.387012116771	1.72629072719	4.88307506921	10.8364627588	2.86349777629	0.605342885926	0.69726913463	0.497334402548	2.25106553347	0.322108185515	0.197150975526	1.88464086224	0.286967324544	0.306900858007	0.89078755415	1.54784181619	1.68630200483
GO:0009921	0.320182344223	0.0920610835918	0.0852867993604	0.0445298744005	0.00879769874514	0.211636719292	0.640400817327	0.515542098919	0.769056969155	0.0246037285532	0.0179289795452	0.00632351647712	0.317032528762	0.0224223312562	0.0331578566204	0.585094397213	0.277184047809	0.0108448305428	0.177887589434	0.051649381133	0.1043874134
GO:0009923	0.182850603628	0.126099990896	0.00563839475823	0.0564785185966	0.106441800844	0.497944332022	1.46340219261	1.1111691041	0.464327932885	0.112030423684	0.0306463837338	0.017076073408	0.466538955053	0.0637273554894	0.121742211758	0.481080918593	0.171372846782	0.0738305688761	0.401662965299	0.147809991338	0.514512872606
GO:0009930	0.790960451977	0.262711864407	0.0112994350282	0.370056497175	0.0367231638418	1.24011299435	4.35310734463	0.963276836157	3.51129943502	0.381355932203	0.0790960451977	0.0564971751412	5.75141242937	0.0706214689265	0.00847457627118	3.14689265536	5.03672316384	0.0282485875706	0.254237288135	0.0847457627118	0.172316384181
GO:0010005	0.767411629076	0.278313725595	0.334425577592	0.123345783718	0.245117213661	2.02276767071	7.63178609137	4.10052414525	0.618094848671	1.01906639665	1.06413489111	0.15494885233	1.00904201251	0.163000464612	0.0413402555592	5.30661620248	0.637194882912	0.000878380931301	1.04450596212	0.913062277461	0.130015867885
GO:0010006	3.82450826618	0.818087130712	0.182066497528	0.324155461425	0.185375746041	1.93304916231	4.81951793629	4.43521859766	3.82286497303	0.209332233595	0.243431303534	0.118217687727	2.08414043268	0.161137667829	0.248516592965	4.27373182533	1.13852191413	0.0934566411786	1.45929478663	0.691378806845	0.751316071477
GO:0010007	0.0114501340795	0.00546067535035	0.000233158274201	0.000616551179182	0.000696906132204	0.0318366120018	0.0705059082417	0.0878956950464	0.010435276632	0.00964132133071	0.00569479618502	0.000943877479797	0.0114019928201	0.000869038922825	0.0114047326899	0.0134023354822	0.0231810166494	0.0071012594314	0.0219366931528	0.00137484969645	0.0451609588642
GO:0010009	1.29694058318	0.337269776465	0.182259338261	0.102259397975	0.0580281625078	0.71641223081	1.91947689877	2.10544683752	1.14689304722	0.0661817286878	0.0858072830737	0.047233243912	0.689155086429	0.0545073467493	0.0712018622364	1.27666072409	0.347433404358	0.0251552778794	0.468843308414	0.243923294019	0.237443426527
GO:0010168	0.288489485248	0.115175376648	0.0296311989956	0.0550513967356	0.0760699152541	0.295820386064	0.930697190833	0.9369856403	0.44081175455	0.0369511142498	0.0963535781543	0.0895448838668	0.390706214689	0.0323709196484	0.0259271029504	0.405298179535	0.0956995448837	0.0194946641557	0.342303829253	0.111956214689	0.189098006905
GO:0010169	0.298691278969	0.120024031356	0.0297433066189	0.0554157465114	0.0764342650299	0.326173525077	0.996868715497	1.02053384658	0.449303907017	0.0463961815144	0.10162263645	0.0901054219834	0.400515631729	0.0330715922942	0.0372219459997	0.416789210925	0.118485419323	0.0265013906131	0.362763470508	0.112797021864	0.233408545022
GO:0010170	1.37894002348	0.575893852448	0.055855987096	0.356531958062	0.378754180284	1.0287994667	4.24983442485	4.52182504243	2.6559026986	0.443578777245	0.317698436827	0.245946602146	1.14455517975	0.135211030461	0.122547197098	1.89727257564	0.256731260503	0.096366425139	0.846919151613	0.935586569886	0.736071366741
GO:0010240	0.113652109323	0.0481409275559	0.0112107478292	0.0214607563368	0.0292662644507	0.127701204739	0.384545734998	0.392409324434	0.172032716365	0.0180498822351	0.0387870883534	0.0343328507128	0.150483388074	0.0132314563165	0.0136236844041	0.162205648884	0.0437694547802	0.0100109217125	0.137617645987	0.044125591559	0.0877664984423
GO:0010278	2.9660085667	0.63734705869	0.140891721262	0.251013242966	0.149889021685	1.50610798226	3.75080808635	3.478996975	2.96599233709	0.164374626795	0.189906215896	0.0933833303487	1.61898453743	0.12529546614	0.194817666974	3.34464724547	0.892280780019	0.077205781587	1.1347378392	0.535457545477	0.59216363069
GO:0010282	0.0722471077304	0.00435730099696	0.000969172132642	0.00192018986587	0.00258456687875	0.0108148511704	0.43894505198	0.0328567396257	0.0150567567815	0.00140530151139	0.0032870103834	0.00300294097722	0.0127769809103	0.00120892103835	0.000866208306406	0.0143372718571	0.00314892879502	0.000700217469286	0.0115236259031	0.00399810862766	0.00651428776433
GO:0010287	0.00124834035748	0.00061202064183	0.000121050650883	0.000252201403397	0.00033255635642	0.00148347298832	0.00433438357799	0.0043474887683	0.00194312416567	0.000196254066126	0.000425737889051	0.000383339363205	0.00159257577969	0.000168366277085	0.000109889640599	0.00191130409204	0.000395142209902	9.45329739941e-05	0.00147705189722	0.000534042521566	0.000850420747533
GO:0010317	0.015302690583	0.00727298206278	0.000168161434978	0.000546524663677	0.000546524663677	0.0455297085202	0.0992572869955	0.125322309417	0.0127382286995	0.0141676008969	0.00790358744394	0.000840807174888	0.0147141255605	0.00105100896861	0.016942264574	0.0172365470852	0.0341788116592	0.0105100896861	0.0306894618834	0.00126121076233	0.0664658071749
GO:0010318	0.015302690583	0.00727298206278	0.000168161434978	0.000546524663677	0.000546524663677	0.0455297085202	0.0992572869955	0.125322309417	0.0127382286995	0.0141676008969	0.00790358744394	0.000840807174888	0.0147141255605	0.00105100896861	0.016942264574	0.0172365470852	0.0341788116592	0.0105100896861	0.0306894618834	0.00126121076233	0.0664658071749
GO:0010319	0.0536966869505	0.0861989442486	0.00482357907576	0.0144704771071	0.0154084985298	0.189280370151	0.36041010069	0.344259264911	0.0800336205998	0.0173749347484	0.0289235369923	0.0215853221192	0.0452592027822	0.023175190086	0.00397324367707	0.168106638282	0.0158048657756	0.00964536918523	0.0938069501504	0.0330940662547	0.0621792085714
GO:0010330	0.010201793722	0.00484865470852	0.000112107623318	0.000364349775785	0.000364349775785	0.0303531390135	0.0661715246637	0.0835482062781	0.00849215246637	0.00944506726458	0.00526905829597	0.000560538116592	0.00980941704037	0.00070067264574	0.0112948430493	0.0114910313901	0.0227858744395	0.00700672645741	0.0204596412556	0.000840807174888	0.0443105381166
GO:0010339	0.698457192524	0.0671936114733	0.0028900478053	0.3427259887	0.00939265536724	0.813336592785	3.59416014776	0.246376575402	3.37885158626	0.345616036506	0.0202303346371	0.0144502390265	5.6883420252	0.0180627987831	0.00216753585398	2.78949369839	5.00939265536	0.00722511951326	0.0650260756193	0.0216753585398	0.0440732290309
GO:0010367	3.0691252871	0.666296278573	0.948226785517	0.0542980285464	0.29820046757	2.71106071585	2.00488454282	0.919060688505	2.02634973477	0.055789606803	0.0910491632943	0.119182708083	1.23203885486	0.191661311932	0.414946202012	2.76031868642	1.08989903478	0.0385643388384	0.496510308432	0.0690179645631	0.173832098327
GO:0010368	0.00634923721845	0.00303634799609	0.000177104462542	0.00043437629129	0.000514731244312	2.0166600425	0.0374201459097	0.0461215919072	0.00618920039884	0.0049187876984	0.00306026703703	0.000663608421501	0.00649728429986	0.000518702599955	0.00575731116524	0.00765681978709	0.0117880794296	0.00359789620268	0.011706872525	0.00095444610901	0.0230056898058
GO:0010370	0.029221683247	0.00305227567735	8.802800359e-05	0.0164781191143	0.00333421253718	0.0193970178719	0.0454229246418	0.051166453673	0.0492838740035	0.000498263932592	0.00202922577027	0.00188114608249	0.0230411527386	0.00187752728942	0.00303371060993	0.00636092428729	0.000319312890954	0.0074985381701	0.0163312410475	0.000985434739942	0.00124276141689
GO:0010445	0.0131516816766	0.0100385243917	0.00661916454406	0.00181130999089	0.0024242707027	0.00787629004435	0.0655078242195	0.13285225767	0.86951712295	0.0141334342093	0.00909859583233	0.00840089923742	1.46987224847	0.00106188171524	0.000676642024194	0.0147737909701	0.00269520036788	0.00679051420511	0.0257409716889	0.0041321608365	0.0110187588929
GO:0010494	0.600002023656	0.311677755476	0.0351966663362	0.503402323488	0.209800958965	0.587185982257	2.80944260663	5.50018442115	1.25317546751	1.38677394109	0.552270913867	0.43140730829	0.522798096937	0.0558977805861	0.0863877531635	0.616391945022	0.116565091519	0.0834083325074	0.813433277166	0.654574412727	2.47616436631
GO:0010502	0.00169120291149	0.000849572700529	0.000162830964189	0.000344048984512	0.000451118684278	0.00204699675936	0.00592771689371	0.00594259315591	0.00263805731593	0.000272037883763	0.000578575473945	0.000518857757931	0.00214097470127	0.000233220526905	0.000148477398546	0.00261778663918	0.000532237828313	0.000129907217018	0.0020015020326	0.000731826013008	0.00115821837381
GO:0012508	1.45254718898	0.498258829364	0.0434067592637	0.273938927423	0.400357953587	1.44733092591	9.98120788877	9.23354158815	4.51422044709	0.0516853242842	0.0658645375119	0.264877963374	1.21335598045	0.435716423123	0.0882100605247	4.46303423057	2.91772399486	0.0195368885862	3.53407757955	1.30084176858	0.842977589318
GO:0012509	1.45254718898	0.498258829364	0.0434067592637	0.273938927423	0.400357953587	1.44733092591	9.98120788877	9.23354158815	4.51422044709	0.0516853242842	0.0658645375119	0.264877963374	1.21335598045	0.435716423123	0.0882100605247	4.46303423057	2.91772399486	0.0195368885862	3.53407757955	1.30084176858	0.842977589318
GO:0012511	1.16766270475	0.081845943579	0.0161979087468	0.03392037734	0.044671182493	0.19816504442	0.580893067936	0.582922847874	0.261410339734	0.0264940912397	0.0570075431918	0.0513216693377	7.21351028178	0.022500013403	0.0147551143298	0.256143609659	0.0529159489987	0.0126596269393	0.197604114274	0.0719613687407	0.113908205006
GO:0014069	0.580993068602	1.14067696824	0.0487350023753	0.248049965996	0.337575825875	2.55089775766	4.85231590628	4.47742614055	1.81338255107	0.223759387921	0.35547940417	0.245703094486	0.496805861055	0.312634729765	0.0386703869489	3.97718800866	0.166665967114	0.121793210099	1.48093224048	0.400949665353	0.8264018494
GO:0014701	4.73578435225	1.55080359132	0.480473324789	0.789406232098	1.3565761651	5.40512047478	14.3130094238	15.4287100043	7.72148989686	0.381603780528	1.45644350196	1.09205619408	4.9553560418	0.628684669053	0.596075836024	6.15133918757	2.20624390041	0.29572132586	4.39146862071	2.25018605756	2.88576017817
GO:0014702	4.73578435225	1.55080359132	0.480473324789	0.789406232098	1.3565761651	5.40512047478	14.3130094238	15.4287100043	7.72148989686	0.381603780528	1.45644350196	1.09205619408	4.9553560418	0.628684669053	0.596075836024	6.15133918757	2.20624390041	0.29572132586	4.39146862071	2.25018605756	2.88576017817
GO:0014705	0.0845966495905	0.0171391929536	0.00440940461244	0.0081921721333	0.0113199278652	0.0440208907834	0.138496605779	0.13943238695	0.0655969872844	0.00549867771575	0.0143383300825	0.0133251315278	0.0581408057574	0.00481710113817	0.00385819984381	0.0603122290976	0.014241003703	0.00290099168983	0.634271403162	0.0166601509954	0.0281395843609
GO:0014731	0.892819922311	0.449169933065	0.000251368420703	0.334420342429	0.667787969314	2.78770979371	6.57693411382	5.46538920587	0.895578565657	0.890261559957	0.779417329287	0.112316512885	2.55854678579	0.445685421628	0.111406804779	8.45438171754	0.445342838999	0.00055126055793	2.78277341635	1.89157147715	0.00358902685193
GO:0014803	13.3131909188	4.57440847268	1.41097240541	2.20305915681	4.07115213111	12.9526908169	41.3065482763	40.587084299	20.5768851301	1.12079120318	4.00131476115	3.39638923226	14.5112914616	1.87568265621	1.74751984873	18.7206383722	6.31354779819	0.881555154688	12.6262560332	5.86878802624	8.11333340728
GO:0014804	13.3131909188	4.57440847268	1.41097240541	2.20305915681	4.07115213111	12.9526908169	41.3065482763	40.587084299	20.5768851301	1.12079120318	4.00131476115	3.39638923226	14.5112914616	1.87568265621	1.74751984873	18.7206383722	6.31354779819	0.881555154688	12.6262560332	5.86878802624	8.11333340728
GO:0015030	0.0131516816766	0.0100385243917	0.00661916454406	0.00181130999089	0.0024242707027	0.00787629004435	7.06550782422	0.13285225767	0.86951712295	0.0141334342093	0.00909859583233	0.00840089923742	1.46987224847	5.00106188172	0.000676642024194	0.0147737909701	0.00269520036788	0.00679051420511	0.0257409716889	0.0041321608365	0.0110187588929
GO:0015050	0.103422132705	0.201882553014	0.00858668389452	0.0279067226572	0.0279067226572	0.460437884777	0.83100203314	0.806005833398	0.141966728738	0.0454620164172	0.0645910921944	0.0429334194726	0.0733687390744	0.0536667743407	0.0176507752527	0.371660522916	0.0503282473209	0.0281931671354	0.211137607358	0.0644001292089	0.173547826252
GO:0015627	0.103422132705	0.201882553014	0.00858668389452	0.0279067226572	0.0279067226572	0.460437884777	0.83100203314	0.806005833398	0.141966728738	0.0454620164172	0.0645910921944	0.0429334194726	0.0733687390744	0.0536667743407	0.0176507752527	0.371660522916	0.0503282473209	0.0281931671354	0.211137607358	0.0644001292089	0.173547826252
GO:0016006	30.1039691491	5.71314454396	9.01033783607	11.6871486919	4.69423538004	23.4486917458	59.3487472211	171.017138556	27.493938739	9.34832321611	13.0350614441	9.03203137041	27.802954463	6.01289515774	3.3425728886	16.8195975665	3.70025524048	6.34080231967	10.1229186763	13.042646492	32.0694857361
GO:0016008	15.5519845746	2.85657227199	4.50516891805	5.84357434596	2.34711769002	11.7243458729	29.6743736106	85.5085692782	13.7469693695	4.67416160807	6.51753072206	4.51601568522	13.9014772315	3.00644757888	1.6712864443	8.40979878325	1.85012762024	3.17040115984	5.06145933816	6.52132324603	16.0347428681
GO:0016009	15.5519845746	2.85657227199	4.50516891805	5.84357434596	2.34711769002	11.7243458729	29.6743736106	85.5085692782	13.7469693695	4.67416160807	6.51753072206	4.51601568522	13.9014772315	3.00644757888	1.6712864443	8.40979878325	1.85012762024	3.17040115984	5.06145933816	6.52132324603	16.0347428681
GO:0016012	7.56517494426	1.95238001293	1.84141084951	0.359483994086	0.720907805942	3.05347816049	44.2520525395	10.3304086314	5.95644121458	0.275081542443	0.48197139007	0.463830689267	3.47663844402	0.544758596115	0.883693353458	8.0400736746	2.54501109215	0.160662844803	2.16087862504	0.54007506789	1.29749597565
GO:0016013	5.53208388588	1.62806044432	1.53365573316	0.336861094904	0.601331154842	2.53360715093	9.34359885809	5.0414184987	5.08686869917	0.227218103512	0.397628856219	0.383177171062	2.91111731535	0.453630578281	0.813377847491	7.61320436	2.11253016011	0.133053484621	1.79157205779	0.443330029081	1.19317319928
GO:0016014	5.53208388588	1.62806044432	1.53365573316	0.336861094904	0.601331154842	2.53360715093	7.34359885809	5.0414184987	5.08686869917	0.227218103512	0.397628856219	0.383177171062	2.91111731535	0.453630578281	0.813377847491	8.61320436	2.11253016011	0.133053484621	1.79157205779	0.443330029081	1.19317319928
GO:0016022	0.441889225232	0.108639948493	0.0147424220166	0.0232122811083	0.144088925708	0.366901818456	1.1360606783	1.18272137194	0.68401680633	0.00941468105769	0.105295364684	0.0579804765169	0.178464953458	0.0490149333332	0.0879838308859	0.518277582331	0.144640735811	0.0279252713592	0.378037420165	0.20699181873	0.230721676314
GO:0016027	0.664509177548	0.0381630870145	0.0200501291739	0.0145968356982	0.00493467729668	1.10340673644	1.66697242426	0.514237762891	0.553550898477	0.0161671043938	0.012504176331	0.00417404246727	0.103404521899	0.00846181107558	0.0193646743085	0.595085403165	0.3572619551	0.0092668561211	0.277222674242	0.0226079311059	0.0694134456493
GO:0016029	0.311808400285	0.091075838654	0.0853408598993	0.0447055711518	0.00897339549644	1.18971661451	0.5892259693	0.446159728466	0.763181965243	0.0158648759779	0.0138230983845	0.00659381917142	0.308469372938	0.0227602096241	0.0219876396927	0.580665512715	0.254938219897	0.00425352449082	0.161166731827	0.0520548351745	0.0626109397569
GO:0016035	0.335629119488	0.212118660489	0.0157480910348	0.0884498143815	0.0931823246696	0.413485697891	1.2501805631	1.28800989146	0.625979641718	0.110425184015	0.0944202353907	0.0716416897418	0.272228907862	0.0528751574448	0.0284686233149	0.567482846446	0.0661579285745	0.029843155672	0.266220761859	0.228141546958	0.213539401955
GO:0016222	0.298691278969	0.120024031356	0.0297433066189	0.0554157465114	0.0764342650299	0.326173525077	0.996868715497	1.02053384658	0.449303907017	0.0463961815144	0.10162263645	0.0901054219834	0.400515631729	0.0330715922942	0.0372219459997	0.416789210925	0.118485419323	0.0265013906131	0.362763470508	0.112797021864	0.233408545022
GO:0016235	0.684369114878	0.28552259887	0.0278719397364	0.178083804143	0.189194915254	0.499223163842	3.0918314501	6.21913841808	1.32370527307	0.217066854991	0.156214689266	0.122693032015	0.567372881356	0.0672551789078	0.0556261770245	0.942890772129	0.116972693032	0.0446798493409	0.413229755179	0.467372881356	1.84588041431
GO:0016272	2.40940796512	0.323136611719	0.00215563858854	0.142092032309	0.281472619793	1.36109937254	3.95794374472	4.90678859527	1.17682399761	0.322338247558	0.0463968912722	0.00673604734881	1.20916846633	0.175346942966	0.357910505322	7.2463391817	0.477661705121	2.21524773778	1.04406680189	0.387872270257	1.47114488342
GO:0016281	0.298691278969	0.120024031356	0.0297433066189	0.0554157465114	0.0764342650299	2.32617352508	0.996868715497	1.02053384658	0.449303907017	0.0463961815144	0.10162263645	0.0901054219834	0.400515631729	0.0330715922942	0.0372219459997	0.416789210925	0.118485419323	0.0265013906131	0.362763470508	0.112797021864	0.233408545022
GO:0016282	0.298691278969	0.120024031356	0.0297433066189	0.0554157465114	0.0764342650299	0.326173525077	0.996868715497	1.02053384658	0.449303907017	0.0463961815144	0.10162263645	0.0901054219834	0.400515631729	0.0330715922942	0.0372219459997	0.416789210925	0.118485419323	0.0265013906131	0.362763470508	0.112797021864	0.233408545022
GO:0016328	1.3099805505	0.0872124288833	0.0851746917371	0.0441655246247	0.00843334896935	0.181283580279	2.57422929266	0.43199389264	1.76056481669	0.0151586612886	0.0126599212492	0.00576297836052	0.307223111722	0.0217216586105	0.021863013571	0.573603365822	0.25439817337	0.00383810408537	0.157427948178	0.0508085739581	6.06007687528
GO:0016341	0.	0.	0.	0.	0.	0.	0.	0.	0.	0.	0.	0.	0.	0.	0.	0.	0.	0.	0.	0.	0.
GO:0016342	0.662681327764	0.0342996772438	0.0198839610118	0.0140567891711	0.00439463076959	0.0949737022069	1.65197574762	0.500071927065	0.550933749923	0.0154608897046	0.0113409991958	0.00334320165637	0.102158260683	0.00742326006196	0.0192400481869	0.588023256273	0.356721908573	0.00885143571565	0.273483890593	0.0213616698896	1.06687938118
GO:0016363	1.3042935184	0.480476206596	0.0678050500241	0.186215691098	0.245059919432	0.948660474295	10.6311438514	18.7915260508	8.2476822647	0.230076298432	0.328593405032	0.254026881476	0.564760970968	0.125652052303	1.06780300324	2.57952150509	0.271069167289	0.0899453553184	1.84220863535	0.425141129473	0.544228116928
GO:0016442	1.1038375128	0.0655007929428	0.00185515578022	0.149450308917	0.0445770145703	0.097121865398	0.626248471933	1.52106626028	0.270787904318	0.44994094228	0.151972445237	0.113954141474	0.044030627416	0.00784228697922	0.020153550071	0.0703645884957	0.00695518221165	0.0213045561172	1.1570431493	0.180872732679	0.762355453133
GO:0016456	7.44415133313	0.239803695852	0.0443895431073	0.424276044977	0.218417789615	0.71294795171	2.16790900394	2.44977096769	1.73024785138	0.154128883764	0.23342741875	0.185963856749	0.801000663447	0.081532770577	0.112797178847	0.972006283119	0.204734967592	0.196894461627	0.781760937056	0.270573345299	0.352131171902
GO:0016465	0.409407965119	0.323136611719	0.00215563858854	0.142092032309	0.281472619793	1.36109937254	3.95794374472	2.90678859527	1.17682399761	0.322338247558	0.0463968912722	0.00673604734881	1.20916846633	0.175346942966	0.357910505322	1.2463391817	0.477661705121	0.215247737779	1.04406680189	0.387872270257	1.47114488342
GO:0016473	25.5136734105	4.40422560787	1.80046659107	2.45091107506	1.35053371657	8.01943114658	25.603729517	24.6512928445	21.2627953714	1.50517014716	1.05316552265	0.700524779238	13.4595403417	1.20070707468	1.70618331189	24.7650172485	7.91385139714	0.953664926495	11.1634606196	4.80197427578	4.02373828926
GO:0016474	25.5136734105	4.40422560787	1.80046659107	2.45091107506	1.35053371657	8.01943114658	25.603729517	24.6512928445	21.2627953714	1.50517014716	1.05316552265	0.700524779238	13.4595403417	1.20070707468	1.70618331189	24.7650172485	7.91385139714	0.953664926495	11.1634606196	4.80197427578	4.02373828926
GO:0016507	1.32305478569	0.288861255979	0.362091586255	0.475354787019	0.197999376405	1.24224413285	10.8243293814	8.65909844382	1.54403857946	0.392998564568	0.543688974512	0.374921639591	1.68859736064	0.25520334293	0.147172220026	0.947495605804	0.181387568732	0.265724371895	0.487787619599	1.08088933843	1.36257685958
GO:0016513	1.15577076236	0.204257842492	0.00265327119879	0.750742741485	0.0509879257699	0.00466817296841	2.17951170592	1.10731831338	0.0482314568031	0.00612562704695	0.0539028912477	0.353388386601	0.48843937024	0.000459786318385	0.000835398962142	1.75648406796	0.00221737386912	0.00306654200491	0.661319370738	0.00169490469335	0.256623030463
GO:0016514	0.00887809593346	0.00655052691093	0.00408195569045	0.00114267920792	0.0015198857998	0.00718180456679	0.0454026244938	0.0881820205873	0.0742022412356	0.00942404161069	0.00600444807343	0.00521290246277	0.0591374926776	0.000707363566745	0.00128522917253	1.00997548917	0.00341134441404	0.00471775693064	6.55587595498	0.00260754568207	0.0101892776353
GO:0016516	2.73416333791	0.469154143693	0.266603759495	0.267280947186	0.0956915278739	1.15261561949	4.62155059665	2.38277598398	4.07540712406	0.112519447946	0.0808265107179	0.0510475154495	2.34015701668	0.357488207014	0.229046365641	3.82270026311	1.63852644873	0.0654653506252	1.42795590842	0.554827340076	0.352945654499
GO:0016533	0.915390796991	0.210844545919	0.0443267010021	0.118448737147	0.162581908397	0.40490939217	1.44034214215	1.611201444	0.839686543297	0.153785715997	0.205239753095	0.157884728528	0.383586189222	0.0534447485033	0.0571676998744	0.913966409287	0.204510368954	0.0578677575981	0.502734249635	0.269902698235	0.351233915189
GO:0016580	0.0259617937261	9.03404297375	0.000442211866465	0.125123790247	0.00849798762831	0.00077802882807	0.363251950987	1.3512197189	0.00803857613385	0.00102093784116	0.00898381520795	0.0588980644334	0.248073228374	7.66310530642e-05	0.000139233160357	0.292747344659	0.000369562311521	0.000511090334152	0.110219895123	0.000282484115559	0.0427705050771
GO:0016581	0.0259617937261	0.0340429737487	0.000442211866465	0.125123790247	0.00849798762831	0.00077802882807	0.363251950987	1.3512197189	0.00803857613385	0.00102093784116	0.00898381520795	0.0588980644334	0.248073228374	7.66310530642e-05	0.000139233160357	0.292747344659	0.000369562311521	0.000511090334152	2.11021989512	0.000282484115559	0.0427705050771
GO:0016586	0.00887809593346	0.00655052691093	0.00408195569045	0.00114267920792	0.0015198857998	0.00718180456679	0.0454026244938	0.0881820205873	0.0742022412356	0.00942404161069	0.00600444807343	0.00521290246277	0.0591374926776	0.000707363566745	0.00128522917253	0.00997548916548	0.00341134441404	0.00471775693064	0.555875954982	0.00260754568207	0.0101892776353
GO:0016587	0.00443904796674	0.00327526345547	0.00204097784522	0.000571339603959	0.0007599428999	0.0035909022834	0.0227013122469	0.0440910102937	0.0371011206178	0.00471202080535	0.00300222403671	0.00260645123138	0.0295687463388	0.000353681783373	0.000642614586265	0.00498774458275	0.00170567220702	0.00235887846532	0.277937977491	0.00130377284104	0.00509463881767
GO:0016589	0.00443904796674	0.00327526345547	0.00204097784522	0.000571339603959	0.0007599428999	0.0035909022834	1.02270131225	0.0440910102937	0.0371011206178	0.00471202080535	0.00300222403671	0.00260645123138	0.0295687463388	0.000353681783373	0.000642614586265	0.00498774458275	0.00170567220702	0.00235887846532	0.277937977491	0.00130377284104	0.00509463881767
GO:0016590	0.00295936531115	0.00218350897031	0.00136065189682	0.000380893069305	0.000506628599933	1.00239393486	0.0151342081646	0.362727340195	0.0247340804119	0.00314134720356	0.00200148269114	0.00173763415426	0.0197124975592	0.000235787855582	0.000428409724176	0.00332516305516	0.00113711480468	0.00157258564355	0.185291984994	0.000869181894024	0.00339642587845
GO:0016592	0.115415247135	0.0851568498422	0.0530654239758	0.0148548297029	0.0197585153974	0.0933634593685	0.59023411842	1.14636626764	0.964629136063	0.122512540939	0.0780578249546	0.067767732016	0.768787404809	0.00919572636771	0.0167079792429	0.129681359152	0.0443474773826	2.0613308401	0.226387414767	0.033898093867	0.13246060926
GO:0016593	0.0280294171614	0.306395234961	0.0128873172512	0.00360760149928	0.433369925168	0.0226739829895	0.143342571616	0.706974664996	1.2342670759	0.0297530456566	0.0189569003461	0.0164578777753	0.186705512596	0.00223324783216	0.00405765210184	0.0314940443653	0.01077010165	0.0148946325953	0.0549798007289	0.00823239422484	0.31788329082
GO:0016600	0.785153169975	0.222879726917	0.213048836967	0.110778161338	0.0214477221991	0.483562089711	1.50174475632	2.66353293788	3.90990419419	0.0473417204862	0.036918861419	0.0149679840179	2.27786719635	0.055004819172	0.065952376977	38.4454994459	0.658781307866	0.0166019866708	0.414029511702	0.12786224207	8.69450272633
GO:0016602	0.155770762357	0.204257842492	0.00265327119879	0.750742741485	0.0509879257699	0.00466817296841	2.17951170592	1.10731831338	0.0482314568031	0.00612562704695	0.0539028912477	0.353388386601	0.48843937024	0.000459786318385	0.000835398962142	7.75648406796	0.00221737386912	0.00306654200491	0.661319370738	0.00169490469335	0.256623030463
GO:0016605	0.0131516816766	0.0100385243917	0.00661916454406	0.00181130999089	0.0024242707027	0.00787629004435	7.06550782422	0.13285225767	0.86951712295	0.0141334342093	0.00909859583233	0.00840089923742	1.46987224847	0.00106188171524	1.00067664202	0.0147737909701	0.00269520036788	0.00679051420511	16.0257409717	0.0041321608365	0.0110187588929
GO:0016606	0.0131516816766	0.0100385243917	0.00661916454406	0.00181130999089	0.0024242707027	0.00787629004435	0.0655078242195	0.13285225767	0.86951712295	0.0141334342093	0.00909859583233	0.00840089923742	1.46987224847	0.00106188171524	0.000676642024194	0.0147737909701	0.00269520036788	0.00679051420511	0.0257409716889	0.0041321608365	0.0110187588929
GO:0016611	0.459646674492	0.191964617483	0.0186186623653	0.118843986021	0.126251393428	0.342933155565	1.41661147495	1.50727501414	0.885300899534	0.147859592415	0.105899478942	0.0819822007155	0.38151839325	0.045070343487	0.0408490656994	0.632424191881	0.0855770868344	0.032122141713	0.282306383871	0.311862189962	0.245357122247
GO:0016612	0.459646674492	0.191964617483	0.0186186623653	0.118843986021	0.126251393428	0.342933155565	1.41661147495	1.50727501414	0.885300899534	0.147859592415	0.105899478942	0.0819822007155	0.38151839325	0.045070343487	0.0408490656994	0.632424191881	0.0855770868344	0.032122141713	0.282306383871	0.311862189962	0.245357122247
GO:0016613	0.459646674492	0.191964617483	0.0186186623653	0.118843986021	0.126251393428	0.342933155565	1.41661147495	1.50727501414	0.885300899534	0.147859592415	0.105899478942	0.0819822007155	0.38151839325	0.045070343487	0.0408490656994	0.632424191881	0.0855770868344	0.032122141713	0.282306383871	0.311862189962	0.245357122247
GO:0016914	3.07422618396	0.668720605927	0.948282839329	0.0544802034342	0.298382642458	0.726237285354	2.03797030515	0.960834791643	2.030595811	0.0605121404352	0.0936836924422	0.119462977141	1.23694356338	0.192011648255	0.420593623536	2.76606420212	1.101291972	0.0420677020671	0.50674012906	0.0694383681504	0.195987367385
GO:0016935	2.74397275495	0.473816311682	0.266711555287	0.267631283508	0.0960418641967	1.18180133008	4.68517706267	2.46311079771	4.08357265528	0.121601243392	0.0858929129256	0.0515864944078	2.34958914845	0.358161930712	0.23990679165	3.83374933175	1.66043594338	0.0722025876035	1.44762864039	0.555635808513	0.395551941149
GO:0016938	0.116139280104	0.00455749188853	1.06728926002e-05	0.00323928417624	0.00643694250722	2.09940666709	0.333651244582	0.118250078709	0.00901309168463	0.0178275936769	0.00769017917895	0.00111740018817	0.0249405467099	0.00431918976334	0.0014770927807	0.117367937401	0.014028622864	0.000264641925665	0.0275000679463	0.0182178574458	0.00167703094476
GO:0016939	0.116139280104	0.00455749188853	1.06728926002e-05	0.00323928417624	0.00643694250722	4.09940666709	0.333651244582	0.118250078709	0.00901309168463	0.0178275936769	0.00769017917895	0.00111740018817	0.0249405467099	0.00431918976334	0.0014770927807	0.117367937401	0.014028622864	0.000264641925665	0.0275000679463	0.0182178574458	0.00167703094476
GO:0017023	0.020684426541	0.0403765106027	0.0017173367789	0.00558134453142	0.00558134453142	1.29208757696	2.36620040663	0.161201166679	0.0283933457475	0.00909240328342	0.0129182184388	0.0085866838945	0.0146737478148	0.0107333548681	0.00353015505054	0.0743321045831	0.0100656494642	0.00563863342707	0.0422275214714	0.0128800258417	0.0347095652504
GO:0017052	0.	0.	0.	0.	0.	0.	0.	0.	0.	0.	0.	0.	0.	0.	0.	0.	0.	0.	0.	0.	0.
GO:0017054	0.115415247135	0.0851568498422	0.0530654239758	0.0148548297029	0.0197585153974	6.09336345937	1.59023411842	3.14636626764	1.96462913606	0.122512540939	0.0780578249546	0.067767732016	0.768787404809	0.00919572636771	0.0167079792429	1.12968135915	0.0443474773826	0.0613308400983	0.226387414767	2.03389809387	1.13246060926
GO:0017059	1.96661828398	0.406125272379	0.0796482344424	0.21569982467	0.364524890407	3.2240479219	4.64932847964	6.38806473571	3.53101868069	0.089824608445	0.433273669263	0.102075295909	0.919825530657	0.110219907594	0.188997934291	2.16643973198	0.635974392473	0.0626873074252	1.16830725065	1.23491391261	0.848941695856
GO:0017071	51.0273468209	8.80845121574	3.60093318214	4.90182215012	2.70106743314	16.0388622932	51.207459034	49.302585689	42.5255907427	3.01034029432	2.10633104529	1.40104955848	26.9190806834	2.40141414935	3.41236662378	49.5300344969	15.8277027943	1.90732985299	22.3269212392	9.60394855155	8.04747657852
GO:0017086	1.32305478569	0.288861255979	0.362091586255	0.475354787019	0.197999376405	1.24224413285	2.82432938145	8.65909844382	1.54403857946	0.392998564568	0.543688974512	0.374921639591	1.68859736064	0.25520334293	0.147172220026	0.947495605804	0.181387568732	0.265724371895	0.487787619599	1.08088933843	1.36257685958
GO:0017087	1.32305478569	0.288861255979	0.362091586255	0.475354787019	0.197999376405	1.24224413285	2.82432938145	8.65909844382	1.54403857946	0.392998564568	0.543688974512	0.374921639591	1.68859736064	0.25520334293	0.147172220026	0.947495605804	0.181387568732	0.265724371895	0.487787619599	1.08088933843	1.36257685958
GO:0017090	51.0273468209	8.80845121574	3.60093318214	4.90182215012	2.70106743314	16.0388622932	51.207459034	49.302585689	42.5255907427	3.01034029432	2.10633104529	1.40104955848	26.9190806834	2.40141414935	3.41236662378	49.5300344969	15.8277027943	1.90732985299	22.3269212392	9.60394855155	8.04747657852
GO:0017101	1.37894002348	0.575893852448	0.055855987096	0.356531958062	0.378754180284	1.0287994667	7.24983442485	4.52182504243	2.6559026986	0.443578777245	0.317698436827	0.245946602146	1.14455517975	0.135211030461	0.122547197098	2.89727257564	0.256731260503	0.096366425139	0.846919151613	0.935586569886	0.736071366741
GO:0017102	0.298691278969	0.120024031356	0.0297433066189	0.0554157465114	0.0764342650299	0.326173525077	0.996868715497	1.02053384658	0.449303907017	0.0463961815144	0.10162263645	0.0901054219834	0.400515631729	0.0330715922942	0.0372219459997	0.416789210925	0.118485419323	0.0265013906131	0.362763470508	0.112797021864	0.233408545022
GO:0017109	0.298691278969	0.120024031356	0.0297433066189	0.0554157465114	0.0764342650299	0.326173525077	0.996868715497	8.02053384658	0.449303907017	0.0463961815144	0.10162263645	0.0901054219834	0.400515631729	0.0330715922942	0.0372219459997	0.416789210925	0.118485419323	0.0265013906131	0.362763470508	0.112797021864	0.233408545022
GO:0017117	0.459646674492	0.191964617483	0.0186186623653	0.118843986021	0.126251393428	0.342933155565	1.41661147495	1.50727501414	0.885300899534	0.147859592415	0.105899478942	0.0819822007155	0.38151839325	0.045070343487	0.0408490656994	0.632424191881	0.0855770868344	0.032122141713	0.282306383871	0.311862189962	0.245357122247
GO:0017119	1.05174312989	0.438421911197	0.00405819392287	0.00892466117666	0.42323686056	1.67058341805	3.21433703524	7.58488783526	1.5441366915	0.0164107231718	0.0195636704338	0.425048160736	1.23810584734	0.712547518445	0.0737471877094	0.900629950771	0.623952618645	0.010282238692	1.0108200782	2.60743528616	0.778923247305
GO:0017122	1.37894002348	0.575893852448	0.055855987096	0.356531958062	0.378754180284	1.0287994667	4.24983442485	4.52182504243	2.6559026986	0.443578777245	0.317698436827	0.245946602146	1.14455517975	0.135211030461	0.122547197098	1.89727257564	0.256731260503	0.096366425139	0.846919151613	0.935586569886	0.736071366741
GO:0017133	1.46219863145	0.344024616948	0.376851131941	0.502698310499	0.235852159144	1.37497775638	3.25659221453	10.0858171608	1.7601983805	0.40675158806	0.589231234441	0.419413812466	1.87904575946	0.271038466432	0.154488349977	1.14439917988	0.217844403954	0.271968340744	0.648709713597	1.13644704218	1.43497059397
GO:0017146	0.911387779302	0.156384714564	0.0888679198316	0.0890936490616	0.0318971759579	0.384205206497	1.54051686555	0.794258661324	1.35846904135	0.0375064826484	0.0269421702392	0.0170158384831	0.78005233889	0.119162735671	0.0763487885469	1.27423342103	0.546175482908	0.0218217835417	0.475985302804	0.184942446692	0.117648551499
GO:0017177	0.452091018954	0.113488603201	0.0148545296399	0.0235766308841	0.144453275484	0.397254957469	1.20223220297	1.26626957822	0.692508958797	0.0188597483223	0.11056442298	0.0585410146335	0.188274370499	0.0497156059789	0.0992786739353	0.529768613721	0.167426610251	0.0349319978166	0.398497061421	0.207832625904	0.275032214431
GO:0018444	0.298691278969	0.120024031356	0.0297433066189	0.0554157465114	0.0764342650299	0.326173525077	0.996868715497	1.02053384658	0.449303907017	0.0463961815144	0.10162263645	0.0901054219834	0.400515631729	0.0330715922942	0.0372219459997	0.416789210925	0.118485419323	0.0265013906131	0.362763470508	0.112797021864	0.233408545022
GO:0018994	28.218658491	9.08621230719	2.37451749469	4.29086241331	5.98255994418	23.5516162508	79.4870480319	73.8652012992	34.4422539365	2.78832743887	7.66318110483	7.14129117717	31.1067515806	2.56595810727	2.04713040497	31.9756972282	7.64277599356	1.53934929229	22.8583411615	8.6252238028	15.0033593867
GO:0018998	0.	0.	0.	0.	0.	0.	0.	0.	0.	0.	0.	0.	0.	0.	0.	0.	0.	0.	0.	0.	0.
GO:0019008	0.103422132705	0.201882553014	0.00858668389452	0.0279067226572	0.0279067226572	0.460437884777	0.83100203314	0.806005833398	0.141966728738	0.0454620164172	0.0645910921944	0.0429334194726	0.0733687390744	0.0536667743407	0.0176507752527	0.371660522916	0.0503282473209	0.0281931671354	0.211137607358	0.0644001292089	0.173547826252
GO:0019013	1.64166666667	1.68958333333	0.0583333333332	0.35625	0.189583333333	2.96041666666	5.26458333332	5.13958333332	0.918749999998	0.247916666666	0.408333333332	0.291666666666	0.437499999999	0.697916666666	0.210416666667	2.47916666666	0.189583333333	0.145833333333	2.3125	0.437499999999	0.889583333331
GO:0019016	0.11	0.2325	0.01	0.0325	0.0325	0.5075	0.9025	0.8525	0.1575	0.0425	0.07	0.05	0.075	0.0625	0.0075	0.425	0.0325	0.025	0.225	0.075	0.1525
GO:0019018	0.0366666666667	0.0775	0.00333333333333	0.0108333333333	0.0108333333333	0.169166666667	0.300833333333	0.284166666667	0.0525	0.0141666666667	0.0233333333333	0.0166666666667	0.025	0.0208333333333	0.0025	0.141666666667	0.0108333333333	0.00833333333333	0.075	0.025	0.0508333333333
GO:0019019	0.0366666666667	0.0775	0.00333333333333	0.0108333333333	0.0108333333333	0.169166666667	0.300833333333	0.284166666667	0.0525	0.0141666666667	0.0233333333333	0.0166666666667	0.025	0.0208333333333	0.0025	0.141666666667	0.0108333333333	0.00833333333333	0.075	0.025	0.0508333333333
GO:0019020	0.0366666666667	0.0775	0.00333333333333	0.0108333333333	0.0108333333333	0.169166666667	0.300833333333	0.284166666667	0.0525	0.0141666666667	0.0233333333333	0.0166666666667	0.025	0.0208333333333	0.0025	0.141666666667	0.0108333333333	0.00833333333333	0.075	0.025	0.0508333333333
GO:0019021	0.11	0.2325	0.01	0.0325	0.0325	0.5075	0.9025	0.8525	0.1575	0.0425	0.07	0.05	0.075	0.0625	0.0075	0.425	0.0325	0.025	0.225	0.075	0.1525
GO:0019023	0.055	0.11625	0.005	0.01625	0.01625	0.25375	0.45125	0.42625	0.07875	0.02125	0.035	0.025	0.0375	0.03125	0.00375	0.2125	0.01625	0.0125	0.1125	0.0375	0.07625
GO:0019025	0.0183333333333	0.03875	0.00166666666667	0.00541666666667	0.00541666666667	0.0845833333334	0.150416666667	0.142083333333	0.02625	0.00708333333334	0.0116666666667	0.00833333333334	0.0125	0.0104166666667	0.00125	0.0708333333334	0.00541666666667	0.00416666666667	0.0375	0.0125	0.0254166666667
GO:0019026	0.0183333333333	0.03875	0.00166666666667	0.00541666666667	0.00541666666667	0.0845833333334	0.150416666667	0.142083333333	0.02625	0.00708333333334	0.0116666666667	0.00833333333334	0.0125	0.0104166666667	0.00125	0.0708333333334	0.00541666666667	0.00416666666667	0.0375	0.0125	0.0254166666667
GO:0019027	0.0183333333333	0.03875	0.00166666666667	0.00541666666667	0.00541666666667	0.0845833333334	0.150416666667	0.142083333333	0.02625	0.00708333333334	0.0116666666667	0.00833333333334	0.0125	0.0104166666667	0.00125	0.0708333333334	0.00541666666667	0.00416666666667	0.0375	0.0125	0.0254166666667
GO:0019029	1.09166666667	0.527083333334	0.00833333333332	0.19375	0.0270833333333	0.422916666666	0.752083333332	0.877083333333	0.13125	0.0354166666666	0.0583333333332	0.0416666666666	0.0624999999999	0.385416666667	0.172916666667	0.354166666666	0.0270833333333	0.0208333333333	0.1875	0.0624999999999	0.127083333333
GO:0019030	1.09166666667	0.527083333334	0.00833333333332	0.19375	0.0270833333333	0.422916666666	0.752083333332	0.877083333333	0.13125	0.0354166666666	0.0583333333332	0.0416666666666	0.0624999999999	0.385416666667	0.172916666667	0.354166666666	0.0270833333333	0.0208333333333	0.1875	0.0624999999999	0.127083333333
GO:0019031	0.55	1.1625	0.05	0.1625	0.1625	2.5375	4.5125	4.2625	0.7875	0.2125	0.35	0.25	0.375	1.3125	0.0375	3.125	0.1625	0.125	1.125	0.375	0.7625
GO:0019032	0.	0.	0.	0.	0.	0.	0.	0.	0.	0.	0.	0.	0.	0.	0.	0.	0.	0.	0.	0.	0.
GO:0019033	0.55	1.1625	0.05	0.1625	0.1625	2.5375	4.5125	4.2625	0.7875	0.2125	0.35	0.25	0.375	0.3125	0.0375	2.125	0.1625	0.125	1.125	0.375	0.7625
GO:0019034	0.915390796991	0.210844545919	0.0443267010021	0.118448737147	0.162581908397	0.40490939217	1.44034214215	1.611201444	0.839686543297	0.153785715997	0.205239753095	0.157884728528	0.383586189222	0.0534447485033	0.0571676998744	0.913966409287	0.204510368954	0.0578677575981	0.502734249635	0.269902698235	0.351233915189
GO:0019035	0.915390796991	0.210844545919	0.0443267010021	0.118448737147	0.162581908397	0.40490939217	1.44034214215	1.611201444	0.839686543297	0.153785715997	0.205239753095	0.157884728528	0.383586189222	0.0534447485033	0.0571676998744	0.913966409287	0.204510368954	0.0578677575981	0.502734249635	0.269902698235	0.351233915189
GO:0019036	0.915390796991	0.210844545919	0.0443267010021	0.118448737147	0.162581908397	0.40490939217	1.44034214215	1.611201444	0.839686543297	0.153785715997	0.205239753095	0.157884728528	0.383586189222	0.0534447485033	0.0571676998744	0.913966409287	0.204510368954	0.0578677575981	0.502734249635	0.269902698235	0.351233915189
GO:0019037	0.288489485248	0.115175376648	0.0296311989956	0.0550513967356	0.0760699152541	0.295820386064	0.930697190833	0.9369856403	0.44081175455	0.0369511142498	0.0963535781543	0.0895448838668	0.390706214689	0.0323709196484	0.0259271029504	0.405298179535	0.0956995448837	0.0194946641557	0.342303829253	0.111956214689	0.189098006905
GO:0019038	0.168443366494	0.238604551355	0.0101760560072	0.0654562382287	0.0391684250744	0.546294035744	0.993345849284	0.954832907346	0.256067748007	0.0434965278652	0.0740584515405	0.053762292165	0.121082305477	0.0662550545788	0.0135674212199	0.437721848575	0.0331386257819	0.0399970763402	0.257662482095	0.0769708694799	0.154985522834
GO:0019183	2.74397275495	0.473816311682	0.266711555287	0.267631283508	0.0960418641967	1.18180133008	4.68517706267	2.46311079771	4.08357265528	0.121601243392	0.0858929129256	0.0515864944078	2.34958914845	0.358161930712	0.23990679165	3.83374933175	1.66043594338	0.0722025876035	1.44762864039	0.555635808513	0.395551941149
GO:0019185	0.155770762357	0.204257842492	0.00265327119879	0.750742741485	0.0509879257699	0.00466817296841	2.17951170592	8.10731831338	0.0482314568031	0.00612562704695	0.0539028912477	0.353388386601	0.48843937024	0.000459786318385	0.000835398962142	1.75648406796	0.00221737386912	0.00306654200491	0.661319370738	0.00169490469335	0.256623030463
GO:0019197	0.298691278969	0.120024031356	0.0297433066189	0.0554157465114	0.0764342650299	0.326173525077	0.996868715497	1.02053384658	0.449303907017	0.0463961815144	0.10162263645	0.0901054219834	0.400515631729	0.0330715922942	0.0372219459997	0.416789210925	0.118485419323	0.0265013906131	0.362763470508	0.112797021864	0.233408545022
GO:0019717	1.00466101695	1.00985169492	0.00042372881356	1.80137711864	0.201377118644	3.02150423729	35.4382415254	15.2361228814	9.00667372881	1.40180084746	1.40296610169	0.0021186440678	6.4031779661	0.00264830508475	0.00031779661017	11.0180084746	0.401377118644	0.0010593220339	5.40953389831	1.4031779661	5.00646186441
GO:0019718	19.0023305085	1.00492584746	0.500211864407	0.900688559322	1.10068855932	5.01075211864	11.2191207627	16.1180614407	9.50333686441	0.200900423729	4.70148305085	0.0010593220339	1.70158898305	0.00132415254237	5.00015889831	17.5090042373	0.200688559322	0.000529661016949	3.70476694915	0.701588983051	1.0032309322
GO:0019719	19.0023305085	1.00492584746	0.500211864407	0.900688559322	1.10068855932	5.01075211864	11.2191207627	16.1180614407	9.50333686441	0.200900423729	4.70148305085	0.0010593220339	1.70158898305	0.00132415254237	5.00015889831	17.5090042373	0.200688559322	0.000529661016949	3.70476694915	0.701588983051	1.0032309322
GO:0019804	0.298691278969	0.120024031356	0.0297433066189	0.0554157465114	0.0764342650299	0.326173525077	0.996868715497	1.02053384658	0.449303907017	0.0463961815144	0.10162263645	0.0901054219834	0.400515631729	0.0330715922942	0.0372219459997	0.416789210925	0.118485419323	0.0265013906131	0.362763470508	0.112797021864	0.233408545022
GO:0019812	0.298691278969	0.120024031356	0.0297433066189	0.0554157465114	0.0764342650299	0.326173525077	0.996868715497	1.02053384658	0.449303907017	0.0463961815144	0.10162263645	0.0901054219834	0.400515631729	0.0330715922942	0.0372219459997	0.416789210925	0.118485419323	0.0265013906131	0.362763470508	0.112797021864	0.233408545022
GO:0019813	0.298691278969	0.120024031356	0.0297433066189	0.0554157465114	0.0764342650299	0.326173525077	0.996868715497	1.02053384658	0.449303907017	0.0463961815144	0.10162263645	0.0901054219834	0.400515631729	0.0330715922942	0.0372219459997	0.416789210925	0.118485419323	0.0265013906131	0.362763470508	0.112797021864	0.233408545022
GO:0019815	0.470464099294	0.133429457399	0.127822403249	0.0664444752778	0.0128462117948	0.288269368348	9.89697475997	0.692978334648	6.64541992251	0.0278237973831	0.0218270671101	0.0089462957574	3.46611666137	0.0329597731865	3.03887635892	0.866592527174	0.39386657706	0.00953000883588	0.247158652174	0.076665603262	0.11397483345
GO:0019816	0.	0.	0.	0.	0.	0.	0.	0.	0.	0.	0.	0.	0.	0.	0.	0.	0.	0.	0.	0.	0.
GO:0019819	2.88474710773	0.00435730099696	0.000969172132642	0.00192018986587	0.00258456687875	3.51081485117	3.90769505198	3.53285673963	2.01505675678	0.00140530151139	0.378287010383	0.00300294097722	0.0127769809103	0.00120892103835	0.000866208306406	0.0143372718571	0.00314892879502	0.000700217469286	2.3865236259	0.00399810862766	0.756514287764
GO:0019820	2.88474710773	0.00435730099696	0.000969172132642	0.00192018986587	0.00258456687875	3.51081485117	3.90769505198	3.53285673963	2.01505675678	0.00140530151139	0.378287010383	0.00300294097722	0.0127769809103	0.00120892103835	0.000866208306406	0.0143372718571	0.00314892879502	0.000700217469286	2.3865236259	0.00399810862766	0.756514287764
GO:0019821	2.88474710773	0.00435730099696	0.000969172132642	0.00192018986587	0.00258456687875	3.51081485117	3.90769505198	3.53285673963	2.01505675678	0.00140530151139	0.378287010383	0.00300294097722	0.0127769809103	0.00120892103835	0.000866208306406	0.0143372718571	0.00314892879502	0.000700217469286	2.3865236259	0.00399810862766	0.756514287764
GO:0019822	2.88474710773	0.00435730099696	0.000969172132642	0.00192018986587	0.00258456687875	3.51081485117	3.90769505198	3.53285673963	2.01505675678	0.00140530151139	0.378287010383	0.00300294097722	0.0127769809103	0.00120892103835	0.000866208306406	0.0143372718571	0.00314892879502	0.000700217469286	2.3865236259	0.00399810862766	0.756514287764
GO:0019823	2.88474710773	0.00435730099696	0.000969172132642	0.00192018986587	0.00258456687875	3.51081485117	3.90769505198	3.53285673963	2.01505675678	0.00140530151139	0.378287010383	0.00300294097722	0.0127769809103	0.00120892103835	0.000866208306406	0.0143372718571	0.00314892879502	0.000700217469286	2.3865236259	0.00399810862766	0.756514287764
GO:0019824	2.88474710773	0.00435730099696	0.000969172132642	0.00192018986587	0.00258456687875	3.51081485117	3.90769505198	3.53285673963	2.01505675678	0.00140530151139	0.378287010383	0.00300294097722	0.0127769809103	0.00120892103835	0.000866208306406	0.0143372718571	0.00314892879502	0.000700217469286	2.3865236259	0.00399810862766	0.756514287764
GO:0019907	0.915390796991	0.210844545919	0.0443267010021	0.118448737147	0.162581908397	0.40490939217	1.44034214215	1.611201444	0.839686543297	0.153785715997	0.205239753095	0.157884728528	0.383586189222	0.0534447485033	0.0571676998744	0.913966409287	0.204510368954	0.0578677575981	0.502734249635	0.269902698235	0.351233915189
GO:0019908	1.36483567776	0.397960508693	0.0628332557442	0.236928373392	0.288468952049	0.717489408722	2.79078209244	3.03492825187	1.71649529037	0.292200241148	0.305870173742	0.239306391127	3.4219618321	0.0978144193446	0.0867219225246	1.53489956978	0.267301581349	0.0829831728538	0.764580992251	0.580924081023	0.55228049932
GO:0019910	1.46219863145	0.344024616948	0.376851131941	0.502698310499	0.235852159144	1.37497775638	3.25659221453	9.08581716083	1.7601983805	0.40675158806	0.589231234441	0.419413812466	1.87904575946	0.271038466432	0.154488349977	1.14439917988	0.217844403954	0.271968340744	0.648709713597	1.13644704218	1.43497059397
GO:0020002	1.9150152439	0.414919969512	0.592606707317	0.0338224085366	0.186261432927	0.434927591464	1.23237423781	0.548304115854	1.26381478659	0.0319169207317	0.0552591463415	0.0743140243903	0.766958841463	0.119569359756	0.255811737805	1.72160823171	0.674066310975	0.0219131097561	0.303925304878	0.0428734756098	0.0947980182928
GO:0020004	3.45251518079	0.866787443605	1.00489017757	0.0847668207463	0.342782594432	1.10511265047	3.63636008538	1.59702936974	2.27609746213	0.0868236654571	0.150042330301	0.167674653373	1.37788747602	0.246589706936	0.437353001208	3.22188009535	1.16353601363	0.0558006876704	0.69709360543	0.135350366102	0.281977212076
GO:0020006	7.64775715319	1.64372078014	2.00438144757	0.221122660661	0.669966351335	2.09273156156	6.54167856611	3.29204950696	5.39806367758	0.174889875142	0.270333001085	0.290272724335	3.20639146125	0.450422298924	0.917038331287	7.01913639276	2.56638020864	0.0984460493822	1.49921485241	0.375852206363	0.563006043504
GO:0020010	0.568421117651	0.162281501696	0.0968730483942	0.0152834559475	0.0252317263105	1.16559129722	5.79540332328	2.38510586521	0.560457393939	0.727941210787	0.812416763774	0.170215257878	0.231466557147	0.0234484080228	0.00455107095418	2.54358273665	0.490803451346	0.0516993654026	0.2148401813	0.290913115453	0.136021773904
GO:0020011	0.0283552224884	0.0126757847184	0.00281940984041	0.00558600688253	0.00751874001091	0.0314613852229	0.0951128784866	0.0955832425476	0.0438014742736	0.00408814985132	0.00956221202445	0.00873582829736	0.0371693990117	0.00351686120247	0.00251987870954	0.0417084272206	0.00916052013095	0.00203699627429	0.0335232753545	0.0116308614623	0.0189506553144
GO:0020018	3.00377327578	0.679792827749	0.852068455596	0.909559052119	0.124673778116	1.53658690584	4.42250613318	13.3376553313	10.1999789193	0.162181743182	0.193924334698	0.106322556286	15.4299889189	0.152142365436	0.15002712635	3.67594599665	5.49707818622	0.0615280961254	1.0698458893	3.48539671075	0.549519822076
GO:0020020	2.0112023558	0.293530813782	0.000205486564202	0.143357211671	0.149723638499	0.292422778981	3.85882928998	3.46579141354	1.01848557409	0.000461351626217	0.000834204461674	1.71499644027	1.25887396968	0.143280370398	0.000192834828762	0.0853690734802	0.000679336214895	0.000213507349297	1.59376278836	0.0753249656566	2.14456841699
GO:0020023	1.05166429023	0.204981250772	0.311945096378	0.405904410691	0.165529721492	0.827121767313	2.09728687027	5.94787919246	0.969588954676	0.324888610973	0.454237431662	0.315594029093	0.975004496174	0.209503657349	0.116432554553	0.602626430916	0.131700833467	0.219795829954	0.365182416397	0.456097005474	1.1154980891
GO:0020025	0.568421117651	0.162281501696	0.0968730483942	0.0152834559475	0.0252317263105	1.16559129722	5.79540332328	2.38510586521	0.560457393939	0.727941210787	0.812416763774	0.170215257878	0.231466557147	0.0234484080228	0.00455107095418	2.54358273665	0.490803451346	0.0516993654026	0.2148401813	0.290913115453	0.136021773904
GO:0020030	0.303970673636	0.0658603126211	0.0940645567172	0.00536863627566	0.0295653068139	0.0690361256292	0.195614958382	0.0870323993419	0.200605521681	0.00506617789392	0.00877129307008	0.0117958768874	0.121739498645	0.0189792634534	0.0406050377469	0.273271147891	0.106994652536	0.00347827138986	0.0482421118855	0.00680531358885	0.0150473044909
GO:0020031	0.301452784504	0.234564164649	0.105326876513	0.0327885391445	0.0327885391445	0.512005649718	1.1962267958	0.860068603714	0.444612590799	0.0428773204198	0.0706214689267	0.0980629539952	0.218523002421	0.0630548829702	0.00756658595643	0.428773204198	0.0327885391445	0.0728410008071	0.322235673931	0.0756658595643	0.153853914447
GO:0020032	0.301452784504	0.234564164649	0.105326876513	0.0327885391445	0.0327885391445	0.512005649718	1.1962267958	0.860068603714	0.444612590799	0.0428773204198	0.0706214689267	0.0980629539952	0.218523002421	0.0630548829702	0.00756658595643	0.428773204198	0.0327885391445	0.0728410008071	0.322235673931	0.0756658595643	0.153853914447
GO:0020036	0.303970673636	0.0658603126211	0.0940645567172	0.00536863627566	0.0295653068139	0.0690361256292	0.195614958382	0.0870323993419	0.200605521681	0.00506617789392	0.00877129307008	0.0117958768874	0.121739498645	0.0189792634534	0.0406050377469	0.273271147891	0.106994652536	0.00347827138986	0.0482421118855	0.00680531358885	0.0150473044909
GO:0020038	0.0369861372057	0.0209372698079	0.000247782528623	0.0134610431037	0.0258460961952	0.112212181994	0.26365959035	0.222213392232	0.0399595465781	0.0343243313987	0.0304032527855	0.00529507786183	0.0977783887788	0.0176305706418	0.00442410723128	0.322431572891	0.0173597120058	0.00053086464346	0.107697814307	0.0727326640417	0.00349814324753
GO:0022623	0.172198393194	0.0448577964413	0.00387320930416	0.0242545969052	0.0257360783867	0.175724149798	0.838217661209	0.946185944533	0.188383049862	0.0421653415025	0.0282053068498	0.0171438242986	0.0893829013706	0.00994829889173	0.0232296038723	0.141806213563	0.0474965832861	0.0157667302858	0.0837407984483	0.0634935142257	0.174818808605
GO:0022625	3.51939520691	0.83829930352	0.0204977121429	1.56692132352	0.710356679781	2.33027827444	10.613334494	23.6851286487	5.85788316228	5.39999359905	1.62894464143	0.207700724065	3.17817787017	0.29610382991	1.8727281411	2.76403053741	0.740669360663	1.29072843585	3.11848483229	2.45200298087	7.75234512123
GO:0022627	2.02449610377	0.840723630875	0.0205537659545	1.56710349841	0.710538854669	2.34545484395	9.1464202563	28.7269027519	5.86212923851	14.4047161327	1.63157917058	0.207980993123	3.18308257869	0.296454166233	1.87837556262	2.7697760531	0.752062297882	1.29423179908	2.12871465292	4.95242338446	9.77450039029
GO:0022628	0.982975518344	0.193464491864	0.0108069073785	0.681969627642	0.150444369686	0.197516839848	2.47179899329	9.80906396135	0.338522084349	2.46946889026	0.791530691837	0.106139609567	0.716956310591	0.0206055904165	0.678361934604	0.493265712748	0.0360691144934	0.491072956546	0.318417354868	0.44621001175	2.82206956848
GO:0022629	0.735525966774	0.194676655541	0.0108349342844	0.682060715086	0.15053545713	0.205105124602	1.73834187446	9.82995101292	0.340645122465	4.47183015708	0.792847956411	0.106279744096	0.719408664851	0.0207807585779	0.681185645366	0.496138470596	0.0417655831033	0.492824638161	0.323532265182	1.69642021354	3.83314720301
GO:0030008	1.57251379797	0.65520853944	0.00603123707264	0.0132048168771	5.13467311595	2.49069855757	4.78841979053	8.83555764975	2.31195896101	0.0198935511254	0.0267109765027	0.637291972045	1.85225406249	1.06847094134	0.104973360039	1.34519941046	0.924535990746	0.0119199948093	1.50600029667	0.910732525653	5.1462296019
GO:0030015	0.271186009492	0.289414692334	0.0557186951746	0.765597571188	0.0707464411673	0.0980316323369	2.76974582434	2.25368458102	1.01286059287	0.128638167986	0.131960716202	0.421156118617	1.25722677505	0.0096555126861	0.0175433782051	1.88616542711	0.0465648512517	0.0643973821033	0.887706785505	0.0355929985604	0.389083639723
GO:0030018	0.198839570629	0.0294794118801	0.0075841759334	0.0140905360693	0.0194702759282	0.0757159321473	1.23821416194	1.23982370555	1.11282681813	0.00945772567109	0.0246619277419	0.0229192262278	0.100002185903	0.00828541395764	0.00663610373135	0.103737034048	0.0244945263691	0.00498970570651	1.83761348011	0.0286554597121	0.0484000851007
GO:0030056	3.11228697852	0.229201270258	0.162527405764	0.0919911496318	0.024993320278	0.983268294943	7.49829009323	2.05080775774	4.13721722338	1.04042813963	0.0435113636417	0.0249298782113	5.09722977516	0.0583834771263	0.0431117945135	9.44556280809	11.486177366	0.0142585920527	1.4420700582	0.116452516849	0.155723237202
GO:0030057	0.298160507658	0.0276172691463	0.0269719857167	0.0139857494645	0.00267056050696	1.39073980042	1.31517260934	1.40346473267	0.240845525284	0.00480024274139	0.00400897506225	0.00182494314749	0.230620652045	0.00687852522664	0.00692328763081	1.38164106584	0.0805594215669	0.00121539962703	0.0498521835896	0.0160893817534	0.41902434384
GO:0030061	2.4714807878	0.0838805045925	0.121010531491	1.00528567185	0.207925477785	4.59376814797	4.15079162125	7.26617963159	2.88230557011	0.589121298328	0.311277019436	0.221625313576	0.9423549288	0.488547123306	0.112808646929	3.92636018475	0.0638181151688	0.117155761813	1.21604181287	1.26315692751	2.1653397646
GO:0030063	0.	0.	0.	0.	0.	0.	0.	0.	0.	0.	0.	0.	0.	0.	0.	0.	0.	0.	0.	0.	0.
GO:0030064	0.	0.	0.	0.	0.	0.	0.	0.	0.	0.	0.	0.	0.	0.	0.	0.	0.	0.	0.	0.	0.
GO:0030074	0.	0.	0.	0.	0.	0.	0.	0.	0.	0.	0.	0.	0.	0.	0.	0.	0.	0.	0.	0.	0.
GO:0030080	0.292559098869	0.149959880395	0.0139030126439	0.0716569902506	0.090294629242	0.290356780422	1.53704965228	1.10448863954	0.544004693627	0.0948921398539	0.0771061973754	0.0574451064684	0.271319036207	0.033050444791	0.0361335984092	0.585770659913	0.0805786035305	0.0280244356711	0.283971183832	0.377916169261	0.789375046152
GO:0030081	0.168304208651	0.0889845355354	0.00845672914459	0.0398170485169	0.049932835891	0.18642497124	1.00124329205	0.661435288287	0.305836523812	0.0558339661746	0.0472403400051	0.0341128220114	0.159448576339	0.0199800758283	0.0251395677092	0.32910609532	0.0565306413799	0.019092142995	0.179209539651	0.246590705732	0.623784333372
GO:0030082	0.168304208651	0.0889845355354	0.00845672914459	0.0398170485169	0.049932835891	0.18642497124	1.00124329205	0.661435288287	0.305836523812	0.0558339661746	0.0472403400051	0.0341128220114	0.159448576339	0.0199800758283	0.0251395677092	0.32910609532	0.0565306413799	0.019092142995	0.179209539651	0.246590705732	0.623784333372
GO:0030083	0.341899796957	0.0985729747315	0.0156114864608	0.0495715419384	0.0416430212875	0.204459172888	0.648708729953	0.641645869001	0.449760626165	0.0496266741674	0.0416799883995	0.0279078037172	0.219222790438	0.0215240036524	0.0244508787348	0.407852211504	0.0863952142975	0.0126725083986	0.159157539151	0.120512856323	0.105549981075
GO:0030084	0.341899796957	0.0985729747315	0.0156114864608	0.0495715419384	0.0416430212875	0.204459172888	0.648708729953	0.641645869001	0.449760626165	0.0496266741674	0.0416799883995	0.0279078037172	0.219222790438	0.0215240036524	0.0244508787348	0.407852211504	0.0863952142975	0.0126725083986	0.159157539151	0.120512856323	0.105549981075
GO:0030085	2.09046881065	0.48197051975	0.0988636879569	0.19964732752	0.116516737968	1.14450609432	2.97554757355	2.777483516	2.19984823375	0.162282024431	0.163636098713	0.0819263843307	1.17775431551	0.0978016147318	0.155287614933	2.31546787206	0.626912824323	0.0606386963498	0.862358778508	0.441657620142	0.522046003007
GO:0030086	0.	0.	0.	0.	0.	0.	0.	0.	0.	0.	0.	0.	0.	0.	0.	0.	0.	0.	0.	0.	0.
GO:0030087	0.	0.	0.	0.	0.	0.	0.	0.	0.	0.	0.	0.	0.	0.	0.	0.	0.	0.	0.	0.	0.
GO:0030088	0.	0.	0.	0.	0.	0.	0.	0.	0.	0.	0.	0.	0.	0.	0.	0.	0.	0.	0.	0.	0.
GO:0030089	0.83924751571	0.339235069948	0.109627474326	0.179249641604	0.157955602803	0.650438454722	2.60845799279	2.25696834693	1.76309788795	0.17955270482	0.144790096835	0.109309073387	0.766765114182	0.0817368838544	0.0684616559408	1.39733776014	0.359562734156	0.0432100863139	0.552583057429	0.513168709037	0.749071331323
GO:0030090	0.00526160245354	0.00365290016219	0.000150441493845	0.000631891443833	0.000650044661463	0.0143607602204	0.0315698572838	0.0372324002814	0.00605705594821	0.00379002277713	0.00248432250613	0.000724977642782	0.00470328909423	0.000765534616847	0.00390648070276	0.00824108347135	0.00800589030143	0.00257741146131	0.0090145574158	0.00155037351374	0.0163651900592
GO:0030093	0.90368490031	0.197130460706	0.0435256769932	0.0780688300382	0.0388974186789	0.465764584395	1.157577862	1.04046756736	0.905576853735	0.0496696088818	0.0592576460598	0.0282158637523	0.492248140532	0.0396211235721	0.0575064703566	0.987812705979	0.260773446467	0.0184867368203	0.349993381095	0.166766515342	0.176149067507
GO:0030094	0.360795134192	0.125225905295	0.0895092375758	0.0553420442679	0.0261987529111	0.26152678492	1.09301577346	0.654819126883	0.846594478535	0.0265292157108	0.0309103382061	0.0209226396817	0.368601484324	0.0307597914594	0.0270274057532	0.717666247458	0.27073484926	0.009009702128	0.245260495656	0.189315694048	0.489341979841
GO:0030095	0.903421820188	0.196947815698	0.0435181549185	0.078037235466	0.0388649164459	0.465046546384	1.15599936913	1.03860594735	0.905274000937	0.0494801077429	0.0591334299345	0.0281796148702	0.492012976077	0.0395828468413	0.0573111463215	0.987400651806	0.260373151951	0.0183578662472	0.349542653224	0.166688996667	0.175330808004
GO:0030096	0.360532054069	0.125043260287	0.0895017155012	0.0553104496957	0.0261662506781	0.260808746909	1.0914372806	0.652957506869	0.846291625737	0.0263397145719	0.0307861220808	0.0208863907996	0.36836631987	0.0307215147285	0.0268320817181	0.717254193284	0.270334554745	0.00888083155493	0.244809767786	0.189238175372	0.488523720338
GO:0030114	0.00582627118643	0.012314618644	0.000529661016948	0.00172139830508	0.00172139830508	0.0268802966101	0.0478019067796	0.0451536016948	0.00834216101693	0.00225105932203	0.00370762711864	0.00264830508474	0.00397245762711	0.00331038135593	0.000397245762711	0.0225105932203	0.00172139830508	0.00132415254237	0.0119173728813	0.00397245762711	0.00807733050846
GO:0030115	0.0116525423729	0.0246292372882	0.0010593220339	0.00344279661017	0.00344279661017	0.0537605932204	0.0956038135595	0.09030720339	0.0166843220339	0.00450211864407	0.0074152542373	0.0052966101695	0.00794491525425	0.00662076271187	0.000794491525425	0.0450211864407	0.00344279661017	0.00264830508475	0.0238347457627	0.00794491525425	0.016154661017
GO:0030121	12.0455172436	8.73755401974	0.479603122434	1.0663961184	1.48472317187	12.4392608908	49.4619494774	25.5344139481	28.7219564528	0.534128248828	0.666377096321	1.26137786253	8.14404097536	2.00288103354	0.751145560462	21.0718901819	21.082025165	0.196716229504	24.0984901963	3.9902023013	4.19615857247
GO:0030122	15.1096136679	20.9207317597	0.941594309929	1.36463928356	0.698846225529	10.9284048911	30.0321361833	17.3986086985	37.0438321603	0.794889536884	0.949620508706	0.459022114604	11.2311676737	0.656251606945	0.957325625805	24.5238552021	22.1635788165	0.283755186413	10.7498374842	3.03690337774	3.29985676359
GO:0030123	5.55051893929	1.17172361123	0.272272100297	0.483165248396	0.253513101491	2.78837172427	7.42509715687	7.39255057606	5.59847011897	0.299057757277	0.374284709926	0.190132921703	3.10575588866	0.23466980148	0.353979120078	6.01604144886	2.82631499646	0.110969223614	2.51727448001	1.0270954925	1.08703349957
GO:0030124	5.55051893929	1.17172361123	0.272272100297	0.483165248396	0.253513101491	2.78837172427	7.42509715687	6.39255057606	5.59847011897	0.299057757277	0.374284709926	0.190132921703	3.10575588866	0.23466980148	0.353979120078	6.01604144886	2.82631499646	0.110969223614	2.51727448001	1.0270954925	1.08703349957
GO:0030126	6.68619490142	1.7041264459	0.259179648869	0.497046223765	0.833874185295	6.84294633556	13.1856119943	34.6523738212	20.8346676723	0.285754425221	0.352576925477	0.736458965119	4.56313308345	1.18706247649	0.415028056248	7.11701386874	3.85627416995	0.104213263826	3.97082856487	1.87330873375	2.11763981581
GO:0030127	7.60956254033	2.00678411694	0.302739515787	0.885559806057	1.04402606312	5.42671989688	40.5980691625	17.8288685628	12.8536815226	0.337162315801	0.415105280431	0.768271123962	5.15199673074	1.23045043595	0.47149328216	11.5693208332	7.38364486311	0.123348670998	8.62380566126	2.96933038792	2.56719811769
GO:0030129	6.71537677796	7.5639653396	0.31196290437	1.30891418443	4.53779893204	6.62085678374	16.9455960362	9.63154243528	10.7411292079	0.346187493593	0.418561525527	0.200714012213	3.53106257047	0.279095484584	0.405158292617	8.8049416709	8.23892173094	0.626653706708	5.80232756677	1.76671586675	4.96726830764
GO:0030173	7.02359262086	1.42669284364	0.424832186844	0.607552394177	0.579464739042	3.35755906158	10.776695177	13.9149639777	7.57247617022	1.3751131486	0.303471977866	0.43512401607	4.13111728404	0.724930450095	0.458752768242	54.7080349376	2.71282940123	0.218012869668	3.44578263451	2.66436742702	1.98981408578
GO:0030232	0.155770762357	0.204257842492	0.00265327119879	0.750742741485	0.0509879257699	0.00466817296841	2.17951170592	1.10731831338	0.0482314568031	0.00612562704695	0.0539028912477	0.353388386601	0.48843937024	0.000459786318385	0.000835398962142	1.75648406796	0.00221737386912	0.00306654200491	0.661319370738	0.00169490469335	0.256623030463
GO:0030256	0.103422132705	0.201882553014	0.00858668389452	0.0279067226572	0.0279067226572	0.460437884777	0.83100203314	0.806005833398	0.141966728738	0.0454620164172	0.0645910921944	0.0429334194726	0.0733687390744	0.0536667743407	0.0176507752527	0.371660522916	0.0503282473209	0.0281931671354	0.211137607358	0.0644001292089	0.173547826252
GO:0030257	0.103422132705	0.201882553014	0.00858668389452	0.0279067226572	0.0279067226572	0.460437884777	0.83100203314	0.806005833398	0.141966728738	0.0454620164172	0.0645910921944	0.0429334194726	0.0733687390744	0.0536667743407	0.0176507752527	0.371660522916	0.0503282473209	0.0281931671354	0.211137607358	0.0644001292089	0.173547826252
GO:0030285	54.2948030689	9.99954714197	3.74848252139	5.91968007757	7.09366210022	17.6370163225	57.6106833071	55.1042165818	46.1312663833	3.17317160657	2.3136313246	1.50816899707	28.5808589321	2.54306251147	3.59154427419	54.5785502415	22.2149919291	2.46478589817	26.7007447262	10.8332065663	12.6946558959
GO:0030287	0.0310734463277	0.0656779661017	0.00282485875706	0.00918079096046	0.00918079096046	0.143361581921	0.254943502825	0.24081920904	0.0444915254238	0.0120056497175	0.0197740112994	0.0141242937853	0.021186440678	0.0176553672316	0.0021186440678	0.120056497175	0.00918079096046	0.00706214689266	0.0635593220339	0.021186440678	0.0430790960452
GO:0030289	1.38942265629	0.611421708342	0.0574612162515	0.361748952817	0.38397117504	2.29053390464	6.54986330681	4.59947800283	2.67580389188	0.443226113264	0.32534759697	0.253972747924	1.14941951053	0.145243712683	0.114782509099	1.96011364884	0.244011035528	0.0949983321087	0.868687031828	0.947625788553	0.726470393875
GO:0030314	22.6934809839	9.04853156431	2.37236728653	4.28144368123	5.97283257011	23.4925812464	73.3608125322	73.7602466526	34.390538998	2.78541846651	7.65369419954	7.13100309932	34.0896399255	2.55548998526	2.05576400501	31.8977528016	7.657476317	1.54139467373	22.8338400556	8.60192131565	15.0153686831
GO:0030315	34.480531398	9.76208884131	10.6688611324	6.96197979016	1.92624761451	20.2408704447	71.3977638972	56.2954296271	86.8494595907	1.68332603417	1.39013167266	0.632528515084	34.5598714168	2.44059524618	2.43879451075	81.463610428	28.7555457722	0.421387539114	17.6237061968	5.63679021238	6.69046176229
GO:0030386	0.0114501340795	0.00546067535035	0.000233158274201	0.000616551179182	0.000696906132204	0.0318366120018	0.0705059082417	0.0878956950464	0.010435276632	0.00964132133071	0.00569479618502	0.000943877479797	0.0114019928201	0.000869038922825	0.0114047326899	0.0134023354822	0.0231810166494	0.0071012594314	0.0219366931528	0.00137484969645	0.0451609588642
GO:0030445	0.000582627118643	0.0012314618644	5.29661016948e-05	0.000172139830508	0.000172139830508	0.00268802966101	0.00478019067796	0.00451536016948	0.000834216101693	0.000225105932203	0.000370762711864	0.000264830508474	0.000397245762711	0.000331038135593	3.97245762711e-05	0.00225105932203	0.000172139830508	0.000132415254237	0.00119173728813	0.000397245762711	0.000807733050846
GO:0030446	0.000582627118643	0.0012314618644	5.29661016948e-05	0.000172139830508	0.000172139830508	0.00268802966101	0.00478019067796	0.00451536016948	0.000834216101693	0.000225105932203	0.000370762711864	0.000264830508474	0.000397245762711	0.000331038135593	3.97245762711e-05	0.00225105932203	0.000172139830508	0.000132415254237	0.00119173728813	0.000397245762711	0.000807733050846
GO:0030478	0.576538105229	0.0931849941278	0.086724428182	0.0700458389226	1.11478929774	0.705066259082	1.32432118761	0.976368190124	0.638240979499	0.139024656997	0.110629642425	0.0247097561748	0.586619956431	0.0609515210327	0.0171787120037	8.56359179809	0.0884404830952	0.00250113532714	0.96648850187	0.254625200487	0.0591569250192
GO:0030479	0.576538105229	0.0931849941278	0.086724428182	0.0700458389226	0.114789297745	0.705066259082	1.32432118761	0.976368190124	0.638240979499	0.139024656997	0.110629642425	0.0247097561748	0.586619956431	0.0609515210327	0.0171787120037	1.56359179809	0.0884404830952	0.00250113532714	0.96648850187	0.254625200487	0.0591569250192
GO:0030482	0.254780697731	0.0656163979964	7.24193163518e-05	0.0589661083772	0.075952689437	0.769207620237	0.79828715233	0.616611231636	0.630638993547	0.0873419811813	0.04007653525	0.00600362416902	0.131050713269	0.0229778685616	0.00574797700695	1.30787379812	0.0645625462931	0.000155685350779	0.142873345925	0.0969986442248	0.00102407859738
GO:0030484	0.	0.	0.	0.	0.	0.	0.	0.	0.	0.	0.	0.	0.	0.	0.	0.	0.	0.	0.	0.	0.
GO:0030486	0.151113539892	0.0603299591965	0.0155211042358	0.0288364459092	0.0398461460856	0.154953535557	0.487508052342	0.490802002063	0.230901395241	0.0193553455594	0.0504709218904	0.0469044629779	0.204655636266	0.0169561960063	0.0135808634502	0.212299046423	0.0501283330344	0.0102114907482	0.179302005799	0.0586437315039	0.0990513369504
GO:0030496	1.09322033898	0.197033898305	0.0084745762712	0.0275423728814	0.0275423728814	0.430084745763	0.764830508476	0.72245762712	0.133474576271	0.0360169491526	0.0593220338984	0.042372881356	0.063559322034	0.052966101695	0.0063559322034	0.360169491526	0.0275423728814	0.021186440678	0.190677966102	0.063559322034	0.129237288136
GO:0030526	2.73416333791	0.469154143693	0.266603759495	0.267280947186	0.0956915278739	1.15261561949	4.62155059665	2.38277598398	4.07540712406	0.112519447946	0.0808265107179	0.0510475154495	2.34015701668	0.357488207014	0.229046365641	3.82270026311	1.63852644873	0.0654653506252	1.42795590842	0.554827340076	0.352945654499
GO:0030530	2.21670154168	0.402498270039	0.0497800607195	0.566435314123	0.295948602332	0.66592184935	3.25291603329	6.09085201857	1.64355810379	1.49416347557	0.655888030512	0.499186614834	0.505868654429	0.0762709367952	0.106333507038	1.11356914338	0.202590041149	0.114774699492	0.953404056293	0.811680089098	2.59398973648
GO:0030531	0.600002023656	0.311677755476	0.0351966663362	0.503402323488	0.209800958965	0.587185982257	2.80944260663	5.50018442115	1.25317546751	1.38677394109	0.552270913867	0.43140730829	0.522798096937	0.0558977805861	0.0863877531635	0.616391945022	0.116565091519	0.0834083325074	0.813433277166	0.654574412727	2.47616436631
GO:0030661	0.550856186827	0.195561746038	0.0249045860724	0.0877197289282	0.222642358948	0.322610282982	1.62396633806	1.08560405854	1.27945452838	0.0305131120095	0.0376393653235	0.0195106662021	0.354048347044	0.0255953888046	0.0320715611046	1.77168916613	0.145780027395	0.0115342842917	0.445944523307	0.389687801707	0.138654634875
GO:0030668	0.559669590987	0.267502311008	0.0255749200964	0.0899772886908	0.287615076974	0.374245428261	2.44233773511	1.41086570878	1.29994347384	0.033119054684	0.0412856808211	0.0223280103859	0.424535214014	0.0281006341636	0.0327624689545	2.60489808399	0.148074919837	0.0126690471143	0.65282436989	0.63722587452	0.146461250857
GO:0030671	0.427868330242	0.159353914385	0.0193736737254	0.0682273588937	0.179586539305	0.255616776716	1.66389748001	0.876579824145	3.43546356192	0.0239299722638	0.029565525638	0.0154259785932	2.28202354621	0.0201078279041	0.0249303082065	1.74665673652	0.196561467912	0.00906200296521	1.42635232228	0.728824670878	0.108303058759
GO:0030673	45.3910435304	9.87922343488	2.18014560758	4.11734409393	1.83837325586	22.1691971809	57.3444951834	49.8293138069	46.003380258	2.91194919117	2.76006016447	1.25671207962	24.5531961458	1.84382046801	2.98023041445	50.5991006807	13.0405681749	0.836827550851	17.3944361101	8.18282515702	8.78256308253
GO:0030678	1.15550180303	0.270482043715	0.313800252158	0.555354719608	0.210106736062	0.924243632711	2.7235353422	9.1356121194	1.24037685899	0.774829553253	0.606209876899	0.429548170567	1.01903512359	0.217345944328	0.136586104624	0.672991019412	0.138656015678	0.241100386071	0.522225565701	0.636969738153	1.87785354224
GO:0030679	0.0730959116894	0.0440522597548	0.00292874263982	0.0791104970122	0.0279563683952	0.0754029753845	0.389158618753	1.66999364969	0.168609068087	0.228576997	0.0832896518281	0.063458737863	0.0482858409588	0.00700795100863	0.0119231137837	0.0688853129617	0.0100420361443	0.0123386519687	0.103598882642	0.0998706659761	0.395879040497
GO:0030680	0.103837512803	0.0655007929428	0.00185515578022	0.149450308917	0.0445770145703	0.097121865398	0.626248471933	3.18773292695	0.270787904318	0.44994094228	0.151972445237	0.113954141474	0.044030627416	0.00784228697922	0.020153550071	0.0703645884957	0.00695518221165	0.0213045561172	0.157043149304	0.180872732679	0.762355453133
GO:0030690	1.76932155142	0.834968667151	0.0670229842218	0.958914432217	0.335185080746	1.4277193081	5.12802748741	11.0700839898	2.96120230543	1.25397299869	2.0196495208	0.516661247364	1.54668753058	0.277348421994	0.370572930447	1.35079213963	0.722808432927	0.0804693352843	1.10192576589	0.488529186425	3.40617864699
GO:0030691	1.65257202681	0.795128170951	0.112749690004	0.802432106321	0.302738976994	1.29271524009	4.83625772419	10.2458750983	3.48063047604	1.04797373234	1.79154408677	0.483131512646	2.11180084963	0.25046092987	0.324488856553	1.31182866298	0.659932053799	0.119156730037	1.13216889808	0.40393899582	2.7973078388
GO:0030692	1.99128452944	0.955117358485	0.0742495947919	1.12988723804	0.38702535012	1.62573369647	5.94385984439	12.9571109426	3.39791111843	1.57303973871	2.32054372149	0.617398175982	10.7405521993	0.31273096784	0.422070140535	1.50794594405	0.807246415	0.0961060541722	1.27761040722	0.606176663723	4.10319952633
GO:0030700	0.298691278969	0.120024031356	0.0297433066189	0.0554157465114	0.0764342650299	0.326173525077	0.996868715497	1.02053384658	0.449303907017	0.0463961815144	0.10162263645	0.0901054219834	0.400515631729	0.0330715922942	0.0372219459997	0.416789210925	0.118485419323	0.0265013906131	0.362763470508	0.112797021864	0.233408545022
GO:0030849	4.11504214453	0.115836599732	0.000251368420703	1.22330923132	0.22334352487	1.23215423816	2.91026744715	3.35427809476	3.56224523232	0.00137267106919	0.112750662621	0.112316512885	1.6696578969	0.112352088295	0.22251791589	0.232159495328	0.000898394555213	0.556106816113	1.11610674968	0.00268258825815	0.00358902685193
GO:0030868	7.08846665064	1.62645198099	0.226841330012	0.425377784302	2.29318806094	7.63594278112	18.6873449767	21.6750625904	11.9317618318	0.130700472225	1.78012832976	0.828692674389	2.7088741796	0.728699013527	1.33890209059	8.65537711245	2.83277836247	0.413839678893	5.8836058966	3.88448801547	3.73645318224
GO:0030869	0.00887809593346	0.00655052691093	0.00408195569045	0.00114267920792	0.0015198857998	0.00718180456679	5.04540262449	14.0881820206	0.0742022412356	0.00942404161069	0.00600444807343	0.00521290246277	0.0591374926776	0.000707363566745	0.00128522917253	0.00997548916548	15.0034113444	0.00471775693064	0.555875954982	0.00260754568207	0.0101892776353
GO:0030870	0.915390796991	0.210844545919	0.0443267010021	0.118448737147	0.162581908397	0.40490939217	1.44034214215	11.611201444	0.839686543297	0.153785715997	0.205239753095	0.157884728528	0.383586189222	0.0534447485033	0.0571676998744	0.913966409287	0.204510368954	0.0578677575981	0.502734249635	0.269902698235	0.351233915189
GO:0030875	2.24580551808	0.690074131195	0.0151290385978	0.819845483725	0.167633987951	1.29744339869	3.59099764683	9.13267538291	2.52778669013	0.800895088289	1.89530702927	0.352392612181	1.02384495862	0.240684195255	0.342063719281	0.634159501403	0.683428036151	0.031889460048	0.483357117464	0.314600985882	2.57908470102
GO:0030876	2.73416333791	0.469154143693	0.266603759495	0.267280947186	0.0956915278739	1.15261561949	4.62155059665	2.38277598398	4.07540712406	0.112519447946	0.0808265107179	0.0510475154495	2.34015701668	0.357488207014	0.229046365641	3.82270026311	1.63852644873	0.0654653506252	1.42795590842	0.554827340076	0.352945654499
GO:0030877	0.298691278969	0.120024031356	0.0297433066189	0.0554157465114	0.0764342650299	1.32617352508	2.9968687155	1.02053384658	0.449303907017	0.0463961815144	0.10162263645	0.0901054219834	0.400515631729	0.0330715922942	0.0372219459997	0.416789210925	0.118485419323	0.0265013906131	0.362763470508	0.112797021864	8.23340854502
GO:0030891	1.28213874497	0.215177073569	0.0204011982075	0.0631788941742	0.175910375656	0.250790139702	4.89033203791	14.1206753244	0.685996147137	0.0628334348497	0.0799466327601	0.0693671021483	0.909808625321	0.0297065628704	0.0252182711851	0.592376347333	0.0735228984925	0.0193839745918	0.355843829788	1.04953676433	0.868156140127
GO:0030892	0.267161290054	0.00273830151581	7.20409076246e-05	0.00833014700111	0.00175819371254	0.0172867936893	0.0392543434869	0.546470278406	0.0267649751184	0.00261039878244	0.00233187745913	0.0010807075704	0.0139729306294	0.00111393180615	0.0043405660673	0.00605321999118	0.00585612505534	0.00550095069941	0.0132805308377	0.000702919163693	0.0116990152376
GO:0030893	0.267161290054	0.00273830151581	7.20409076246e-05	0.00833014700111	0.00175819371254	0.0172867936893	0.0392543434869	0.546470278406	0.0267649751184	0.00261039878244	0.00233187745913	0.0010807075704	0.0139729306294	0.00111393180615	0.0043405660673	0.00605321999118	0.00585612505534	0.00550095069941	0.0132805308377	0.000702919163693	0.0116990152376
GO:0030895	0.915390796991	0.210844545919	0.0443267010021	0.118448737147	0.162581908397	0.40490939217	1.44034214215	1.611201444	0.839686543297	0.153785715997	0.205239753095	0.157884728528	0.383586189222	0.0534447485033	0.0571676998744	0.913966409287	0.204510368954	0.0578677575981	0.502734249635	0.269902698235	0.351233915189
GO:0030896	1.2687003466	0.0629406324948	0.00469815310269	0.16199330159	0.314820276574	1.40864952323	1.15723898175	1.85856510507	0.781637771894	0.0244835972451	0.0373731752422	0.0282184769008	0.218227055934	0.0175860178832	0.0386629078737	0.153277662217	0.345672928785	0.0688271043704	0.53681865216	0.0288893342766	0.0763658053
GO:0030897	1.12636229443	0.259716621472	0.0546121675727	0.100188039104	0.0578709577027	0.630056290056	1.76825677155	1.45169582223	1.12371783737	0.0743170629473	0.0898654454277	0.0477577530859	0.632583455441	0.0539892039134	0.0804518371526	1.22674186025	0.335124690245	0.0316857778473	0.478794140525	0.21440342191	0.277013404377
GO:0030905	5.83528989879	1.21244034162	0.278486037995	0.493444403356	0.23684062977	2.89563364201	7.26052740747	6.52582065716	5.81291145119	0.314943104575	0.363046962352	0.162870441543	3.1605887658	0.238336479601	0.380712118535	6.28599787319	1.70317731929	0.118254466618	2.30856495491	1.05153836672	1.12999581464
GO:0030906	5.83528989879	1.21244034162	0.278486037995	0.493444403356	0.23684062977	2.89563364201	7.26052740747	6.52582065716	5.81291145119	0.314943104575	0.363046962352	0.162870441543	3.1605887658	0.238336479601	0.380712118535	6.28599787319	1.70317731929	0.118254466618	2.30856495491	1.05153836672	1.12999581464
GO:0030907	0.155770762357	0.204257842492	0.00265327119879	0.750742741485	0.0509879257699	0.00466817296841	2.17951170592	1.10731831338	0.0482314568031	0.00612562704695	0.0539028912477	0.353388386601	0.48843937024	0.000459786318385	0.000835398962142	1.75648406796	0.00221737386912	0.00306654200491	0.661319370738	0.00169490469335	0.256623030463
GO:0030914	0.022252966051	0.0291796917846	0.000379038742685	0.250106105926	0.0072839893957	0.000666881852633	0.311358815132	0.729616901911	0.00689020811474	0.000875089578137	0.00770041303539	0.0504840552287	0.0697770528915	6.56837597694e-05	0.000119342708878	2.25092629542	0.00031676769559	0.000438077429274	0.0944741958198	0.857384986384	0.0366604329233
GO:0030915	2.09165358912	0.23412052601	0.000338437314639	0.477982434268	1.25170147982	1.51557802239	4.13907086338	2.45673673258	3.41950894694	0.0107161293436	0.0318776423607	0.0267861328587	0.389823301898	0.0269261448835	0.0618658474473	0.27064477903	0.0236041791324	0.13322516602	0.276343473288	0.0033481943064	0.0475138663208
GO:0030930	0.149345639485	0.0600120156783	0.0148716533095	0.0277078732558	0.0382171325151	0.163086762539	0.498434357751	0.510266923291	0.224651953509	0.0231980907572	0.0508113182253	0.0450527109919	0.200257815865	0.0165357961472	0.0186109729999	0.208394605463	0.0592427096618	0.0132506953066	0.181381735255	0.0563985109322	0.116704272511
GO:0030932	0.0911687354049	0.0382977279638	0.00902378607966	0.0172103593385	0.0235089009815	0.101518857867	0.307049553286	0.313110230281	0.138058841858	0.0142540061942	0.0310495012224	0.0275871532875	0.121007796352	0.0105439812502	0.0107536306052	0.129738067759	0.034812019044	0.00789290883212	0.110213537321	0.0353395014223	0.0696508464111
GO:0030933	0.0829653349329	0.0346844870328	0.00820503345041	0.0156005584478	0.0213352106676	0.0925152024476	0.279679644035	0.2855966382	0.1254014746	0.0130875436432	0.0282878351033	0.0250585498849	0.110210572461	0.00954006045984	0.010023560676	0.117746562778	0.0321536545436	0.00730844304802	0.1005161641	0.0319965901231	0.0641843820538
GO:0030937	0.461627417999	0.144559503785	0.110702270816	0.0280750630782	0.0559496275382	0.198279616725	0.807953111859	0.314023639313	0.667951009252	0.0157808182146	0.0264838399616	0.0252883575634	0.386364592094	0.0364884957347	0.0485319295928	1.05711131803	0.159433948096	0.0098567223357	0.165365553286	0.0253889823381	0.0943973026553
GO:0030938	0.230813708999	0.0722797518923	0.0553511354079	0.0140375315391	0.0279748137691	0.0991398083624	0.403976555929	0.157011819656	0.333975504626	0.00789040910729	0.0132419199808	0.0126441787817	0.193182296047	0.0182442478674	0.0242659647963	0.528555659017	0.0797169740478	0.00492836116785	0.082682776643	0.0126944911691	0.0471986513276
GO:0030956	1.37894002348	0.575893852448	0.055855987096	0.356531958062	0.378754180284	1.0287994667	4.24983442485	4.52182504243	2.6559026986	0.443578777245	0.317698436827	0.245946602146	1.14455517975	0.135211030461	0.122547197098	1.89727257564	0.256731260503	0.096366425139	0.846919151613	0.935586569886	0.736071366741
GO:0030958	1.13689372348	0.120075119756	0.00373040213762	0.373031151736	0.0548405799342	0.824646892047	0.947135605264	1.83104795059	0.609446390616	0.456088573967	0.162161845357	0.180993369712	0.0852264868698	0.0118057151945	0.0254744602934	1.3708885247	0.0708732391942	0.0319060189761	0.603288673283	0.353672301834	0.775452764385
GO:0030988	2.73416333791	0.469154143693	0.266603759495	0.267280947186	0.0956915278739	1.15261561949	4.62155059665	2.38277598398	4.07540712406	0.112519447946	0.0808265107179	0.0510475154495	2.34015701668	0.357488207014	0.229046365641	3.82270026311	1.63852644873	0.0654653506252	1.42795590842	0.554827340076	0.352945654499
GO:0030991	0.0368009691276	0.0320201076511	0.00151044189829	0.0064684625931	0.00666649769452	0.0973373005541	0.212848010568	0.509681745834	0.049647690947	0.021629854391	0.0166064278322	0.00725515683932	0.0311678610561	0.00753417401318	0.0185678346134	0.0699762033202	0.0390115565308	0.0134202118662	0.0570785966057	0.515932630345	0.0855245841428
GO:0030992	0.0368009691276	0.0320201076511	0.00151044189829	0.0064684625931	0.00666649769452	0.0973373005541	0.212848010568	0.509681745834	0.049647690947	0.021629854391	0.0166064278322	0.00725515683932	0.0311678610561	0.00753417401318	0.0185678346134	0.0699762033202	0.0390115565308	0.0134202118662	0.0570785966057	0.515932630345	0.0855245841428
GO:0030993	0.0245339794184	0.021346738434	0.00100696126553	0.00431230839539	0.00444433179634	0.0648915337027	0.141898673712	0.339787830556	0.0330984606313	0.0144199029273	0.0110709518881	0.00483677122621	0.0207785740374	0.00502278267544	0.0123785564089	0.0466508022134	0.0260077043539	0.0089468079108	0.0380523977371	0.343955086896	0.0570163894286
GO:0030998	1.25849855288	0.0580919777863	0.00458604547937	0.161628951814	0.314455926798	1.37829638422	1.09106745709	1.77501689879	0.773145619428	0.0150385299805	0.0321041169462	0.0276579387842	0.208417638894	0.0168853452375	0.0273680648244	0.141786630827	0.322887054345	0.061820377913	0.516359010905	0.0280485271017	0.0320552671834
GO:0031003	0.528054464065	0.141701430897	0.000268729897015	0.124662738306	0.164828426971	1.59452133147	1.72840409983	1.34432915939	1.28125776038	0.191846128062	0.0953546968927	0.0146547872689	0.310990620928	0.0547710224441	0.0137080076295	2.77696338269	0.137804948589	0.000576803023288	0.339595599002	0.23036362047	0.00379722881852
GO:0031004	0.320182344223	0.0920610835918	0.0852867993604	0.0445298744005	0.00879769874514	0.211636719292	0.640400817327	0.515542098919	0.769056969155	0.0246037285532	0.0179289795452	0.00632351647712	0.317032528762	0.0224223312562	0.0331578566204	0.585094397213	0.277184047809	0.0108448305428	0.177887589434	0.051649381133	0.1043874134
GO:0031011	0.468524770426	0.198515144394	0.0227006180558	0.119986665229	0.127771279228	0.350114960132	1.46201409944	1.59545703473	0.95950314077	0.157283634026	0.111903927016	0.0871951031783	0.440655885928	0.0457777070538	0.0421342948719	0.642399681047	0.0889884312485	0.0368398986437	0.838182338853	0.314469735644	0.255546399882
GO:0031015	13.9001042045	1.62599993417	0.631510281623	0.883333691081	0.508842720703	7.0973375014	13.1748208779	30.8412652679	7.76132632302	0.573481186485	0.436361648263	5.78711658793	8.26392664333	0.435057905791	0.621333882052	9.05688580199	2.8520267343	3.86739098385	4.05762593781	1.7467658285	1.69020802181
GO:0031019	0.149345639485	0.0600120156783	0.0148716533095	0.0277078732558	0.0382171325151	0.163086762539	0.498434357751	0.510266923291	0.224651953509	0.0231980907572	0.0508113182253	0.0450527109919	0.200257815865	0.0165357961472	0.0186109729999	0.208394605463	0.0592427096618	0.0132506953066	0.181381735255	0.0563985109322	0.116704272511
GO:0031020	0.149345639485	0.0600120156783	0.0148716533095	0.0277078732558	0.0382171325151	0.163086762539	0.498434357751	0.510266923291	0.224651953509	0.0231980907572	0.0508113182253	0.0450527109919	0.200257815865	0.0165357961472	0.0186109729999	0.208394605463	0.0592427096618	0.0132506953066	0.181381735255	0.0563985109322	0.116704272511
GO:0031039	61.4470464402	13.8915842506	3.00015358991	8.00071051988	11.0007373583	25.2278060946	92.9017271635	103.346047781	56.3378893847	9.778668726	13.5565367504	10.6673943586	25.3353507971	3.55625717262	3.11131017365	61.1170549466	12.3338962418	3.44476803276	32.6696057999	18.2239981401	20.7799288002
GO:0031040	61.4470464402	13.8915842506	3.00015358991	8.00071051988	11.0007373583	25.2278060946	92.9017271635	103.346047781	56.3378893847	9.778668726	13.5565367504	10.6673943586	25.3353507971	3.55625717262	3.11131017365	61.1170549466	12.3338962418	3.44476803276	32.6696057999	18.2239981401	20.7799288002
GO:0031080	13.9001042045	1.62599993417	0.631510281623	0.883333691081	0.508842720703	7.0973375014	13.1748208779	30.8412652679	7.76132632302	0.573481186485	0.436361648263	5.78711658793	8.26392664333	0.435057905791	0.621333882052	9.05688580199	2.8520267343	3.86739098385	4.05762593781	1.7467658285	1.69020802181
GO:0031083	0.136469321707	0.107712203907	0.000718546196177	0.0473640107699	0.0938242065981	0.453699790846	1.31931458158	0.968929531758	0.39227466587	0.10744608252	0.0154656304241	0.00224534911626	0.403056155444	0.058448980989	0.119303501774	0.415446393902	0.159220568374	0.0717492459264	0.348022267299	0.129290756753	0.490381627808
GO:0031084	0.136469321707	0.107712203907	0.000718546196177	0.0473640107699	0.0938242065981	0.453699790846	1.31931458158	0.968929531758	0.39227466587	0.10744608252	0.0154656304241	0.00224534911626	0.403056155444	0.058448980989	0.119303501774	0.415446393902	0.159220568374	0.0717492459264	0.348022267299	0.129290756753	0.490381627808
GO:0031085	0.136469321707	0.107712203907	0.000718546196177	0.0473640107699	0.0938242065981	0.453699790846	1.31931458158	0.968929531758	0.39227466587	0.10744608252	0.0154656304241	0.00224534911626	0.403056155444	0.058448980989	0.119303501774	0.415446393902	0.159220568374	0.0717492459264	0.348022267299	0.129290756753	0.490381627808
GO:0031088	0.23680298979	0.0975166717553	0.0049321656491	0.0173797596211	0.039803183206	0.0607667733033	3.3925480751	0.575283600782	0.381673527826	0.0059130992983	0.00726268648306	0.0036972354816	0.065683351811	0.259482332644	0.388182246196	0.866468093746	1.3380800133	0.00222432865307	0.0741430976373	0.0599347914097	0.0271631730854
GO:0031089	0.1604300845	0.208891940986	0.00622009598206	0.0198927127742	0.0509989412546	0.305327448888	4.05185794774	0.912160960196	0.196456386958	0.0253186860687	0.0413905814733	0.0299838363164	0.0819915485067	0.21748580708	0.277620100947	1.0560434421	0.383964212918	0.0144660784363	0.231862342762	0.18423874213	0.167607123748
GO:0031092	0.23680298979	0.0975166717553	0.0049321656491	0.0173797596211	0.039803183206	0.0607667733033	0.392548075101	0.575283600782	0.381673527826	0.0059130992983	0.00726268648306	0.0036972354816	0.065683351811	0.259482332644	0.388182246196	0.866468093746	1.3380800133	0.00222432865307	0.0741430976373	0.0599347914097	0.0271631730854
GO:0031093	0.1604300845	0.208891940986	0.00622009598206	0.0198927127742	0.0509989412546	0.305327448888	1.05185794774	0.912160960196	0.196456386958	0.0253186860687	0.0413905814733	0.0299838363164	0.0819915485067	0.21748580708	0.277620100947	1.0560434421	0.383964212918	0.0144660784363	0.231862342762	0.18423874213	0.167607123748
GO:0031095	1.94866460724	0.50261362033	0.095338635792	0.177121097725	0.0939085373387	1.16702876162	2.76811018941	2.49917667229	1.97126950406	0.119802728686	0.149586634119	0.0772064639846	1.06268469598	0.106856811865	0.122228614525	2.24370965401	0.558401290962	0.0471026281275	0.816405537206	0.381042183899	0.420067577472
GO:0031096	0.409639305429	0.74571053432	0.0336866910334	0.118534684667	0.119684264198	1.61490295606	2.99639614613	2.85555259972	0.622100653949	0.153370955231	0.231783308874	0.16670908587	0.289724122632	0.199477115971	0.0288574543101	1.40668101411	0.112211997245	0.0816301736382	0.735821142275	0.279377906851	0.505531284099
GO:0031097	0.355483331091	0.0678129371805	0.00538442740561	0.0133743890682	0.0154762409201	0.152463394539	0.444926054838	0.300115028921	0.248883435342	0.0139856683257	0.0265845103578	0.0210610259169	0.257230427764	0.0183702638777	0.00440869092458	0.143435386961	0.017439203883	0.0080027351807	0.155376468478	0.0293554277643	0.0891680734911
GO:0031165	5.79958162911	1.04627504883	0.389989585426	0.54922910342	0.314001640982	1.98622494399	7.10519701258	5.81326548681	4.84554640628	0.343453875699	0.273620751219	0.182864225213	3.03877311956	0.278099621612	0.375953769051	5.61623598947	1.73681803833	0.207956340419	2.51906187413	1.08811449328	0.956795572051
GO:0031201	0.867453152855	0.18497670609	0.0411658332391	0.0732543668318	0.035518517775	0.455810846082	1.13054699104	1.03542234017	0.863421664248	0.054206419999	0.0583684080456	0.0250115561318	0.473372736517	0.0363745080578	0.0648838793996	0.938664307163	0.268631866339	0.0231630530751	0.34353953679	0.156228026022	0.202612558158
GO:0031206	5.50824689244	1.25365097237	0.197283047889	0.35738886406	1.41600519569	5.05204038736	12.9935839923	25.9147468634	8.28703862176	0.160781887697	1.13555982397	0.538834386166	2.33219362476	0.492433668849	0.898752610721	7.51310139045	1.78629808446	0.283552326098	4.02416838372	2.48707377486	2.51822794282
GO:0031207	3.14542467556	0.711500312037	0.121669271218	0.215596269293	0.651609175379	2.50672612699	6.59780233344	6.85639266656	4.30978467783	0.117215063622	0.542183714054	0.262603494704	1.42923556489	0.249533997674	0.452451913859	3.96130901964	1.00870529697	0.145605766467	2.06296641819	1.19224443637	1.27274354874
GO:0031209	0.298691278969	0.120024031356	0.0297433066189	0.0554157465114	0.0764342650299	0.326173525077	0.996868715497	1.02053384658	0.449303907017	0.0463961815144	0.10162263645	0.0901054219834	0.400515631729	0.0330715922942	0.0372219459997	0.416789210925	0.118485419323	0.0265013906131	0.362763470508	0.112797021864	0.233408545022
GO:0031211	1.96661828398	0.406125272379	0.0796482344424	0.21569982467	0.364524890407	3.2240479219	4.64932847964	6.38806473571	3.53101868069	0.089824608445	0.433273669263	0.102075295909	0.919825530657	0.110219907594	0.188997934291	2.16643973198	0.635974392473	0.0626873074252	1.16830725065	1.23491391261	0.848941695856
GO:0031213	0.00887809593346	0.00655052691093	0.00408195569045	0.00114267920792	0.0015198857998	0.00718180456679	0.0454026244938	0.0881820205873	0.0742022412356	0.00942404161069	0.00600444807343	0.00521290246277	0.0591374926776	0.000707363566745	0.00128522917253	0.00997548916548	0.00341134441404	0.00471775693064	1.55587595498	0.00260754568207	0.0101892776353
GO:0031234	2.17620803905	0.644102434716	0.11810307873	0.391942809994	0.886636785987	1.15370868102	6.05658176947	5.57079750326	3.57013455194	0.447728863065	0.324831280055	0.25105021675	1.38070616221	0.652093774537	0.130129065972	2.74911545205	0.695080506882	0.0931234599826	1.65819773378	0.980670912405	4.24436810933
GO:0031235	0.275347980832	0.0744157242315	0.0659337050837	0.0367686443213	0.508082720127	0.157235570562	0.533890742815	0.871589126175	0.613170088105	0.0136070636032	0.0121499084244	0.00554478467114	0.253595499765	0.518074935728	0.0190767119958	0.476561188155	0.203090929622	0.0036863943949	0.63422495591	0.0458757914109	3.55297275746
GO:0031236	2.41347263415	1.64938138952	2.58714733485	1.28300330905	3.08880839616	1.74659356802	13.7767147732	2.74570922643	46.9798038081	0.285611396022	0.185918850677	0.129604830686	17.2652047498	0.172509264179	2.03746781362	3.25016300384	13.5416965615	0.0657341002839	0.889471274274	0.231836166643	0.430626348498
GO:0031237	1.06924178703	1.09711252313	1.30704877345	0.679983898432	1.582307603	1.46744193782	7.27367206632	2.23877832015	23.5192086316	0.192485028977	0.17464840054	0.123181996855	8.97407882333	0.159549473514	1.02759979668	1.92842889916	6.67981170775	0.0620479994574	0.608955698294	0.203552302485	0.393735672518
GO:0031242	1.85056563799	0.481141236276	0.04208972924	0.0913906766337	0.396422123174	0.892539607985	1.90138894441	3.09384910324	2.2358299022	0.0815936134208	0.11892055751	0.158168771986	0.682418252319	0.347376845486	0.0486663535338	3.92560594553	0.721107657766	0.2070324992	0.496547209786	0.201286176847	0.291042899212
GO:0031243	0.857218602314	0.402952453023	0.0355309268734	0.0769687862729	0.330742371179	0.74851031451	1.66298384774	2.44989507641	1.17824635751	0.0684920262143	0.0996904573665	0.132078987966	0.57383258048	0.28987708052	0.0411507283485	2.44830687989	0.464765781381	0.172706597407	0.417379118105	0.169465005359	0.244294660676
GO:0031245	1.85056563799	0.481141236276	0.04208972924	0.0913906766337	0.396422123174	0.892539607985	1.90138894441	3.09384910324	2.2358299022	0.0815936134208	0.11892055751	0.158168771986	0.682418252319	0.347376845486	0.0486663535338	3.92560594553	0.721107657766	0.2070324992	0.496547209786	0.201286176847	0.291042899212
GO:0031246	0.857218602314	0.402952453023	0.0355309268734	0.0769687862729	0.330742371179	0.74851031451	1.66298384774	2.44989507641	1.17824635751	0.0684920262143	0.0996904573665	0.132078987966	0.57383258048	0.28987708052	0.0411507283485	2.44830687989	0.464765781381	0.172706597407	0.417379118105	0.169465005359	0.244294660676
GO:0031250	0.298691278969	0.120024031356	0.0297433066189	0.0554157465114	0.0764342650299	0.326173525077	0.996868715497	1.02053384658	0.449303907017	0.0463961815144	0.10162263645	0.0901054219834	0.400515631729	0.0330715922942	0.0372219459997	0.416789210925	0.118485419323	0.0265013906131	0.362763470508	0.112797021864	0.233408545022
GO:0031251	0.298691278969	0.120024031356	0.0297433066189	0.0554157465114	0.0764342650299	0.326173525077	0.996868715497	1.02053384658	0.449303907017	0.0463961815144	0.10162263645	0.0901054219834	0.400515631729	0.0330715922942	0.0372219459997	0.416789210925	0.118485419323	0.0265013906131	0.362763470508	0.112797021864	0.233408545022
GO:0031255	0.0932203389832	0.197033898305	0.0084745762712	0.0275423728814	0.0275423728814	0.430084745763	0.764830508476	0.72245762712	0.133474576271	0.0360169491526	0.0593220338984	0.042372881356	0.063559322034	0.052966101695	0.0063559322034	0.360169491526	0.0275423728814	0.021186440678	0.190677966102	0.063559322034	0.129237288136
GO:0031258	0.181897742261	7.13834373081	1.04123383645	1.03319400495	5.01771006216	0.29803998903	23.8613684196	0.555886840572	0.397693740272	0.0249491675377	0.0357595894484	0.0241213074613	0.165566040337	0.0364427397792	0.0127175750732	14.0990322683	9.1242948194	0.0124751868562	5.16552685332	3.05445307397	0.0919865639799
GO:0031259	0.440340519808	0.305948626906	0.102725062207	0.0779390062995	0.0386336130786	0.657831679084	1.4468715639	1.2452481174	0.978889493771	0.0550643579259	0.0771562224469	0.0515037826771	0.405692182615	0.0803494575722	0.0308239909002	1.01486200749	0.309194919919	0.0268041677342	0.376411022158	0.123636191075	0.203836307578
GO:0031260	0.0371396303243	0.0217022997179	0.00907579419864	0.00623110879348	0.00265789122795	0.0464633530429	0.107811762766	0.090796597639	0.0848501008114	0.0038887474848	0.00517426729941	0.00336792296068	0.0349097488591	0.00566169726684	0.0026050451258	0.0810891501416	0.027254373668	0.00177962297085	0.0283051078787	0.00926829508276	0.0145221441585
GO:0031261	0.115415247135	0.0851568498422	0.0530654239758	0.0148548297029	0.0197585153974	0.0933634593685	0.59023411842	1.14636626764	0.964629136063	0.122512540939	0.0780578249546	0.067767732016	0.768787404809	0.00919572636771	0.0167079792429	0.129681359152	0.0443474773826	0.0613308400983	0.226387414767	0.033898093867	0.13246060926
GO:0031262	2.3581902611	0.362622786559	0.00115299477004	0.0504348311453	0.0132966431686	0.125225117135	4.6977293275	0.735870178072	4.33769620993	0.018123184036	0.0176935386073	0.00969350337875	0.420669512847	2.42664348906	0.0245423851314	0.0631558133195	0.533981069442	0.0322419417656	0.755204953698	0.0119609061041	2.74003562206
GO:0031265	0.160091172111	0.0460305417959	0.0426433996802	0.0222649372003	0.00439884937257	0.105818359646	0.320200408663	0.257771049459	0.384528484577	0.0123018642766	0.00896448977259	0.00316175823856	0.158516264381	0.0112111656281	0.0165789283102	0.292547198606	0.138592023905	1.00542241527	0.0889437947168	0.0258246905665	0.0521937067
GO:0031266	0.160091172111	0.0460305417959	0.0426433996802	0.0222649372003	0.00439884937257	0.105818359646	0.320200408663	0.257771049459	0.384528484577	0.0123018642766	0.00896448977259	0.00316175823856	0.158516264381	0.0112111656281	0.0165789283102	0.292547198606	0.138592023905	0.00542241527137	0.0889437947168	0.0258246905665	0.0521937067
GO:0031298	0.104216144305	0.0187994101336	0.00252763049909	0.116056196113	0.0972864131425	0.329683472066	0.257786534594	2.00679493275	0.796038814365	0.0173909522083	0.0185942833136	0.0115373718051	0.0655983087022	0.00602430422146	0.0185080529943	0.065975137261	0.104773311807	0.0215661055617	0.124591524475	0.0156682895487	0.0612623533751
GO:0031303	5.74437313079	1.09641123954	0.511306610493	0.53945537273	0.304648109104	2.02646487226	6.3051965716	6.36575809828	4.75497261145	0.336290334658	0.260896447459	0.172866120233	3.02906617128	0.271845835395	0.370562020952	5.54459467651	1.73968305985	0.204775081742	2.46742201309	1.09251120743	0.9283080225
GO:0031305	6.16779473825	0.850780797639	0.342534707092	1.32718933419	0.508297671178	4.39496534521	9.8445631991	20.4875540263	6.86063385249	0.790114632627	0.479451476947	0.448310041884	3.11022927781	0.862776872341	0.353859591953	8.00151663688	1.47260004797	0.231383849216	3.02167171233	2.63503551176	3.20465590928
GO:0031307	5.65920196475	0.988140524713	0.48348494809	1.18738788141	0.465362924106	3.0203377516	6.85012217817	9.13742425432	7.78786674907	0.288294287135	0.858159716117	0.333357435339	3.11961935599	0.445255992716	0.286818831867	20.3220215952	1.66421292901	0.220969635622	2.08772896369	1.54203697869	1.37426911886
GO:0031309	10.1864643943	1.93075837739	0.553330421667	0.864045382855	0.73505027475	4.42142211123	12.3883970908	13.4649127733	8.57651409123	0.580924957366	0.569797883793	0.405188121243	6.73443006131	0.454918584042	0.583010070169	10.9598068482	2.97473994347	0.482738156528	7.04634296476	1.77070921141	2.7142715075
GO:0031313	1.01042901379	0.252379371977	0.157601443535	0.0618334169135	0.0417832957746	0.508917336845	1.37038780396	1.67170966851	0.87564062621	0.0453074188605	0.0618995813573	0.0388869086119	0.409819899309	0.0396807683727	0.038647102412	1.03195757734	0.243661638909	0.0182580952216	0.293754885141	0.159544181572	0.158286571849
GO:0031314	3.04222057753	0.179118151484	0.13740636238	1.03774970784	0.226834779051	2.81173096107	4.66607799281	7.78431659647	3.46598266088	0.613008341235	0.340468667469	0.237729996291	1.12658306115	0.509394380342	0.133842923454	4.60883031377	0.205892341617	0.126414905772	1.36403328513	1.33416503391	2.24448492996
GO:0031315	0.679785517299	0.119359070162	0.0575150139627	0.118793236686	0.0297047006795	0.318271454354	0.695669297878	0.951880817486	0.727483378893	0.0433304648923	0.124906806194	0.033964041587	0.319051640598	0.0342582771975	0.0301454059847	0.773734992773	0.163793647562	0.021511223487	0.188557393803	0.104059230882	0.150075826389
GO:0031316	5.45252027727	1.08672650983	0.199625254708	0.386423427039	0.472185461421	2.90387457582	7.45358832312	8.77086434354	4.69718210599	0.289942041569	0.370801017691	0.271208909622	4.11518378934	0.22275351702	0.251095151629	6.44716974907	1.47871852253	0.296221170008	4.8726758368	0.837742185553	1.94425005685
GO:0031317	0.103422132705	0.201882553014	0.00858668389452	0.0279067226572	0.0279067226572	0.460437884777	0.83100203314	0.806005833398	0.141966728738	0.0454620164172	0.0645910921944	0.0429334194726	0.0733687390744	0.0536667743407	0.0176507752527	0.371660522916	0.0503282473209	0.0281931671354	0.211137607358	0.0644001292089	0.173547826252
GO:0031356	4.31039874951	0.975989837778	0.208359438711	0.375783590317	0.18887981925	2.29109475911	5.63346142224	5.0509236844	4.32353054025	0.238985318273	0.290505796038	0.141181054357	2.34404520534	0.198959476341	0.269979266076	4.7650362861	1.23620050444	0.0892874917215	1.69157394674	0.803483502194	0.844213972171
GO:0031357	6.77822306286	1.39207072378	0.384301855456	0.612699120971	0.319127052676	3.03643226691	8.0530850025	7.39312397592	6.36294488099	0.382983537627	0.388161584528	0.207100281253	3.64346670051	0.313701114382	0.434779302706	7.14145091689	2.00288109595	0.181953904392	2.76966466464	1.26577619758	1.22438817838
GO:0031358	3.53347143674	0.836533706231	0.166405491053	0.302088127506	0.293108285251	1.87747291523	4.6143006939	4.63166776692	3.58627457114	0.194926187339	0.239229353958	0.153215339784	1.97252627926	0.165323423892	0.214932089782	4.55725513134	1.12243764992	0.143326518997	1.36906104883	0.646695239942	0.688418110878
GO:0031359	6.00129575009	1.25261459223	0.342347907799	0.53900365816	0.423355518677	2.62281042303	7.03392427417	6.97386805845	5.62568891189	0.338924406692	0.336885142448	0.21913456668	3.27194777444	0.280065061933	0.379732126412	6.93366976213	1.88911824143	0.235992931667	2.44715176673	1.10898793533	1.06859231709
GO:0031360	0.578608381622	0.158982824701	0.028444638642	0.0547498063665	0.0306608499033	0.366072903616	0.881737236594	0.786063530964	0.593858470282	0.0389054536046	0.048093411057	0.0258463641031	0.318197469033	0.0344195484491	0.0364506463931	0.680410124953	0.16501902848	0.0152215582209	0.251275306868	0.118877357426	0.132228735607
GO:0031361	5.51425700832	0.9911445967	0.380329472132	0.528580867674	0.291155316755	1.85674791922	5.72098439712	5.47046411401	4.67268715177	0.326901892311	0.243404988037	0.157684817894	2.91704045938	0.26390282453	0.366050719653	5.43323938652	1.6983802115	0.200554383561	2.40745674268	1.04346274819	0.892577148032
GO:0031362	3.10391699607	0.620462473707	1.31523017157	0.633276738654	1.51723343705	4.93281016926	6.3236657702	1.09196637198	37.5549148409	0.10811828107	0.0274582747867	0.0138569648758	9.99145763452	1.02780018318	3.5289310295	3.31015554544	18.2289017039	0.00860734159636	0.203129269391	2.07978345408	0.0918508765747
GO:0031372	0.689470011739	0.287946926225	0.027927993548	0.178265979031	0.189377090142	0.514399733349	2.12491721243	3.26091252122	1.3279513493	0.221789388623	0.158849218414	0.122973301073	0.572277589877	0.0676055152306	0.0612735985492	0.948636287824	0.128365630252	0.0481832125696	0.423459575807	0.467793284944	0.368035683371
GO:0031374	0.182850603628	0.126099990896	0.00563839475823	0.0564785185966	0.106441800844	0.497944332022	1.46340219261	1.1111691041	0.464327932885	0.112030423684	0.0306463837338	0.017076073408	0.466538955053	0.0637273554894	0.121742211758	0.481080918593	0.171372846782	0.0738305688761	0.401662965299	0.147809991338	0.514512872606
GO:0031376	0.232632483456	0.146103996123	0.010595612528	0.0657144763485	0.119180845016	0.552306586201	1.62954697852	1.28125807852	0.539211917388	0.119763120603	0.0475834898089	0.0320936437386	0.533291560341	0.0692392875384	0.127945869424	0.550545787081	0.191120416669	0.0782474673116	0.462123543717	0.166609494982	0.553414296777
GO:0031377	1.10144617006	0.224985255998	0.316902314148	0.415140368443	0.178268765664	0.881484021492	2.26343165618	6.11796816689	1.04447293918	0.332621307892	0.471174537737	0.330611599424	1.04175710146	0.215015589398	0.122636212219	0.672091299404	0.151448403354	0.224212728389	0.425642994815	0.474896509118	1.15439951327
GO:0031378	0.0638702294943	0.0281369223299	0.00625353005943	0.0122247985849	0.016527220279	0.0733389505595	0.218400949081	0.222320350005	0.0971487318621	0.010317185316	0.0218499822784	0.0193152803822	0.0837307827862	0.00771952426745	0.00742002673746	0.0927407803964	0.024021884893	0.00559402327703	0.0771570675692	0.025326087915	0.048865074272
GO:0031380	1.24992400914	0.349969354322	0.0581785901528	0.207217376887	0.256906103692	0.631756119831	2.4366292237	2.65810949833	1.49517006548	0.255235343044	0.279395304006	0.218810840948	0.659915567119	0.0865468334728	0.0765096560997	1.37679352181	0.24590730964	0.0749526374255	0.694004396283	0.502958533532	0.490941218758
GO:0031381	0.34473500587	0.143973463112	0.013963996774	0.0891329895156	0.0946885450711	0.257199866674	1.06245860621	1.13045626061	0.663975674652	0.110894694312	0.0794246092068	0.0614866505367	0.286138794938	0.0338027576153	0.0306367992746	0.474318143912	0.0641828151259	0.0240916062848	0.211729787904	0.233896642472	0.184017841686
GO:0031387	0.459646674492	0.191964617483	0.0186186623653	0.118843986021	0.126251393428	0.342933155565	1.41661147495	1.50727501414	0.885300899534	0.147859592415	0.105899478942	0.0819822007155	3.04818505991	0.045070343487	0.0408490656994	0.632424191881	0.0855770868344	0.032122141713	0.282306383871	0.311862189962	0.245357122247
GO:0031389	0.0686451602162	0.0109532060632	0.000288163630499	0.0333205880045	0.00703277485017	0.0691471747574	0.157017373948	0.185881113624	0.107059900474	0.0104415951298	0.00932750983652	0.00432283028158	0.0558917225177	0.00445572722459	0.0173622642692	0.0242128799647	0.0234245002214	0.0220038027977	0.0531221233506	0.00281167665477	0.0467960609504
GO:0031390	0.0686451602162	0.0109532060632	0.000288163630499	0.0333205880045	0.00703277485017	0.0691471747574	0.157017373948	0.185881113624	0.107059900474	0.0104415951298	0.00932750983652	0.00432283028158	0.0558917225177	0.00445572722459	0.0173622642692	0.0242128799647	0.0234245002214	0.0220038027977	0.0531221233506	0.00281167665477	0.0467960609504
GO:0031391	0.0686451602162	0.0109532060632	0.000288163630499	0.0333205880045	0.00703277485017	0.0691471747574	0.157017373948	0.185881113624	0.107059900474	0.0104415951298	0.00932750983652	0.00432283028158	0.0558917225177	0.00445572722459	0.0173622642692	0.0242128799647	0.0234245002214	0.0220038027977	0.0531221233506	0.00281167665477	0.0467960609504
GO:0031395	4.82956154981	1.05737660186	2.02729706697	2.72565652457	0.406550833515	2.03422763088	14.2022868702	6.86727534042	14.6157711159	0.314767729866	0.267718245288	0.546038180393	11.0892047422	1.12462089622	3.53803518858	12.8289452997	9.44116748013	0.128322783368	3.21393016971	0.741821498232	1.29196043649
GO:0031415	0.325986498995	0.134374100957	0.0191863975145	0.0777724585888	0.088482335132	0.270073373137	1.01853813442	1.06596605384	0.589587701284	0.0862468342908	0.0850675988559	0.07083939498	0.320994601521	0.033325478293	0.0290669004998	0.451311489119	0.0746883917118	0.0225592922417	0.255254468353	0.193249833211	0.185711230092
GO:0031416	0.325986498995	0.134374100957	0.0191863975145	0.0777724585888	0.088482335132	0.270073373137	1.01853813442	1.06596605384	0.589587701284	0.0862468342908	0.0850675988559	0.07083939498	0.320994601521	0.033325478293	0.0290669004998	0.451311489119	0.0746883917118	0.0225592922417	0.255254468353	0.193249833211	0.185711230092
GO:0031417	0.325986498995	0.134374100957	0.0191863975145	0.0777724585888	0.088482335132	0.270073373137	1.01853813442	1.06596605384	0.589587701284	0.0862468342908	0.0850675988559	0.07083939498	0.320994601521	0.033325478293	0.0290669004998	0.451311489119	0.0746883917118	0.0225592922417	0.255254468353	0.193249833211	0.185711230092
GO:0031421	1.37894002348	0.575893852448	0.055855987096	0.356531958062	0.378754180284	1.0287994667	4.24983442485	4.52182504243	2.6559026986	0.443578777245	0.317698436827	0.245946602146	1.14455517975	0.135211030461	0.122547197098	1.89727257564	0.256731260503	0.096366425139	0.846919151613	0.935586569886	0.736071366741
GO:0031422	0.0686451602162	0.0109532060632	0.000288163630499	0.0333205880045	0.00703277485017	0.0691471747574	0.157017373948	0.185881113624	0.107059900474	0.0104415951298	0.00932750983652	0.00432283028158	0.0558917225177	0.00445572722459	0.0173622642692	0.0242128799647	0.0234245002214	0.0220038027977	0.0531221233506	0.00281167665477	0.0467960609504
GO:0031428	1.02164419144	0.302858385678	0.00686423221281	0.985392719102	0.117485850494	1.44613297206	2.48214847552	10.6925880383	1.08972056171	2.43872466295	1.35450581298	0.757438343921	0.386240898812	0.0899621777122	0.141528078788	0.268812323492	0.205464173775	0.0371628245859	0.355902009346	4.29696432455	2.49651363455
GO:0031429	1.02164419144	0.302858385678	0.00686423221281	0.985392719102	0.117485850494	1.44613297206	2.48214847552	10.6925880383	1.08972056171	2.43872466295	1.35450581298	0.757438343921	0.386240898812	0.0899621777122	0.141528078788	0.268812323492	0.205464173775	0.0371628245859	0.355902009346	4.29696432455	2.49651363455
GO:0031430	0.0845966495905	0.0171391929536	0.00440940461244	0.0081921721333	0.0113199278652	0.0440208907834	0.138496605779	0.13943238695	0.0655969872844	0.00549867771575	0.0143383300825	0.0133251315278	0.0581408057574	0.00481710113817	0.00385819984381	0.0603122290976	0.014241003703	0.00290099168983	0.634271403162	0.0166601509954	0.0281395843609
GO:0031431	1.37894002348	0.575893852448	0.055855987096	0.356531958062	0.378754180284	1.0287994667	4.24983442485	4.52182504243	2.6559026986	0.443578777245	0.317698436827	0.245946602146	1.14455517975	0.135211030461	0.122547197098	1.89727257564	0.256731260503	0.096366425139	0.846919151613	0.935586569886	0.736071366741
GO:0031436	0.295244251992	0.130293665425	0.0138464476995	0.047347694746	0.10949209867	0.145079036624	3.55603437561	2.20800456155	1.44059373264	0.0582641010454	0.0658775955413	0.0516283777102	0.450671952033	0.0199465704875	0.0175955740612	0.420482473257	0.0582676866538	0.0175335790422	0.212914609676	0.56404480126	0.463534412605
GO:0031462	0.039398286385	0.0450255386413	0.0015958853456	0.0101866273732	0.0393929765795	0.029394270477	1.26428098357	1.0434807155	0.133025791389	0.0126736793499	0.00907709819505	0.00702704577561	0.204130147993	0.00386317229889	0.00350134848852	0.111350645018	0.00733517887152	0.00275332643254	0.0527691186175	0.283873901996	0.221030610478
GO:0031463	0.039398286385	0.0450255386413	0.0015958853456	0.0101866273732	0.0393929765795	0.029394270477	1.26428098357	1.0434807155	0.133025791389	0.0126736793499	0.00907709819505	0.00702704577561	0.204130147993	0.00386317229889	0.00350134848852	0.111350645018	0.00733517887152	0.00275332643254	0.0527691186175	0.283873901996	0.221030610478
GO:0031464	0.039398286385	0.0450255386413	0.0015958853456	0.0101866273732	0.0393929765795	0.029394270477	1.26428098357	1.0434807155	0.133025791389	0.0126736793499	0.00907709819505	0.00702704577561	0.204130147993	0.00386317229889	0.00350134848852	0.111350645018	0.00733517887152	0.00275332643254	0.0527691186175	0.283873901996	0.221030610478
GO:0031466	0.039398286385	0.0450255386413	0.0015958853456	0.0101866273732	0.0393929765795	0.029394270477	1.26428098357	1.0434807155	0.133025791389	0.0126736793499	0.00907709819505	0.00702704577561	0.204130147993	0.00386317229889	0.00350134848852	0.111350645018	0.00733517887152	0.00275332643254	0.0527691186175	0.283873901996	0.221030610478
GO:0031467	0.039398286385	0.0450255386413	0.0015958853456	0.0101866273732	0.0393929765795	0.029394270477	1.26428098357	1.0434807155	0.133025791389	0.0126736793499	0.00907709819505	0.00702704577561	0.204130147993	0.00386317229889	0.00350134848852	0.111350645018	0.00733517887152	0.00275332643254	0.0527691186175	0.283873901996	0.221030610478
GO:0031470	0.01179310027	0.0141764658626	0.000754105262111	0.00326102728704	0.00336390794548	0.0297960478134	0.0641356748026	0.0628342842945	0.0200690303062	0.00411801320759	0.00491865453025	0.0036162053229	0.0089736907004	0.00372293155074	0.000887081004196	0.0298118193187	0.00269518366565	0.00165378167379	0.0149869157226	0.00804776477447	0.0107670805558
GO:0031471	0.01179310027	0.0141764658626	0.000754105262111	0.00326102728704	0.00336390794548	0.0297960478134	0.0641356748026	0.0628342842945	0.0200690303062	0.00411801320759	0.00491865453025	0.0036162053229	0.0089736907004	0.00372293155074	0.000887081004196	0.0298118193187	0.00269518366565	0.00165378167379	0.0149869157226	0.00804776477447	0.0107670805558
GO:0031472	0.01179310027	0.0141764658626	0.000754105262111	0.00326102728704	0.00336390794548	0.0297960478134	0.0641356748026	0.0628342842945	0.0200690303062	0.00411801320759	0.00491865453025	0.0036162053229	0.0089736907004	0.00372293155074	0.000887081004196	0.0298118193187	0.00269518366565	0.00165378167379	0.0149869157226	0.00804776477447	0.0107670805558
GO:0031474	0.00764357631154	0.00200119780443	3.77862141209e-06	0.00173965539015	0.00223926071544	0.0230701232278	0.0244521445489	0.0634819216109	0.121614266758	0.00270777984746	0.00125620777641	0.000184820389038	0.00399868887616	0.000686123673073	0.000335158780342	0.112165273936	0.0022339848092	0.000107619075867	0.00450303431036	0.00286526611212	0.000681745519285
GO:0031475	0.00764357631154	0.00200119780443	3.77862141209e-06	0.00173965539015	0.00223926071544	0.0230701232278	0.0244521445489	0.0634819216109	0.121614266758	0.00270777984746	0.00125620777641	0.000184820389038	0.00399868887616	0.000686123673073	0.000335158780342	0.112165273936	0.0022339848092	0.000107619075867	0.00450303431036	0.00286526611212	0.000681745519285
GO:0031476	0.00764357631154	0.00200119780443	3.77862141209e-06	0.00173965539015	0.00223926071544	0.0230701232278	0.0244521445489	0.0634819216109	0.121614266758	0.00270777984746	0.00125620777641	0.000184820389038	0.00399868887616	0.000686123673073	0.000335158780342	0.112165273936	0.0022339848092	0.000107619075867	0.00450303431036	0.00286526611212	0.000681745519285
GO:0031477	0.00764357631154	0.00200119780443	3.77862141209e-06	0.00173965539015	0.00223926071544	0.0230701232278	0.0244521445489	0.0634819216109	0.121614266758	0.00270777984746	0.00125620777641	0.000184820389038	0.00399868887616	0.000686123673073	0.000335158780342	0.112165273936	0.0022339848092	0.000107619075867	0.00450303431036	0.00286526611212	0.000681745519285
GO:0031478	0.00764357631154	0.00200119780443	3.77862141209e-06	0.00173965539015	0.00223926071544	0.0230701232278	0.0244521445489	0.0634819216109	0.121614266758	0.00270777984746	0.00125620777641	0.000184820389038	0.00399868887616	0.000686123673073	0.000335158780342	0.112165273936	0.0022339848092	0.000107619075867	0.00450303431036	0.00286526611212	0.000681745519285
GO:0031479	0.00764357631154	0.00200119780443	3.77862141209e-06	0.00173965539015	0.00223926071544	0.0230701232278	0.0244521445489	0.0634819216109	0.121614266758	0.00270777984746	0.00125620777641	0.000184820389038	0.00399868887616	0.000686123673073	0.000335158780342	0.112165273936	0.0022339848092	0.000107619075867	0.00450303431036	0.00286526611212	0.000681745519285
GO:0031480	0.00764357631154	0.00200119780443	3.77862141209e-06	0.00173965539015	0.00223926071544	0.0230701232278	0.0244521445489	0.0634819216109	0.121614266758	0.00270777984746	0.00125620777641	0.000184820389038	0.00399868887616	0.000686123673073	0.000335158780342	0.112165273936	0.0022339848092	0.000107619075867	0.00450303431036	0.00286526611212	0.000681745519285
GO:0031481	0.00764357631154	0.00200119780443	3.77862141209e-06	0.00173965539015	0.00223926071544	0.0230701232278	0.0244521445489	0.0634819216109	0.121614266758	0.00270777984746	0.00125620777641	0.000184820389038	0.00399868887616	0.000686123673073	0.000335158780342	0.112165273936	0.0022339848092	0.000107619075867	0.00450303431036	0.00286526611212	0.000681745519285
GO:0031482	0.00764357631154	0.00200119780443	3.77862141209e-06	0.00173965539015	0.00223926071544	0.0230701232278	0.0244521445489	0.0634819216109	0.121614266758	0.00270777984746	0.00125620777641	0.000184820389038	0.00399868887616	0.000686123673073	0.000335158780342	0.112165273936	0.0022339848092	0.000107619075867	0.00450303431036	0.00286526611212	0.000681745519285
GO:0031483	0.00764357631154	0.00200119780443	3.77862141209e-06	0.00173965539015	0.00223926071544	0.0230701232278	0.0244521445489	0.0634819216109	0.121614266758	0.00270777984746	0.00125620777641	0.000184820389038	0.00399868887616	0.000686123673073	0.000335158780342	0.112165273936	0.0022339848092	0.000107619075867	0.00450303431036	0.00286526611212	0.000681745519285
GO:0031484	0.00764357631154	0.00200119780443	3.77862141209e-06	0.00173965539015	0.00223926071544	0.0230701232278	0.0244521445489	0.0634819216109	0.121614266758	0.00270777984746	0.00125620777641	0.000184820389038	0.00399868887616	0.000686123673073	0.000335158780342	0.112165273936	0.0022339848092	0.000107619075867	0.00450303431036	0.00286526611212	0.000681745519285
GO:0031485	0.00764357631154	0.00200119780443	3.77862141209e-06	0.00173965539015	0.00223926071544	0.0230701232278	0.0244521445489	0.0634819216109	0.121614266758	0.00270777984746	0.00125620777641	0.000184820389038	0.00399868887616	0.000686123673073	0.000335158780342	0.112165273936	0.0022339848092	0.000107619075867	0.00450303431036	0.00286526611212	0.000681745519285
GO:0031486	0.00764357631154	0.00200119780443	3.77862141209e-06	0.00173965539015	0.00223926071544	0.0230701232278	0.0244521445489	0.0634819216109	0.121614266758	0.00270777984746	0.00125620777641	0.000184820389038	0.00399868887616	0.000686123673073	0.000335158780342	0.112165273936	0.0022339848092	0.000107619075867	0.00450303431036	0.00286526611212	0.000681745519285
GO:0031487	0.00764357631154	0.00200119780443	3.77862141209e-06	0.00173965539015	0.00223926071544	0.0230701232278	0.0244521445489	0.0634819216109	0.121614266758	0.00270777984746	0.00125620777641	0.000184820389038	0.00399868887616	0.000686123673073	0.000335158780342	0.112165273936	0.0022339848092	0.000107619075867	0.00450303431036	0.00286526611212	0.000681745519285
GO:0031488	0.00764357631154	0.00200119780443	3.77862141209e-06	0.00173965539015	0.00223926071544	0.0230701232278	0.0244521445489	0.0634819216109	0.121614266758	0.00270777984746	0.00125620777641	0.000184820389038	0.00399868887616	0.000686123673073	0.000335158780342	0.112165273936	0.0022339848092	0.000107619075867	0.00450303431036	0.00286526611212	0.000681745519285
GO:0031499	0.915390796991	0.210844545919	0.0443267010021	0.118448737147	0.162581908397	0.40490939217	1.44034214215	1.611201444	0.839686543297	0.153785715997	0.205239753095	0.157884728528	0.383586189222	0.0534447485033	0.0571676998744	0.913966409287	0.204510368954	0.0578677575981	0.502734249635	0.269902698235	0.351233915189
GO:0031500	0.53503070712	0.0271327459803	0.000899867825583	0.0149179595343	0.0281289632286	0.421901839465	1.41497219399	0.529091315388	0.0837139249782	0.0749674661356	0.0354365151923	0.00758325980638	0.151354175171	0.0195776291668	0.00886747985465	0.490166476372	0.0633725821811	0.00345513315377	0.139719551843	0.0770946961415	0.0297113521539
GO:0031502	2.41606316475	0.593241235153	0.0981547891844	0.334179460915	0.49041193406	3.53662793845	5.99976842992	8.14512487691	4.40782742775	0.228239133596	0.53390408991	0.183496958508	1.29153450687	0.154589578435	0.218552156941	2.78737289248	0.698765604868	0.0878027226809	1.43015399327	1.5459352954	1.04998827999
GO:0031510	0.915390796991	0.210844545919	0.0443267010021	0.118448737147	0.162581908397	0.40490939217	1.44034214215	1.611201444	0.839686543297	0.153785715997	0.205239753095	0.157884728528	0.383586189222	0.0534447485033	0.0571676998744	0.913966409287	0.204510368954	0.0578677575981	0.502734249635	0.269902698235	0.351233915189
GO:0031511	0.437083862698	0.0455386953769	0.000445016506165	0.060665097076	0.0513391513962	0.144472407721	0.887229460559	0.402722050655	0.652691987378	0.0144516883061	0.0137799065471	0.0069019477692	0.143689221237	0.176533793132	0.0251623750325	0.0432004475503	0.0819477494218	0.0338533007383	0.192014585506	2.67105982533	0.241988691544
GO:0031512	0.00137088733799	1.50289755733	0.000124626121635	0.000405034895314	0.000405034895314	0.00632477567299	0.0112475074776	3.26062437687	1.75196286142	0.00052966101695	0.000872382851446	0.000623130608176	0.000934695912264	0.00077891326022	0.500093469591	0.0052966101695	0.000405034895314	0.000311565304088	0.00280408773679	1.50093469591	0.00190054835494
GO:0031514	0.00137088733799	1.50289755733	0.000124626121635	0.000405034895314	0.000405034895314	0.00632477567299	0.0112475074776	3.26062437687	1.75196286142	0.00052966101695	0.000872382851446	0.000623130608176	0.000934695912264	0.00077891326022	0.500093469591	0.0052966101695	0.000405034895314	0.000311565304088	0.00280408773679	1.50093469591	0.00190054835494
GO:0031515	0.448036918455	0.180036047035	0.0446149599284	0.0831236197673	0.114651397545	0.489260287616	1.49530307325	1.53080076987	0.673955860526	0.0695942722716	0.152433954676	0.135158132975	0.600773447594	0.0496073884413	0.0558329189996	0.625183816388	0.177728128985	0.0397520859196	0.544145205763	0.169195532796	0.350112817533
GO:0031518	3.83325600184	0.0124793439019	0.000332177632293	0.0415596475616	0.00869988111875	0.0788456836933	7.42972883627	1.46146434046	3.63170183748	0.0106907270961	0.0103421227217	0.00526340332282	1.06741229889	0.255394490869	0.0188791195742	0.0273933421084	0.523584156667	0.0257530718827	2.06128774387	0.00330439402474	0.0474174416589
GO:0031520	0.316639146143	0.101286278762	0.0857800186136	0.0461328369734	0.010400661318	0.212003919262	0.628860043268	0.483598008863	0.770098714994	0.0177313005138	0.0168972093848	0.00878961274309	0.311763063296	0.0255049515887	0.0223170087284	0.599329758074	0.256365485718	0.00535142127665	0.1710478029	0.055348525532	0.0693081101505
GO:0031521	0.110080728346	0.215956402892	0.009192010771	0.0298740350058	0.0298740350058	0.491158223758	0.885632783742	0.857609949618	0.151500627042	0.0480346556422	0.0688283803297	0.045960053855	0.077908690648	0.0574500673188	0.0181047704101	0.397386915167	0.0522955596695	0.0297064843266	0.224757462078	0.0689400807825	0.182779061119
GO:0031522	0.320182344223	0.0920610835918	0.0852867993604	0.0445298744005	0.00879769874514	0.211636719292	0.640400817327	0.515542098919	0.769056969155	0.0246037285532	0.0179289795452	0.00632351647712	0.317032528762	0.0224223312562	0.0331578566204	0.585094397213	0.277184047809	0.0108448305428	0.177887589434	0.051649381133	0.1043874134
GO:0031523	0.0686451602162	0.0109532060632	0.000288163630499	0.0333205880045	0.00703277485017	0.0691471747574	5.15701737395	0.185881113624	0.107059900474	0.0104415951298	0.00932750983652	0.00432283028158	0.0558917225177	0.00445572722459	0.0173622642692	0.0242128799647	0.0234245002214	0.0220038027977	0.0531221233506	0.00281167665477	0.0467960609504
GO:0031526	0.0371396303243	0.0217022997179	0.00907579419864	0.00623110879348	0.00265789122795	0.0464633530429	1.10781176277	0.090796597639	0.0848501008114	0.0038887474848	0.00517426729941	0.00336792296068	1.03490974886	0.00566169726684	0.0026050451258	0.0810891501416	0.027254373668	0.00177962297085	0.0283051078787	0.00926829508276	0.0145221441585
GO:0031527	0.0343978556483	0.0159071850618	0.508826541955	1.505421039	0.00184782143731	0.0338138016969	0.0853167478106	0.0695478439001	0.0809243779799	0.0028294254509	0.00342950159651	0.00212166174433	0.0330403570346	0.00410387074639	0.00241810594334	0.570495929803	4.52644430388	0.00115649236267	0.022696932405	0.00739890325823	0.0107210474486
GO:0031533	0.915390796991	0.210844545919	0.0443267010021	0.118448737147	0.162581908397	0.40490939217	1.44034214215	1.611201444	0.839686543297	0.153785715997	0.205239753095	0.157884728528	0.383586189222	0.0534447485033	0.0571676998744	0.913966409287	0.204510368954	0.0578677575981	0.502734249635	0.269902698235	0.351233915189
GO:0031560	0.0852704659097	0.0401780003794	0.00220234709188	0.0063326280486	0.00675299841897	0.0925425910795	0.20176888367	0.170766814379	0.0688479989176	0.00937406748394	0.0140919943334	0.00983951323716	0.0616807696066	0.0107081878427	0.00396798685935	0.077864487329	0.0116298959443	0.00575949254285	0.0599856238838	0.0143120476335	0.0435170836344
GO:0031561	0.114864224317	0.102728444286	0.00489268876527	0.0150762384871	0.0154966088575	0.229077431004	0.444572219694	0.400118442036	0.111220880274	0.0208080195959	0.0329243860472	0.0232912216041	0.0818583321571	0.0275228233015	0.0059857431144	0.192204008448	0.0203735063828	0.0124853467263	0.120518311535	0.034489610184	0.0845447941537
GO:0031562	0.0771321823477	0.0229766283051	0.00146250313169	0.003928135178	0.00434850554837	0.0549955101002	0.134997966263	0.107695116773	0.0571954565447	0.00622973065316	0.0089130866121	0.00614029343624	0.0561319399053	0.0060841630916	0.00341310388921	0.0464211190212	0.00922540307371	0.00390988264239	0.0433391347797	0.00876321793214	0.0322344632416
GO:0031563	0.09969307111	0.0706621431891	0.00351349301918	0.0105938523123	0.0110142226827	0.15908324689	0.320099803609	0.282542004681	0.0894985472726	0.014946437675	0.0232700158245	0.0163952428737	0.0715143640614	0.0189028498884	0.00495134630483	0.133588189239	0.015891120208	0.0090373573611	0.089486407248	0.0241456420883	0.0635120590258
GO:0031588	1.37894002348	0.575893852448	0.055855987096	0.356531958062	0.378754180284	1.0287994667	4.24983442485	4.52182504243	2.6559026986	0.443578777245	0.317698436827	0.245946602146	1.14455517975	0.135211030461	0.122547197098	2.89727257564	0.256731260503	0.096366425139	0.846919151613	0.935586569886	0.736071366741
GO:0031592	2.3337012143	0.243959172063	0.00504895462904	0.0224712060252	0.037283839389	0.614424368215	3.34349341414	3.11739381703	2.91333364138	1.6522363434	0.0453888977287	0.220182458902	1.35463901471	0.0232388070332	0.00846836344358	1.57782053373	1.24445465462	0.00424187817068	0.20974108011	1.68890633296	2.63696869815
GO:0031594	0.625000000002	0.968750000003	0.0416666666668	0.635416666668	1.13541666667	2.28125000001	5.76041666668	10.8854166667	0.822916666669	0.177083333334	0.291666666668	0.208333333334	0.812500000002	0.260416666668	0.0312500000001	12.2708333333	0.135416666667	0.104166666667	2.93750000001	0.312500000001	1.13541666667
GO:0031604	2.64354042636	0.654304683425	0.101008139468	0.37888466581	0.488607072672	1.39432311624	5.75188688174	5.70861836624	2.75735364131	1.8244770004	0.490055879789	0.378917758672	1.3325354206	0.177864552604	1.52432391579	2.57758534813	0.50459950813	0.165034104601	1.37087467815	0.925331425185	4.50566979326
GO:0031605	1.83276581479	0.483931783669	0.0494318395838	0.21285847985	0.456881965073	1.38092785551	5.33519448818	5.10498760113	2.49979286844	1.58835655697	0.324374052088	0.205066259357	0.990739737838	0.171338553187	1.5980181204	1.90523920588	0.4397029304	0.124896524983	1.18845959878	0.816708798607	4.37231681694
GO:0031606	1.55846738488	0.691671820069	0.0261870147613	0.349396591077	0.556111682605	2.40228246511	8.21180357621	6.56427568645	2.76317826378	1.96299734048	0.19151695511	0.111319811993	2.17762488089	0.303870257754	1.87731599419	2.54181362469	0.755176431081	0.336328564255	1.80640306428	0.938262444681	5.75209681501
GO:0031607	2.64354042636	0.654304683425	0.101008139468	0.37888466581	0.488607072672	1.39432311624	5.75188688174	5.70861836624	2.75735364131	1.8244770004	0.490055879789	0.378917758672	1.3325354206	0.177864552604	1.52432391579	2.57758534813	0.50459950813	0.165034104601	1.37087467815	0.925331425185	4.50566979326
GO:0031608	1.83276581479	0.483931783669	0.0494318395838	0.21285847985	0.456881965073	1.38092785551	5.33519448818	5.10498760113	2.49979286844	1.58835655697	0.324374052088	0.205066259357	0.990739737838	0.171338553187	1.5980181204	1.90523920588	0.4397029304	0.124896524983	1.18845959878	0.816708798607	4.37231681694
GO:0031609	1.55846738488	0.691671820069	0.0261870147613	0.349396591077	0.556111682605	2.40228246511	8.21180357621	6.56427568645	2.76317826378	1.96299734048	0.19151695511	0.111319811993	2.17762488089	0.303870257754	1.87731599419	2.54181362469	0.755176431081	0.336328564255	1.80640306428	0.938262444681	5.75209681501
GO:0031610	2.41949720188	0.683902618754	0.108723181596	0.406721962689	0.496424148179	1.62887498484	5.22088187036	6.8708365624	2.94531848442	0.502017841807	0.528505564246	0.413351845431	1.29687694757	0.168209470545	0.149667584652	2.64455102496	0.463338510152	0.143468338961	1.32033295758	0.995873040635	1.18037320667
GO:0031611	1.60872259032	0.513529718998	0.057146881712	0.240695776729	0.464699040581	1.61547972411	4.8041894768	6.26720579729	2.68775771155	0.265897398376	0.362823736545	0.239500346116	0.955081264805	0.161683471128	0.223361789259	1.97220488272	0.398441932421	0.103330759343	1.13791787821	0.887250414057	1.04702023034
GO:0031612	1.5340272461	0.880413733904	0.0349238223721	0.448097729223	0.704482893122	3.30220745048	9.62668467486	9.13811407711	3.53530902946	0.796984772038	0.250530556056	0.148841653367	2.74164593251	0.381538310856	0.675967494185	3.22620337668	0.941353348444	0.418883304276	2.26766492404	1.20231979167	3.14021740107
GO:0031613	2.41949720188	0.683902618754	0.108723181596	0.406721962689	0.496424148179	1.62887498484	5.22088187036	7.20416989573	2.94531848442	0.502017841807	0.528505564246	0.413351845431	1.29687694757	0.168209470545	0.149667584652	2.64455102496	0.463338510152	0.143468338961	1.32033295758	0.995873040635	1.18037320667
GO:0031614	1.60872259032	0.513529718998	0.057146881712	0.240695776729	0.464699040581	1.61547972411	4.8041894768	6.60053913062	2.68775771155	0.265897398376	0.362823736545	0.239500346116	0.955081264805	0.161683471128	0.223361789259	1.97220488272	0.398441932421	0.103330759343	1.13791787821	0.887250414057	1.04702023034
GO:0031615	1.5340272461	0.880413733904	0.0349238223721	0.448097729223	0.704482893122	3.30220745048	9.62668467486	9.47144741044	3.53530902946	0.796984772038	0.250530556056	0.148841653367	2.74164593251	0.381538310856	0.675967494185	3.22620337668	0.941353348444	0.418883304276	2.26766492404	1.20231979167	3.14021740107
GO:0031616	2.62375175811	0.318778956443	0.00171242729791	0.0185113346963	0.032841347694	2.91776094527	5.96699418195	13.9000649774	2.87019430261	4.00378131271	0.0394999840023	0.29430048462	1.32542379538	0.0226787732185	0.00623172048762	16.0848525208	1.25298930162	0.00223529825925	0.171853390061	2.18816921338	3.78330522615
GO:0031617	2.3581902611	0.362622786559	0.00115299477004	0.0504348311453	0.0132966431686	0.125225117135	4.6977293275	0.735870178072	4.33769620993	0.018123184036	0.0176935386073	0.00969350337875	0.420669512847	2.42664348906	0.0245423851314	0.0631558133195	0.533981069442	0.0322419417656	0.755204953698	0.0119609061041	2.74003562206
GO:0031618	3.46616225387	0.0784026689989	9.12352128162e-05	0.204484256566	0.00111859010754	0.975782451914	6.40810029389	0.779440560083	1.61902370588	0.00034461749127	0.000832432778656	0.10384151827	0.339919885873	0.0838933728215	0.000863250816181	1.3061019247	0.169194374392	0.00203563634518	1.65105058445	0.284210496612	0.000773538808755
GO:0031633	0.00352536166393	0.028776225988	0.000268133609581	0.000903023905052	0.0259890872102	0.0206540581117	0.327348558818	0.130104660094	0.00819557818344	0.00104237706979	0.00145852619903	0.00112693767351	0.028194746788	0.00100209814362	0.000276363139956	0.333283567145	0.00091795697671	0.000453905129025	0.082751938633	0.099015229125	0.00312264639273
GO:0031673	0.0845966495905	0.0171391929536	0.00440940461244	0.0081921721333	0.0113199278652	0.0440208907834	0.138496605779	0.13943238695	0.0655969872844	0.00549867771575	0.0143383300825	0.0133251315278	0.0581408057574	0.00481710113817	0.00385819984381	0.0603122290976	0.014241003703	0.00290099168983	0.634271403162	0.0166601509954	0.0281395843609
GO:0031676	0.733899111878	0.215498670848	0.107172654518	0.0872862471331	0.0406833074614	0.469885994	1.58064234604	1.08730178184	1.21490472483	0.0465409141588	0.0548474146333	0.0315529342383	0.562028796354	0.0494199088429	0.0491859029382	1.1383689873	0.375879061509	0.0164626221459	0.388263060827	0.257773689712	0.558321633976
GO:0031680	0.298691278969	0.120024031356	0.0297433066189	0.0554157465114	0.0764342650299	0.326173525077	0.996868715497	1.02053384658	0.449303907017	0.0463961815144	0.10162263645	0.0901054219834	0.400515631729	0.0330715922942	0.0372219459997	0.416789210925	0.118485419323	0.0265013906131	0.362763470508	0.112797021864	0.233408545022
GO:0031838	0.010201793722	0.00484865470852	0.000112107623318	0.000364349775785	0.000364349775785	0.0303531390135	0.0661715246637	0.0835482062781	0.00849215246637	0.00944506726458	0.00526905829597	0.000560538116592	0.00980941704037	0.00070067264574	0.0112948430493	0.0114910313901	0.0227858744395	0.00700672645741	0.0204596412556	0.000840807174888	0.0443105381166
GO:0031897	3.90044042849	0.830947713214	0.186696162237	0.332351533369	0.161545629519	1.97993562702	4.93109179242	4.43702063532	3.89162449969	0.214318053478	0.249310353705	0.113963796413	2.11575062482	0.165021543903	0.25457005667	4.23179289177	1.13849036225	0.0813403215245	1.49541266506	0.708842838136	0.768926289903
GO:0031899	0.334303607031	0.140148364983	0.01780742979	0.03680691361	0.0243294626246	0.317323681273	0.678628672414	0.624344242325	0.353138123314	0.0303103381818	0.0429867699389	0.0264814624528	0.190173486507	0.0333340540975	0.0212627909594	0.463948213111	0.0962029457368	0.014126193569	0.190371411927	0.0804664719023	0.107834565968
GO:0031900	0.4905598157	0.193680867318	0.0215368724566	0.0441975397989	0.139881980103	0.376046009176	0.835417266583	1.1587644964	0.539571192639	0.0359983798633	0.0506887277789	0.0587128745813	0.313828072049	0.0392557131345	0.0258581147202	1.14140140056	0.228254531241	0.0722052278078	0.227056287978	0.0965294597888	0.127950943142
GO:0031901	1.15165291594	0.457191825766	1.15246199791	0.0280100733793	0.0216847094564	0.686544990647	12.3623241465	8.4909803947	3.28450010795	0.0193425898038	0.0309359605722	0.0216831715268	3.92902771121	0.0170889887947	0.017359399124	0.438994071667	2.70334127669	0.008265413073	1.14098878864	3.68715109735	5.07501008938
GO:0031905	1.1610630715	0.747341283114	1.20096522844	0.0553555548697	0.0592568057033	1.2909720787	13.453433497	9.66041919296	3.30320686982	0.0659038523263	0.113556766625	0.0849591144402	3.94953182542	0.0911157142413	0.0152827544284	0.7931018213	2.69867140256	0.037764044606	1.3702928038	3.76176905277	5.24364680639
GO:0031906	0.856400261192	0.616531548451	0.491339665598	0.0527953017152	0.0558107165317	1.10988561047	4.78484009432	6.28327687344	0.283131194109	0.0640301169778	0.109174086114	0.0809551931372	0.34916251754	0.0895038195234	0.347461143353	0.732318792157	0.152806164164	0.0368304213137	0.688261302599	0.214771574596	4.5682944227
GO:0031908	0.263762723539	0.370513420855	0.0244589661271	0.0674089775405	0.074626875793	0.821197329065	1.61817682209	1.55244488285	0.393460809303	0.0761691752535	0.133450119006	0.102440205479	0.24642779793	0.0998893231694	0.0202404344122	0.750225106742	0.079793870485	0.042476588694	0.43811830761	0.151605602546	0.283898097278
GO:0031909	0.833208522786	0.371700352825	0.0236976677503	0.0667416385191	0.0732590602031	1.52172478232	2.38454445339	2.24320340172	0.78588480025	0.0764749571201	0.206900823358	0.100643629837	0.236168055352	0.100120908134	0.019675566839	0.747161280678	0.077445298424	0.0424076615591	0.906632556271	0.15082289214	0.431282013763
GO:0031910	0.309980550501	0.0872124288833	0.0851746917371	0.0441655246247	0.00843334896935	0.181283580279	0.574229292663	0.43199389264	0.760564816688	0.0151586612886	0.0126599212492	0.00576297836052	0.307223111722	0.0217216586105	0.021863013571	0.573603365822	0.25439817337	0.00383810408537	0.157427948178	0.0508085739581	0.0600768752836
GO:0031911	0.309980550501	0.0872124288833	0.0851746917371	0.0441655246247	0.00843334896935	0.181283580279	0.574229292663	0.43199389264	0.760564816688	0.0151586612886	0.0126599212492	0.00576297836052	0.307223111722	0.0217216586105	0.021863013571	0.573603365822	0.25439817337	0.00383810408537	0.157427948178	0.0508085739581	0.0600768752836
GO:0031913	1.15377153636	0.2061774842	0.0963397397888	0.11297612727	0.0951714941179	0.9215835876	8.01385327629	4.06728344658	3.74107811458	0.117252456654	0.0905581753186	0.0376972984611	0.58751951159	0.0615339739285	0.717464736321	2.16393481475	2.04243124006	0.0188801625813	0.446185831033	0.200885341235	0.174049091549
GO:0031931	1.37894002348	0.575893852448	0.055855987096	0.356531958062	0.378754180284	1.0287994667	4.24983442485	4.52182504243	2.6559026986	0.443578777245	0.317698436827	0.245946602146	1.14455517975	0.135211030461	0.122547197098	1.89727257564	0.256731260503	0.096366425139	0.846919151613	0.935586569886	0.736071366741
GO:0031932	1.37894002348	0.575893852448	0.055855987096	0.356531958062	0.378754180284	1.0287994667	4.24983442485	4.52182504243	2.6559026986	0.443578777245	0.317698436827	0.245946602146	1.14455517975	0.135211030461	0.122547197098	1.89727257564	0.256731260503	0.096366425139	0.846919151613	0.935586569886	0.736071366741
GO:0031934	0.73528144555	0.100203485045	5.86853357266e-06	0.00109854127429	0.000222280835813	1.40129313453	0.403028194976	0.503411096912	0.569952258266	3.32175955061e-05	0.000135281718018	0.133458743072	0.00153607684924	0.000125168485961	0.000202247373996	0.133757394952	2.12875260636e-05	0.000499902544675	1.83442208274	0.366732362316	8.28507611257e-05
GO:0031941	0.531881994145	0.0590615549434	0.000284278431865	0.0464056102457	0.0639225241647	0.599264310168	6.06352608805	3.27239572348	2.78223125478	0.0848352204181	0.0471883748554	0.00721049316018	0.146065753609	0.0248345370077	0.684005548002	1.37795601658	1.74117409464	0.00737594901299	12.1695574457	0.101872902012	0.0467423288053
GO:0031942	2.48168258152	0.0887291593011	0.121122639114	1.00565002162	0.208289827561	2.62412128698	4.21696314591	7.34972783787	2.89079772258	0.598566365592	0.316546077732	0.222185851693	0.95216434584	0.489247795952	0.124103489978	3.93785121614	0.0866039896083	0.12416248827	1.23650145413	1.26399773468	2.20965030271
GO:0031972	22.8292592594	4.96991204236	1.09744178819	1.96328861738	0.964147549317	11.7020915209	29.0048924172	25.9864841174	22.8246633385	1.2262628319	1.46966573733	0.693468687293	12.3687463719	0.998011769637	1.42813529512	24.9444215218	6.54642776202	0.449793809883	8.7615644954	4.19175215395	4.33075739207
GO:0031973	0.163924707022	0.297286545144	0.0142786239948	0.0464925514557	0.0477141342481	0.648144793331	1.19863445696	1.14042296037	0.24380424683	0.0588231153857	0.0939459320864	0.0683120985993	0.123001552937	0.0797648479502	0.0116689331616	0.561974610279	0.0469775798639	0.0326118244617	0.301451487796	0.107877167113	0.203834537767
GO:0031979	0.529117412113	0.561694121716	0.104884130124	0.108190377817	0.102081357408	1.16769599616	2.73279676164	2.21436746503	1.08129805337	0.0981439292942	0.148370727843	0.103150538697	0.49000057384	0.141379549393	0.0369848317004	1.77353344443	0.318652139723	0.0519567433984	0.687432948677	0.331205431107	0.433189318409
GO:0031983	0.335775335775	0.709706959707	0.030525030525	0.0992063492064	0.0992063492064	1.54914529915	2.75488400488	2.60225885226	0.59188034188	0.129731379731	0.213675213675	0.152625152625	0.228937728938	0.190781440782	0.0228937728938	1.29731379731	0.0992063492064	0.0763125763126	0.686813186813	0.228937728938	0.465506715507
GO:0031986	0.0283552224884	0.0126757847184	0.00281940984041	0.00558600688253	0.00751874001091	0.0314613852229	0.0951128784866	0.0955832425476	0.0438014742736	0.00408814985132	0.00956221202445	0.00873582829736	0.0371693990117	0.00351686120247	0.00251987870954	0.0417084272206	0.00916052013095	0.00203699627429	0.0335232753545	0.0116308614623	0.0189506553144
GO:0032002	2.73416333791	0.469154143693	0.266603759495	0.267280947186	0.0956915278739	1.15261561949	4.62155059665	2.38277598398	5.07540712406	0.112519447946	0.0808265107179	0.0510475154495	2.34015701668	0.357488207014	0.229046365641	5.82270026311	1.63852644873	0.0654653506252	1.42795590842	0.554827340076	0.352945654499
GO:0032009	0.000881340415981	0.00719405649699	6.70334023952e-05	0.000225755976263	0.00649727180255	0.00516351452794	0.0818371397046	0.0325261650235	0.302048894546	0.000260594267446	0.000364631549758	0.000281734418377	0.257048686697	0.000250524535904	6.90907849889e-05	0.0833208917863	0.000229489244177	0.000113476282256	0.0206879846583	0.0747538072812	0.000780661598182
GO:0032019	0.323868786058	0.157704774235	0.0318935147819	0.0648344785968	0.0861616390906	0.385208529504	1.12310421524	1.12548849318	0.501018845469	0.0493051538725	0.111109541745	0.100393499835	0.41762728679	0.0435397143006	0.028588345963	0.494733637491	0.103785095881	0.024456009177	0.38726457642	0.136099509012	0.221399248572
GO:0032021	0.0164878924479	0.297879549977	0.0075807748537	0.00212211852899	0.431394073628	0.0133376370526	0.0843191597744	0.592338038233	1.13780416229	0.0175017915627	0.0111511178507	0.00968110457372	0.109826772116	0.00131367519539	0.00238685417755	0.0185259084502	0.00633535391178	0.00876154858548	0.0323410592524	0.00484258483814	0.304637229894
GO:0032039	0.126956771849	2.09367253483	0.0583719663735	0.0163403126732	0.0217343669371	0.102699805305	0.649257530263	32.2610028944	1.06109204967	4.13476379503	1.08586360745	0.0745445052177	0.845666145291	0.0101152990045	0.0183787771672	0.142649495066	0.0487822251207	0.0674639241082	3.24902615624	7.03728790325	0.145706670185
GO:0032040	1.04328838287	0.605716771357	0.0137284644256	0.970785438205	0.234971700989	0.892265944115	3.96429695104	10.3851760767	2.17944112342	1.8774493259	1.70901162596	0.514876687841	0.772481797623	0.179924355424	0.283056157576	0.537624646983	0.410928347549	0.0743256491718	0.711804018692	0.593928649099	3.99302726909
GO:0032044	0.0164878924479	0.297879549977	0.0075807748537	0.00212211852899	0.431394073628	0.0133376370526	0.0843191597744	0.592338038233	1.13780416229	0.0175017915627	0.0111511178507	0.00968110457372	0.109826772116	0.00131367519539	0.00238685417755	0.0185259084502	0.00633535391178	0.00876154858548	0.0323410592524	0.00484258483814	0.304637229894
GO:0032045	1.37894002348	0.575893852448	0.055855987096	0.356531958062	0.378754180284	1.0287994667	4.24983442485	4.52182504243	2.6559026986	0.443578777245	0.317698436827	0.245946602146	1.14455517975	0.135211030461	0.122547197098	1.89727257564	0.256731260503	0.096366425139	0.846919151613	0.935586569886	0.736071366741
GO:0032046	0.143927100253	0.135546427197	0.00956096013562	0.0295441125682	0.0326320295579	0.296281252354	0.807931935062	0.609931586581	0.184025616609	0.0335992396935	0.0514315114853	0.0397875085268	0.107620648936	0.0362196956548	0.00907306486126	0.289569236237	0.0320918191247	0.0160431287788	0.165705242666	0.0686314793615	0.10967562935
GO:0032047	0.311907447372	0.139433631903	0.0310135082445	0.0614460757077	0.0827061401199	0.346075237451	1.04624166335	1.05141566802	0.481816217008	0.0449696483645	0.105184332269	0.0960941112708	0.408863389128	0.0386854732271	0.0277186658049	0.458792699426	0.10076572144	0.0224069590171	0.368756028899	0.127939476085	0.208457208458
GO:0032059	0.00548354935194	0.0115902293121	0.00049850448654	0.00162013958125	0.00162013958125	0.0252991026919	0.0449900299102	0.0424975074775	0.00785144566301	0.00211864406779	0.00348953140578	0.0024925224327	0.00373878364905	0.00311565304087	0.000373878364905	0.0211864406779	0.00162013958125	0.00124626121635	0.0112163509472	0.00373878364905	0.00760219341974
GO:0032068	0.298691278969	0.120024031356	0.0297433066189	0.0554157465114	0.0764342650299	0.326173525077	0.996868715497	1.02053384658	0.449303907017	0.0463961815144	0.10162263645	0.0901054219834	0.400515631729	0.0330715922942	0.0372219459997	0.416789210925	0.118485419323	0.0265013906131	0.362763470508	0.112797021864	0.233408545022
GO:0032116	0.915390796991	0.210844545919	0.0443267010021	0.118448737147	0.162581908397	0.40490939217	1.44034214215	1.611201444	0.839686543297	0.153785715997	0.205239753095	0.157884728528	0.383586189222	0.0534447485033	0.0571676998744	0.913966409287	0.204510368954	0.0578677575981	0.502734249635	0.269902698235	0.351233915189
GO:0032117	0.0615708534554	0.172160330716	0.0014992346698	0.020771637834	0.0352526064999	0.178049827577	2.0956772033	0.701799380808	0.0781036203067	0.077518302075	0.0430802852799	0.13694498784	0.127336003612	0.0264177194091	0.00652727304199	1.67085645642	0.0556453430936	0.00328396273188	0.148717703211	0.846930125126	1.7713936029
GO:0032123	0.0239766179548	0.022058864216	0.000622395750851	0.0083506611331	0.0145431876788	0.0814051936885	0.176819825085	0.153604203593	0.027831218952	0.0192808097671	0.0186911577985	0.00514006136361	0.0526279780383	0.0119309383618	0.00258593198054	0.182402227123	0.0102999955841	0.00151169353808	0.0650652581003	0.0401051156698	0.00935126504349
GO:0032126	0.339050742246	0.0163661923733	0.00307522752287	0.00586948944935	0.0079713413012	0.0599351776198	0.29257457708	0.177246770308	0.219239994588	0.0131401786896	0.0149044161114	0.00951502650327	0.248880038509	0.00393776461058	0.0138875533444	0.0520208493436	0.0323558289279	0.00895619287297	0.121356690847	0.0120364286438	0.0965536721404
GO:0032127	0.328513299259	0.149511268571	0.00499310510582	0.0175849923268	0.0457097939356	0.0654608774196	0.557854565741	0.87758011444	0.47444525014	0.0061500031778	0.00759416971012	0.00395335768012	0.0720912488083	0.441528264041	0.660972328728	1.3513052681	1.70192500352	0.00232748890967	0.0929503564176	0.0824382525745	0.0278728654474
GO:0032133	0.464557120414	0.0182299675541	4.26915704008e-05	0.012957136705	0.0257477700289	0.397626668348	1.33460497833	0.473000314837	0.0360523667385	0.0713103747076	0.0307607167158	0.00446960075269	0.0997621868395	0.0172767590534	0.00590837112282	0.469471749603	0.056114491456	0.00105856770266	0.110000271785	0.0728714297832	0.00670812377904
GO:0032144	1.37894002348	0.575893852448	0.055855987096	0.356531958062	0.378754180284	1.0287994667	4.24983442485	4.52182504243	2.6559026986	0.443578777245	0.317698436827	0.245946602146	1.14455517975	0.135211030461	0.122547197098	1.89727257564	0.256731260503	0.096366425139	0.846919151613	0.935586569886	0.736071366741
GO:0032151	0.23457315057	0.0414905344552	0.00161526991989	0.0272012769024	0.0521839427816	0.232252496416	0.623260568242	0.48576355858	0.175583544292	0.0707925196919	0.0637666043326	0.0131010647725	0.308793790561	0.0342318638175	0.0150127287787	0.635017175242	0.0483517699028	0.00464526638221	0.261526137523	0.142424597654	0.0493756860603
GO:0032152	0.23457315057	0.0414905344552	0.00161526991989	0.0272012769024	0.0521839427816	0.232252496416	0.623260568242	0.48576355858	0.175583544292	0.0707925196919	0.0637666043326	0.0131010647725	0.308793790561	0.0342318638175	0.0150127287787	0.635017175242	0.0483517699028	0.00464526638221	0.261526137523	0.142424597654	0.0493756860603
GO:0032154	0.0266343825666	0.0562953995157	0.00242130750605	0.00786924939467	0.00786924939467	0.122881355932	0.218523002421	0.206416464891	0.0381355932203	0.0102905569007	0.0169491525424	0.0121065375303	0.0181598062954	0.0151331719128	0.00181598062954	0.102905569007	0.00786924939467	0.00605326876513	0.0544794188862	0.0181598062954	0.0369249394673
GO:0032157	0.448059086441	0.132361849638	0.00417706239769	0.0702436983915	0.0882812053772	0.917120108467	1.14822193116	0.887078350617	0.777326473931	0.100337640203	0.0632557960787	0.0235962840202	0.270259147491	0.0409906841163	0.00901164450314	4.43961974019	0.0778725437149	0.00768812638746	0.252341241181	0.122269578446	0.0671476633656
GO:0032162	0.065047779446	0.0333074382686	7.76561584497e-05	0.0242665321778	0.048198272131	0.202284907606	0.476973279702	0.397140173425	0.0659635469982	0.0642224303471	0.0563143962769	0.0083435515208	0.184353771307	0.0322629815122	0.00806895210652	0.60900675057	0.0321738554389	0.000167169945736	0.200847792099	0.136406383332	0.00109884999013
GO:0032163	0.065047779446	0.0333074382686	7.76561584497e-05	0.0242665321778	0.048198272131	0.202284907606	0.476973279702	0.397140173425	0.0659635469982	0.0642224303471	0.0563143962769	0.0083435515208	0.184353771307	0.0322629815122	0.00806895210652	0.60900675057	0.0321738554389	0.000167169945736	0.200847792099	0.136406383332	0.00109884999013
GO:0032164	0.065047779446	0.0333074382686	7.76561584497e-05	0.0242665321778	0.048198272131	0.202284907606	0.476973279702	0.397140173425	0.0659635469982	0.0642224303471	0.0563143962769	0.0083435515208	0.184353771307	0.0322629815122	0.00806895210652	0.60900675057	0.0321738554389	0.000167169945736	0.200847792099	0.136406383332	0.00109884999013
GO:0032165	0.065047779446	0.0333074382686	7.76561584497e-05	0.0242665321778	0.048198272131	0.202284907606	0.476973279702	0.397140173425	0.0659635469982	0.0642224303471	0.0563143962769	0.0083435515208	0.184353771307	0.0322629815122	0.00806895210652	0.60900675057	0.0321738554389	0.000167169945736	0.200847792099	0.136406383332	0.00109884999013
GO:0032166	0.065047779446	0.0333074382686	7.76561584497e-05	0.0242665321778	0.048198272131	0.202284907606	0.476973279702	0.397140173425	0.0659635469982	0.0642224303471	0.0563143962769	0.0083435515208	0.184353771307	0.0322629815122	0.00806895210652	0.60900675057	0.0321738554389	0.000167169945736	0.200847792099	0.136406383332	0.00109884999013
GO:0032167	0.	0.	0.	0.	0.	0.	0.	0.	0.	0.	0.	0.	0.	0.	0.	0.	0.	0.	0.	0.	0.
GO:0032168	0.0764907512362	0.0130220690337	0.000519738702743	0.00900636733819	0.0173339226313	0.072358642303	0.196724935304	0.147996485147	0.0571124893531	0.0220233286866	0.0203773583949	0.00427359857138	0.10129636068	0.0112938424982	0.00312176908468	0.209757219849	0.0123196108944	0.000380634384506	0.083765438965	0.0473347313556	0.00907347233402
GO:0032169	1.29227114542	0.0909855431787	0.00628022291146	0.0345787658479	0.0574995059324	0.312879774307	1.23365122603	0.63570349764	0.80197539319	0.0673288972252	0.0747030475879	0.0297272660904	1.00744469509	0.0440826748044	0.011910450198	0.650677508415	0.0469266895532	0.00794544301444	0.52237682941	0.144665621771	0.189030931082
GO:0032170	0.0764907512362	0.0130220690337	0.000519738702743	0.00900636733819	0.0173339226313	0.072358642303	0.196724935304	0.147996485147	0.0571124893531	0.0220233286866	0.0203773583949	0.00427359857138	0.10129636068	0.0112938424982	0.00312176908468	0.209757219849	0.0123196108944	0.000380634384506	0.083765438965	0.0473347313556	0.00907347233402
GO:0032171	0.065047779446	0.0333074382686	7.76561584497e-05	0.0242665321778	0.048198272131	0.202284907606	0.476973279702	0.397140173425	0.0659635469982	0.0642224303471	0.0563143962769	0.0083435515208	0.184353771307	0.0322629815122	0.00806895210652	0.60900675057	0.0321738554389	0.000167169945736	0.200847792099	0.136406383332	0.00109884999013
GO:0032172	0.169711090219	0.210055967338	0.00899431497391	0.0365487402195	0.0448762955126	0.502443388065	0.961555443777	0.870454112264	0.190587065624	0.058040277839	0.0796993922931	0.0466464799272	0.164855682714	0.064259944193	0.00947770128806	0.569926711374	0.0398619837757	0.0215670750624	0.274443405066	0.110894053389	0.138310760469
GO:0032174	1.3441496505	0.140929574788	0.00575885992801	0.0735954189229	0.136052083621	0.637126414886	1.97670932219	1.2686085144	0.874318246419	0.173083448693	0.165855925563	0.0413560875725	1.27367885253	0.0963339415955	0.0248088828782	1.65226398431	0.0984447455944	0.00750680702738	0.836775901195	0.368966632597	0.179761875614
GO:0032175	0.0764907512362	0.0130220690337	0.000519738702743	0.00900636733819	0.0173339226313	0.072358642303	0.196724935304	0.147996485147	0.0571124893531	0.0220233286866	0.0203773583949	0.00427359857138	0.10129636068	0.0112938424982	0.00312176908468	0.209757219849	0.0123196108944	0.000380634384506	0.083765438965	0.0473347313556	0.00907347233402
GO:0032177	1.3441496505	0.140929574788	0.00575885992801	0.0735954189229	0.136052083621	0.637126414886	1.97670932219	1.2686085144	0.874318246419	0.173083448693	0.165855925563	0.0413560875725	1.27367885253	0.0963339415955	0.0248088828782	1.65226398431	0.0984447455944	0.00750680702738	0.836775901195	0.368966632597	0.179761875614
GO:0032178	0.0266343825666	0.0562953995157	0.00242130750605	0.00786924939467	0.00786924939467	0.122881355932	0.218523002421	0.206416464891	0.0381355932203	0.0102905569007	0.0169491525424	0.0121065375303	0.0181598062954	0.0151331719128	0.00181598062954	0.102905569007	0.00786924939467	0.00605326876513	0.0544794188862	0.0181598062954	0.0369249394673
GO:0032195	0.292513792585	0.0462054299758	0.00414482214014	0.00858378336851	0.0363273547252	0.0639134627932	2.08312876674	0.261531618597	1.26842260531	0.00666358311535	0.0146065677326	0.0131387015824	1.07930267043	0.00583778229701	0.00374119636557	0.390632654573	0.0135136721568	0.00325477500616	0.128846442245	0.315007663636	0.02917979745
GO:0032221	0.0259617937261	0.0340429737487	0.000442211866465	0.125123790247	0.00849798762831	0.00077802882807	0.363251950987	1.3512197189	0.00803857613385	0.00102093784116	0.00898381520795	0.0588980644334	0.248073228374	7.66310530642e-05	0.000139233160357	0.292747344659	0.000369562311521	0.000511090334152	0.110219895123	0.000282484115559	0.0427705050771
GO:0032279	0.625000000002	0.968750000003	0.0416666666668	0.635416666668	1.13541666667	2.28125000001	5.76041666668	4.88541666668	0.822916666669	0.177083333334	0.291666666668	0.208333333334	0.812500000002	0.260416666668	0.0312500000001	6.27083333335	0.135416666667	0.104166666667	2.93750000001	0.312500000001	1.13541666667
GO:0032280	0.625000000002	0.968750000003	0.0416666666668	0.635416666668	1.13541666667	2.28125000001	5.76041666668	4.88541666668	0.822916666669	0.177083333334	0.291666666668	0.208333333334	0.812500000002	0.260416666668	0.0312500000001	6.27083333335	0.135416666667	0.104166666667	2.93750000001	0.312500000001	1.13541666667
GO:0032281	0.911387779302	0.156384714564	0.0888679198316	0.0890936490616	0.0318971759579	0.384205206497	1.54051686555	0.794258661324	1.35846904135	0.0375064826484	0.0269421702392	0.0170158384831	0.78005233889	0.119162735671	0.0763487885469	1.27423342103	0.546175482908	0.0218217835417	0.475985302804	0.184942446692	0.117648551499
GO:0032283	0.455785510772	0.184509151442	0.0453279316877	0.0847674822255	0.116734894404	0.499697470626	1.52404396299	1.55952802644	0.686201471575	0.07101574089	0.155136036588	0.137521873504	0.610111445219	0.0508215641615	0.0565019219886	0.637985567939	0.180079002238	0.0403995045825	0.553328274796	0.172785154145	0.355592825089
GO:0032284	0.455785510772	0.184509151442	0.0453279316877	0.0847674822255	0.116734894404	0.499697470626	2.52404396299	1.55952802644	0.686201471575	0.07101574089	0.155136036588	0.137521873504	0.610111445219	0.0508215641615	0.0565019219886	0.637985567939	0.180079002238	0.0403995045825	0.553328274796	0.172785154145	0.355592825089
GO:0032299	1.37894002348	0.575893852448	0.055855987096	0.356531958062	0.378754180284	1.0287994667	4.24983442485	4.52182504243	2.6559026986	0.443578777245	0.317698436827	0.245946602146	1.14455517975	0.135211030461	0.122547197098	1.89727257564	0.256731260503	0.096366425139	0.846919151613	0.935586569886	0.736071366741
GO:0032301	0.228847699248	0.0527111364798	0.0110816752506	0.0296121842868	0.0406454770994	0.101227348043	0.360085535538	0.402800361	0.209921635825	0.0384464289993	0.0513099382739	0.039471182132	0.0958965473056	0.0133611871258	0.0142919249686	0.228491602322	0.0511275922385	0.0144669393996	0.125683562409	0.0674756745589	0.0878084787975
GO:0032302	0.228847699248	0.0527111364798	0.0110816752506	0.0296121842868	0.0406454770994	0.101227348043	0.360085535538	0.402800361	0.209921635825	0.0384464289993	0.0513099382739	0.039471182132	0.0958965473056	0.0133611871258	0.0142919249686	0.228491602322	0.0511275922385	0.0144669393996	0.125683562409	0.0674756745589	0.0878084787975
GO:0032311	3.07422618396	0.668720605927	0.948282839329	0.0544802034342	0.298382642458	0.726237285354	2.03797030515	0.960834791643	2.030595811	0.0605121404352	0.0936836924422	0.119462977141	1.23694356338	0.192011648255	0.420593623536	2.76606420212	1.101291972	0.0420677020671	0.50674012906	0.0694383681504	0.195987367385
GO:0032389	0.228847699248	5.05271113648	0.0110816752506	0.0296121842868	0.0406454770994	6.10122734804	0.360085535538	0.402800361	0.209921635825	0.0384464289993	0.0513099382739	0.039471182132	0.0958965473056	0.0133611871258	0.0142919249686	0.228491602322	0.0511275922385	0.0144669393996	0.125683562409	0.0674756745589	0.0878084787975
GO:0032390	0.228847699248	0.0527111364798	0.0110816752506	0.0296121842868	0.0406454770994	0.101227348043	0.360085535538	0.402800361	0.209921635825	0.0384464289993	0.0513099382739	0.039471182132	0.0958965473056	0.0133611871258	0.0142919249686	0.228491602322	0.0511275922385	0.0144669393996	0.125683562409	0.0674756745589	0.0878084787975
GO:0032391	0.000456962445997	0.500965852442	4.15420405452e-05	0.000135011631772	0.000135011631772	0.00210825855767	3.00374916916	1.08687479229	0.583987620472	0.000176553672317	0.000290794283816	0.000207710202726	0.000311565304089	0.000259637753407	0.166697823197	0.00176553672317	0.000135011631772	0.000103855101363	0.000934695912267	0.500311565304	0.000633516118314
GO:0032398	0.106727448074	0.030687027864	0.0284289331202	0.0148432914669	0.00293256624838	0.0705455730974	0.213466939109	0.171847366306	0.256352323052	0.00820124285108	0.00597632651507	0.0021078388257	0.105677509588	0.00747411041875	0.0110526188735	0.195031465738	0.0923946826032	0.00361494351426	0.0592958631446	0.0172164603777	0.0347958044668
GO:0032419	1.92630380433	0.336696957921	0.0344153007833	0.13933249572	0.117580877244	0.590677338468	3.18099421612	2.77013620205	4.79431924724	0.0497607355588	0.0682846508066	0.900236484565	0.894885527261	0.115031635445	0.0423683059197	1.07594843743	0.234723683283	0.0200889344934	1.10888489623	0.647436829354	1.24563942357
GO:0032426	0.117598882512	0.13031281761	0.00719286511423	0.0322888486583	0.0334205359011	0.271815167922	0.606010500428	0.597206668684	0.203398222257	0.0406134010153	0.0463891504499	0.034266794707	0.090443401937	0.034062917252	0.00893117146942	2.61441590316	0.0260645688229	0.0154358664893	0.140054485646	0.0802582167518	0.101627921387
GO:0032433	0.00932203389832	0.0197033898305	0.500847457627	1.50275423729	0.00275423728814	0.0430084745763	0.0764830508476	0.072245762712	0.0133474576271	0.00360169491526	0.00593220338984	0.0042372881356	0.0063559322034	0.0052966101695	0.00063559322034	0.536016949153	4.50275423729	0.0021186440678	0.0190677966102	0.0063559322034	0.0129237288136
GO:0032437	0.247689156705	0.081667456463	0.0837613082825	0.064540699249	0.10718230622	0.675484220475	1.09791813519	0.882669626094	0.427493137377	0.135329545572	0.10099428461	0.0157552677881	0.347549334963	0.0577144290679	0.0145860017087	1.52306198013	0.0788705286068	0.000551668911578	0.865591452278	0.243429579018	0.00691379099544
GO:0032444	0.010201793722	0.00484865470852	0.000112107623318	0.000364349775785	0.000364349775785	0.0303531390135	0.0661715246637	0.0835482062781	0.00849215246637	0.00944506726458	0.00526905829597	0.000560538116592	0.00980941704037	0.00070067264574	0.0112948430493	0.0114910313901	0.0227858744395	0.00700672645741	6.02045964126	0.000840807174888	0.0443105381166
GO:0032449	0.010201793722	0.00484865470852	0.000112107623318	0.000364349775785	0.000364349775785	0.0303531390135	0.0661715246637	0.0835482062781	0.00849215246637	0.00944506726458	0.00526905829597	0.000560538116592	0.00980941704037	0.00070067264574	0.0112948430493	0.0114910313901	0.0227858744395	0.00700672645741	0.0204596412556	0.000840807174888	0.0443105381166
GO:0032473	0.109045727567	0.02412142327	0.0411191830735	0.0863292006909	0.0107953994136	0.100308641251	0.180382926321	0.433743852612	0.143806288125	0.0194434219854	0.0957151581605	0.017859358872	0.134823508243	0.0134110201621	0.00911112945899	0.0912648637499	0.0217194211133	0.0122520795272	0.0405659215438	0.0330511244827	0.0709306610265
GO:0032477	0.293590382108	0.117599704002	0.0296872528072	0.0552335716235	0.076252090142	0.31099695557	0.963782953165	0.978759743439	0.445057830784	0.0416736478821	0.0989881073022	0.0898251529251	0.395610923209	0.0327212559713	0.031574524475	0.41104369523	0.107092482103	0.0229980273843	0.35253364988	0.112376618277	0.211253275963
GO:0032478	2.47658168466	0.0863048319468	0.121066585303	1.00546784674	0.208107652673	2.60894471747	4.18387738358	7.30795373473	2.88655164635	0.59384383196	0.313911548584	0.221905582635	0.94725963732	0.488897459629	0.118456068453	3.93210570044	0.0752110523885	0.120659125041	1.2262716335	1.2635773311	2.18749503365
GO:0032517	1.37894002348	0.575893852448	0.055855987096	0.356531958062	0.378754180284	1.0287994667	4.24983442485	4.52182504243	2.6559026986	0.443578777245	0.317698436827	0.245946602146	1.14455517975	0.135211030461	0.122547197098	1.89727257564	0.256731260503	0.096366425139	0.846919151613	0.935586569886	0.736071366741
GO:0032541	0.441889225232	0.108639948493	0.0147424220166	0.0232122811083	0.144088925708	0.366901818456	1.1360606783	1.18272137194	0.68401680633	0.00941468105769	0.105295364684	0.0579804765169	0.178464953458	0.0490149333332	0.0879838308859	0.518277582331	0.144640735811	0.0279252713592	0.378037420165	0.20699181873	0.230721676314
GO:0032545	0.915390796991	0.210844545919	0.0443267010021	0.118448737147	0.162581908397	0.40490939217	1.44034214215	1.611201444	0.839686543297	0.153785715997	0.205239753095	0.157884728528	0.383586189222	0.0534447485033	0.0571676998744	0.913966409287	0.204510368954	0.0578677575981	0.502734249635	0.269902698235	0.351233915189
GO:0032578	0.559669590987	0.267502311008	0.0255749200964	0.0899772886908	0.287615076974	0.374245428261	2.44233773511	1.41086570878	1.29994347384	0.033119054684	0.0412856808211	0.0223280103859	0.424535214014	0.0281006341636	0.0327624689545	2.60489808399	0.148074919837	0.0126690471143	0.65282436989	0.63722587452	0.146461250857
GO:0032579	1.55224978974	0.781723086628	0.158851976451	0.226634777124	0.261477982699	1.28691202091	6.1077323381	2.26294980776	4.65740643398	0.106741108975	0.176423765469	0.13398113661	2.6365117746	0.173573981737	0.0760205154393	7.81654000961	0.515833383396	0.0635062477472	1.16737504506	0.185292262406	0.792296197285
GO:0032580	5.35818073846	0.730197723685	0.116891506386	0.461477176308	2.29378956343	2.44427105999	9.95980646511	18.1514059418	7.03628716407	0.13490238256	0.164948644931	0.517111700653	1.84874864343	0.428894271473	0.177670825347	4.88270146568	1.75532528524	0.0502471228863	2.11537969202	3.16713149583	3.04366297237
GO:0032584	0.323297741784	0.115360128641	0.0863853454901	0.0481001493221	0.0123679736667	0.242724258245	1.68349079387	0.535202125086	5.7796326133	0.020303939739	0.0211344975204	0.0118162471257	0.31630301487	0.0292882445669	0.0227710038858	8.62505615033	0.258332798067	0.00686473846793	4.18466765762	0.0598884771058	0.0785393450173
GO:0032585	2.03282067344	0.424810514878	0.640669343223	0.0178454164214	1.01601148849	0.614902197666	6.1840521772	7.31120367662	0.17236356754	0.0124818979247	0.0220420010529	0.0168474677178	0.365067817427	0.010962336474	0.510412116175	0.310671579548	0.170468495938	0.00553314147507	0.593541646126	0.16407176593	6.55053362022
GO:0032586	0.255235838377	0.0514593350041	0.0099769900911	0.0186583090752	0.0119964722816	0.120493749495	0.717949029785	0.271043001333	0.199312043945	0.0127306435595	0.0180093682538	0.0110594449136	0.113845049884	0.0113184402826	0.012274607544	0.223090600787	0.0550123476776	0.00521431792504	0.0897264626631	0.0399336043852	0.0469133563406
GO:0032587	0.181897742261	0.138343730815	9.04123383645	0.033194004949	0.017710062165	0.29803998903	15.8613684196	1.55588684057	13.3976937403	0.0249491675377	0.0357595894484	0.0241213074613	5.16556604034	0.0364427397792	0.0127175750732	3.09903226831	14.1242948194	0.0124751868562	5.16552685332	0.0544530739727	0.0919865639799
GO:0032588	3.62233506826	2.0284005296	0.11857046017	0.213060269983	0.606021072765	3.36651509259	12.958624065	14.669449572	7.41102438568	0.133923139792	0.167005396041	0.57920296374	2.75760146641	0.955600776061	0.223281707256	5.24699440219	11.2018347399	0.0496951309466	10.3309866508	3.36047946027	7.32570404133
GO:0032590	0.0489038779733	0.437991030909	0.0126783664439	0.174266036434	0.0024380555062	0.0452346933634	0.385338575906	0.0943981669746	0.699104543534	0.00378484492311	0.0044561431982	0.00270920728381	0.0471918373074	0.00548354425562	0.00343950741057	0.90436198021	0.0379663079196	0.00149278135042	0.0311850893574	0.0101541818527	0.431068607623
GO:0032591	1.05594109964	0.869531825195	0.0133181138683	0.343011882231	2.00451723463	0.744368541817	3.85974244762	0.148936634904	1.62584723214	0.00650377147678	0.00893437516895	0.00590794440577	0.0519899429903	0.00948196565808	0.00391931797887	4.18155124575	0.373378820382	0.0030921499114	1.37891273974	0.0149522875356	0.857491422514
GO:0032593	0.183420618938	0.103989193631	0.000121878913446	0.000410465411386	0.0118132214592	0.00938820823261	0.330612981281	0.604593027316	0.185543444629	0.000473807758993	0.000662966454104	0.000512244397049	0.0128157939946	0.364091862793	0.545580165064	0.969674348702	0.727689980444	0.000206320513193	0.0376145175605	0.0450069223295	0.00141938472397
GO:0032766	0.103422132705	0.201882553014	0.00858668389452	0.0279067226572	0.0279067226572	0.460437884777	0.83100203314	0.806005833398	0.141966728738	0.0454620164172	0.0645910921944	0.0429334194726	0.0733687390744	0.0536667743407	0.0176507752527	0.371660522916	0.0503282473209	0.0281931671354	0.211137607358	0.0644001292089	0.173547826252
GO:0032783	0.0164878924479	0.297879549977	0.0075807748537	0.00212211852899	0.431394073628	0.0133376370526	0.0843191597744	0.592338038233	1.13780416229	0.0175017915627	0.0111511178507	0.00968110457372	0.109826772116	0.00131367519539	0.00238685417755	0.0185259084502	0.00633535391178	0.00876154858548	0.0323410592524	0.00484258483814	0.304637229894
GO:0032797	1.37894002348	0.575893852448	0.055855987096	0.356531958062	0.378754180284	1.0287994667	4.24983442485	4.52182504243	2.6559026986	0.443578777245	0.317698436827	0.245946602146	1.14455517975	0.135211030461	0.122547197098	1.89727257564	0.256731260503	0.096366425139	0.846919151613	0.935586569886	0.736071366741
GO:0032798	0.915390796991	0.210844545919	0.0443267010021	0.118448737147	0.162581908397	0.40490939217	1.44034214215	1.611201444	0.839686543297	0.153785715997	0.205239753095	0.157884728528	0.383586189222	0.0534447485033	0.0571676998744	0.913966409287	0.204510368954	0.0578677575981	0.502734249635	0.269902698235	0.351233915189
GO:0032806	0.915390796991	0.210844545919	0.0443267010021	0.118448737147	0.162581908397	0.40490939217	1.44034214215	1.611201444	0.839686543297	0.153785715997	0.205239753095	0.157884728528	0.383586189222	0.0534447485033	0.0571676998744	0.913966409287	0.204510368954	0.0578677575981	0.502734249635	0.269902698235	0.351233915189
GO:0032807	0.915390796991	0.210844545919	0.0443267010021	0.118448737147	0.162581908397	0.40490939217	1.44034214215	1.611201444	0.839686543297	0.153785715997	0.205239753095	0.157884728528	0.383586189222	0.0534447485033	0.0571676998744	0.913966409287	0.204510368954	0.0578677575981	0.502734249635	0.269902698235	0.351233915189
GO:0032809	0.674387330162	1.81955706165	0.0879995504942	0.386679648918	0.0176141399298	0.324645162199	4.16250612882	4.00614643501	3.47172300878	0.0271643110062	0.0324339325487	0.0198872721458	0.3284095524	0.0393770258421	0.0239816576388	4.69365986299	0.596912297663	0.010900250978	0.220987270212	3.7386616813	0.103155971329
GO:0032839	1.29552670691	0.546716170931	0.03027094642	0.223797242532	2.07814909438	0.994954234517	4.40510106255	0.991524108229	1.36755444315	0.0396700408035	0.100831810125	0.0927436209887	0.395504320372	0.0363693410509	0.0264069135187	3.68248744507	0.431112057346	0.0210940327166	0.690031479634	0.116754320372	0.615520821793
GO:0032842	0.867453152855	0.18497670609	0.0411658332391	0.0732543668318	0.035518517775	0.455810846082	1.13054699104	1.03542234017	0.863421664248	0.054206419999	0.0583684080456	0.0250115561318	0.473372736517	0.0363745080578	0.0648838793996	0.938664307163	0.268631866339	0.0231630530751	0.34353953679	0.156228026022	0.202612558158
GO:0032865	1.97308980802	0.226088886376	0.262072880113	0.865848568844	0.165355080489	1.24949369337	1.22252212499	2.99959806593	3.81803061917	0.0967460201013	0.695254316902	0.107233245149	0.961554424024	0.0717269163266	0.0570627298927	1.25835617444	0.278216870647	0.113748274675	0.302558705488	0.170999201613	0.379263512292
GO:0032921	0.298691278969	0.120024031356	0.0297433066189	0.0554157465114	0.0764342650299	0.326173525077	0.996868715497	1.02053384658	0.449303907017	0.0463961815144	0.10162263645	0.0901054219834	0.400515631729	0.0330715922942	0.0372219459997	0.416789210925	0.118485419323	0.0265013906131	0.362763470508	0.112797021864	0.233408545022
GO:0032936	0.867453152855	0.18497670609	0.0411658332391	0.0732543668318	0.035518517775	0.455810846082	1.13054699104	1.03542234017	0.863421664248	0.054206419999	0.0583684080456	0.0250115561318	0.473372736517	0.0363745080578	0.0648838793996	0.938664307163	0.268631866339	0.0231630530751	0.34353953679	0.156228026022	0.202612558158
GO:0032937	4.06937767178	0.76518574646	0.245457532765	0.399520091656	0.340908761388	18.7076845582	17.1149853049	18.8178362353	4.42872471047	0.229450493574	0.359915295722	0.138585373188	2.09833633575	0.199803369855	0.303415504378	14.1501056337	1.2713509531	0.14081324549	1.91675269383	1.19755853545	5.45036043501
GO:0032969	0.635721585571	0.260418803567	0.339150628422	0.0221293268913	0.0210112124854	0.430751338	2.41159439043	3.43448651131	0.208394823203	0.0258784866876	0.033465712612	0.0225109815075	0.271810598089	0.0150194263802	0.189781997062	0.293439016734	0.137365744536	0.0142070294137	0.300807412828	0.113295029099	2.27432785913
GO:0032983	0.911387779302	0.156384714564	0.0888679198316	0.0890936490616	0.0318971759579	0.384205206497	1.54051686555	0.794258661324	1.35846904135	0.0375064826484	0.0269421702392	0.0170158384831	0.78005233889	0.119162735671	0.0763487885469	1.27423342103	0.546175482908	0.0218217835417	0.475985302804	0.184942446692	0.117648551499
GO:0032992	0.55	1.1625	0.05	0.1625	0.1625	2.5375	4.5125	4.2625	0.7875	0.2125	0.35	0.25	0.375	0.3125	0.0375	2.125	0.1625	0.125	1.125	0.375	0.7625
GO:0032994	0.55	1.1625	0.05	0.1625	0.1625	2.5375	4.5125	4.2625	0.7875	0.2125	0.35	0.25	0.375	0.3125	0.0375	2.125	0.1625	0.125	1.125	0.375	0.7625
GO:0032996	1.37894002348	0.575893852448	0.055855987096	0.356531958062	0.378754180284	1.0287994667	4.24983442485	4.52182504243	2.6559026986	0.443578777245	0.317698436827	0.245946602146	1.14455517975	0.135211030461	0.122547197098	1.89727257564	0.256731260503	0.096366425139	0.846919151613	0.935586569886	0.736071366741
GO:0032998	0.0800455860558	0.023015270898	0.0213216998402	0.0111324686002	0.00219942468628	0.0529091798231	0.160100204332	0.12888552473	0.192264242289	0.00615093213831	0.0044822448863	0.00158087911928	10.0792581322	0.00560558281407	0.0082894641551	0.146273599303	0.0692960119525	0.00271120763569	0.0444718973585	0.0129123452833	0.0260968533501
GO:0032999	0.0800455860558	0.023015270898	0.0213216998402	0.0111324686002	0.00219942468628	0.0529091798231	0.160100204332	0.12888552473	0.192264242289	0.00615093213831	0.0044822448863	0.00158087911928	0.0792581321907	0.00560558281407	0.0082894641551	0.146273599303	0.0692960119525	0.00271120763569	0.0444718973585	0.0129123452833	0.0260968533501
GO:0033000	0.0800455860558	0.023015270898	0.0213216998402	0.0111324686002	0.00219942468628	0.0529091798231	0.160100204332	0.12888552473	0.192264242289	0.00615093213831	0.0044822448863	0.00158087911928	0.0792581321907	0.00560558281407	0.0082894641551	0.146273599303	0.0692960119525	0.00271120763569	0.0444718973585	0.0129123452833	0.0260968533501
GO:0033001	0.0800455860558	0.023015270898	0.0213216998402	0.0111324686002	0.00219942468628	0.0529091798231	0.160100204332	0.12888552473	0.192264242289	0.00615093213831	0.0044822448863	0.00158087911928	0.0792581321907	0.00560558281407	0.0082894641551	0.146273599303	0.0692960119525	0.00271120763569	0.0444718973585	0.0129123452833	0.0260968533501
GO:0033009	0.0375063117906	0.0323911723588	0.00267862153853	0.00938351980505	0.0104244009731	0.0692315477678	0.167800635683	0.166661403297	0.0632692098173	0.0106030225117	0.0137436303178	0.0108469374557	0.0351353519374	0.00852214579716	0.00300793192541	0.0767704317998	0.00934049156234	0.00408941970297	0.0431486887978	0.0225098456669	0.0293228516551
GO:0033010	0.00861057084728	0.00242256746899	0.00236596365937	0.00122682012847	0.000234259693594	1.11614676612	0.127061924796	0.234222052573	0.0211268004636	0.000421073924686	0.000351664479147	0.000160082732237	0.119645086437	0.000603379405848	0.000607305932531	0.0159334268285	0.00706661592696	0.000106614002372	0.00437299856052	0.00141134927662	0.00166880209122
GO:0033012	0.309980550501	0.0872124288833	0.0851746917371	0.0441655246247	0.00843334896935	0.181283580279	0.574229292663	0.43199389264	0.760564816688	0.0151586612886	0.0126599212492	0.00576297836052	0.307223111722	0.0217216586105	0.021863013571	0.573603365822	0.25439817337	0.00383810408537	0.157427948178	0.0508085739581	0.0600768752836
GO:0033016	3.96684917723	1.47216320439	0.691916866392	0.291805938499	0.330423824677	2.90809905881	6.50407128206	5.26299498339	3.6876816929	0.260097175777	0.385000043062	0.320731738076	2.01962475578	0.374017048708	0.346941666441	4.78195075506	1.18594550489	0.180660826452	1.7703410695	0.616943764682	0.912401734348
GO:0033062	0.183078159399	0.0421689091839	0.00886534020046	0.0236897474294	0.0325163816795	0.0809818784342	0.288068428431	0.322240288801	0.16793730866	0.0307571431995	0.0410479506191	0.0315769457056	0.0767172378446	0.0106889497007	0.0114335399749	0.182793281858	0.0409020737908	0.0115735515197	0.100546849927	0.0539805396471	0.0702467830381
GO:0033063	0.183078159399	0.0421689091839	0.00886534020046	0.0236897474294	0.0325163816795	0.0809818784342	0.288068428431	0.322240288801	0.16793730866	0.0307571431995	0.0410479506191	0.0315769457056	0.0767172378446	0.0106889497007	0.0114335399749	0.182793281858	0.0409020737908	0.0115735515197	0.100546849927	0.0539805396471	0.0702467830381
GO:0033064	0.183078159399	0.0421689091839	0.00886534020046	0.0236897474294	0.0325163816795	0.0809818784342	0.288068428431	0.322240288801	0.16793730866	0.0307571431995	0.0410479506191	0.0315769457056	0.0767172378446	0.0106889497007	0.0114335399749	0.182793281858	0.0409020737908	0.0115735515197	0.100546849927	0.0539805396471	0.0702467830381
GO:0033065	0.183078159399	0.0421689091839	0.00886534020046	0.0236897474294	0.0325163816795	0.0809818784342	0.288068428431	0.322240288801	0.16793730866	0.0307571431995	0.0410479506191	0.0315769457056	0.0767172378446	0.0106889497007	0.0114335399749	0.182793281858	0.0409020737908	0.0115735515197	0.100546849927	0.0539805396471	0.0702467830381
GO:0033066	0.183078159399	0.0421689091839	0.00886534020046	0.0236897474294	0.0325163816795	0.0809818784342	0.288068428431	0.322240288801	0.16793730866	0.0307571431995	0.0410479506191	0.0315769457056	0.0767172378446	0.0106889497007	0.0114335399749	0.182793281858	0.0409020737908	0.0115735515197	0.100546849927	0.0539805396471	0.0702467830381
GO:0033093	0.184155069285	0.109984240712	0.000177740082108	0.000598595391605	0.017227614628	0.0136911370059	0.440477264368	0.631698164835	0.228917523417	0.000690969648531	0.000966826078902	0.00074702307903	0.0186896995754	0.364300633239	0.545637740718	1.37244175852	0.811214554814	0.00030088408174	1.26318783811	0.0656350950639	0.00206993605578
GO:0033098	0.494332967583	0.237381388635	0.0272571981949	0.0583565319585	0.0412360413251	0.534804748486	1.12148106194	1.03741714257	0.532515141224	0.0505778956047	0.0738678176642	0.0472369590072	0.287806962236	0.057722102238	0.0316870514437	0.730327328084	0.142488867287	0.0243574916682	0.311249922596	0.128199218244	0.18047973709
GO:0033100	0.022252966051	0.0291796917846	0.000379038742685	0.250106105926	0.0072839893957	0.000666881852633	0.311358815132	0.729616901911	0.00689020811474	0.000875089578137	0.00770041303539	0.0504840552287	0.0697770528915	6.56837597694e-05	0.000119342708878	2.25092629542	0.00031676769559	0.000438077429274	0.0944741958198	0.857384986384	0.0366604329233
GO:0033101	0.341053996829	0.152890394985	0.0879995504942	0.0533463155852	0.0176141399298	0.324645162199	0.829172795488	0.67281310168	0.805056342112	0.0271643110062	0.0324339325487	0.0198872721458	0.3284095524	0.0393770258421	0.0239816576388	0.693659862998	0.26357896433	0.010900250978	0.220987270212	0.0719950146361	0.103155971329
GO:0033102	2.09290934986	0.560201308653	0.11015423529	0.204646796093	0.131943494966	1.31493895465	3.23345878483	2.96766949244	2.19167538134	0.138278285811	0.197763423197	0.121978905918	1.25803780332	0.123042271689	0.135192166	2.44635874378	0.606251063404	0.0568499602053	0.987557451832	0.437020291244	0.514616580924
GO:0033104	0.103422132705	0.201882553014	0.00858668389452	0.0279067226572	0.0279067226572	0.460437884777	0.83100203314	0.806005833398	0.141966728738	0.0454620164172	0.0645910921944	0.0429334194726	0.0733687390744	0.0536667743407	0.0176507752527	0.371660522916	0.0503282473209	0.0281931671354	0.211137607358	0.0644001292089	0.173547826252
GO:0033105	1.474544012	0.687181549488	0.0621826393249	0.385195429658	0.408446458464	1.24046544779	4.72553772582	4.97264922055	2.83073973809	0.470629097789	0.353899874451	0.276036653414	1.21621547395	0.164850343517	0.119296444514	2.13705229476	0.257314771221	0.103141783497	0.951527080282	1.00695621469	0.782621669457
GO:0033106	3.10156440017	0.811613901352	0.11659741702	0.208780114282	4.89458481737	2.54639995307	9.38454130967	15.4187797575	5.64320211616	0.130440311838	0.159858089972	0.36695915243	2.14345325126	0.599677353162	0.192055534926	4.8024249425	1.90125136777	0.0480573748293	1.83580643233	3.05718222077	5.95839768674
GO:0033110	0.559669590987	0.267502311008	0.0255749200964	0.0899772886908	0.287615076974	0.374245428261	2.44233773511	1.41086570878	1.29994347384	0.033119054684	0.0412856808211	0.0223280103859	0.424535214014	0.0281006341636	0.0327624689545	2.60489808399	0.148074919837	0.0126690471143	0.65282436989	0.63722587452	0.146461250857
GO:0033111	1.9603735883	0.514742747957	0.0960297904165	0.180318437211	0.0972266497715	1.19215618731	2.82588242567	2.55639168615	1.99177173529	0.123811995744	0.154002011176	0.0804810776864	1.0717632832	0.110014088654	0.123124395952	2.27045691396	0.56093437924	0.0485587755582	0.829631637028	0.389033814597	0.429747178248
GO:0033113	0.295528682048	0.153320402943	0.0166660017767	0.036427417413	0.0267498728546	0.344566733336	0.715775663876	0.66420131539	0.322569353488	0.0324585333614	0.0481630630519	0.031411215692	0.17493153898	0.0377061538134	0.0190501038805	0.453391462222	0.08527981436	0.0158889746475	0.197614578279	0.0802432747813	0.116024120456
GO:0033114	0.107002848964	0.192066213507	0.00941566406911	0.0301369008883	0.0310924393987	0.419356188301	0.776931077663	0.739262954296	0.158719767907	0.0378518534678	0.0611164000609	0.0445986110648	0.0817531997528	0.0515625373447	0.00765315627575	0.364048953517	0.030918370899	0.0211074750394	0.196557283562	0.0696921789164	0.132413951152
GO:0033115	0.212291730004	0.0689891657422	0.0109923676176	0.0220319374561	0.0142540498847	0.157858285438	0.366311733322	0.337212159178	0.224739576704	0.0167394730579	0.0224141293182	0.0135825835867	0.12315417841	0.0156959364443	0.0136061485174	0.265519236508	0.0607225665733	0.00696822416049	0.105819968257	0.0480636261486	0.0578087887009
GO:0033116	2.22544511142	0.60565986935	0.124278680163	0.228975154975	0.16666034016	8.43772172199	8.64103514399	11.3789472987	3.39157902738	0.152744575879	0.241524835216	1.16347673415	1.44431232345	0.136070454724	1.14725993605	11.6222605736	0.651567747567	0.0651411448524	7.14548326663	0.48500676789	0.5994859836
GO:0033118	0.559669590987	0.267502311008	0.0255749200964	0.0899772886908	0.287615076974	0.374245428261	2.44233773511	1.41086570878	1.29994347384	0.033119054684	0.0412856808211	0.0223280103859	0.424535214014	0.0281006341636	0.0327624689545	2.60489808399	0.148074919837	0.0126690471143	0.65282436989	0.63722587452	0.146461250857
GO:0033150	3.19980247616	0.574813944618	2.03000645868	0.396202260717	1.75678093267	11.1396362708	41.6394610998	17.5134815423	8.3563700935	0.944374839909	0.890972533836	1.20450893568	3.99814219487	1.4868716266	3.13954596135	17.0208956835	0.549722239887	3.02031135704	19.1789261528	4.03989402386	0.194436105381
GO:0033162	0.554381548491	0.224337972026	1.02517271968	0.0886227528332	1.24863144616	0.343264341093	8.95131489688	1.21570871864	1.28765010657	0.0315554890793	0.0390978915226	0.0206376038756	0.382243093832	0.0265974869482	0.0323479242446	8.10497273328	0.146697984372	0.0119881894208	0.52869646194	0.488703030832	0.141777281268
GO:0033163	2.16860603382	0.552273014301	0.192882090659	0.185564603474	0.102472816035	1.27407709126	3.257278713	2.69400266274	2.30290974982	0.130672367011	0.165301446205	0.136171150326	1.22672696358	0.120102869929	0.124335049705	2.33906062663	0.566180545503	0.100213335687	0.961189344857	0.401140352127	0.454363804559
GO:0033165	1.42581300813	0.514481707318	0.147357723578	0.189278455284	0.224121660859	0.703578687574	5.07037601626	1.28306475029	4.47637195122	0.0578905342626	0.0959639953544	0.0765098722417	2.55030487805	0.101734901278	0.0673998257841	7.32803426248	0.478477061556	0.0347706155634	0.908754355401	0.0990853658538	0.536549070848
GO:0033167	1.00902651607	0.271496684153	0.046069749159	0.267534696288	0.206794573191	0.471678118554	2.00041908942	3.048719498	1.10198229515	0.594281591012	0.351943140036	0.271278331885	0.417807399597	0.0605863628367	0.0660264068961	0.972839966393	0.188679676726	0.0721655872579	0.639317757684	0.449934623739	1.06927883021
GO:0033172	0.284187002861	0.251267852576	0.0212607793577	0.0703462469041	0.0788923431547	0.542209075149	6.30587774387	1.27898571265	0.560413973557	0.0781913169568	0.10693495196	0.084833132042	0.272350435374	0.066429539481	0.0228532348383	0.590926015361	0.0732559119704	0.0315939494229	0.603366178094	2.01404089319	0.616120960993
GO:0033174	1.50378894376	0.3368384501	0.142820858709	2.32880476614	0.253403350279	0.454578630539	1.61381934724	1.87321144932	0.982180147463	0.15474522908	0.114115561466	0.087587007019	2.71110158973	0.170661977261	0.0445310238905	0.734540375799	0.165016819915	0.033678536014	0.439276508454	0.394672329843	1.56105688004
GO:0033175	2.23375849748	0.39034092451	0.664028495208	0.838324907095	0.293926635884	0.777982583578	1.88513569554	2.18565671012	1.1487920236	0.181503684535	0.133503774206	0.10254303543	1.74107358236	0.196568392491	0.0520562701543	0.856187856925	0.19072371877	0.0394179628107	0.509881541054	0.460895091012	0.867943153094
GO:0033185	0.459646674492	0.191964617483	0.0186186623653	0.118843986021	0.126251393428	0.342933155565	1.41661147495	1.84060834748	0.885300899534	0.147859592415	0.105899478942	0.0819822007155	0.38151839325	0.045070343487	0.0408490656994	0.632424191881	0.0855770868344	0.032122141713	0.282306383871	0.311862189962	0.245357122247
GO:0033186	0.00295936531115	0.00218350897031	0.00136065189682	0.000380893069305	0.000506628599933	0.0023939348556	0.0151342081646	0.362727340195	0.0247340804119	0.00314134720356	0.00200148269114	0.00173763415426	0.0197124975592	0.000235787855582	0.000428409724176	0.00332516305516	0.00113711480468	0.00157258564355	0.185291984994	0.000869181894024	0.00339642587845
GO:0033193	0.0686451602162	0.0109532060632	0.000288163630499	0.0333205880045	0.00703277485017	0.0691471747574	0.157017373948	0.185881113624	0.107059900474	0.0104415951298	0.00932750983652	0.00432283028158	0.0558917225177	0.00445572722459	0.0173622642692	0.0242128799647	0.0234245002214	0.0220038027977	0.0531221233506	0.00281167665477	0.0467960609504
GO:0033203	1.36483567776	0.397960508693	0.0628332557442	0.236928373392	0.288468952049	0.717489408722	2.79078209244	3.03492825187	1.71649529037	0.292200241148	0.305870173742	0.239306391127	0.755295165432	0.0978144193446	0.0867219225246	1.53489956978	0.267301581349	0.0829831728538	0.764580992251	0.580924081023	0.55228049932
GO:0033254	0.298691278969	0.120024031356	0.0297433066189	0.0554157465114	0.0764342650299	0.326173525077	0.996868715497	1.02053384658	0.449303907017	0.0463961815144	0.10162263645	0.0901054219834	0.400515631729	0.0330715922942	0.0372219459997	0.416789210925	0.118485419323	0.0265013906131	0.362763470508	0.112797021864	0.233408545022
GO:0033255	0.0111264830255	0.0145898458923	0.000189519371342	0.125053052963	0.00364199469785	0.000333440926316	0.155679407566	0.364808450956	0.00344510405737	0.000437544789068	0.0038502065177	2.52524202761	0.0348885264458	3.28418798847e-05	5.96713544389e-05	1.12546314771	0.000158383847795	0.000219038714637	0.0472370979099	0.428692493193	0.0183302164616
GO:0033257	1.37894002348	0.575893852448	0.055855987096	0.356531958062	0.378754180284	1.0287994667	4.24983442485	4.52182504243	2.6559026986	0.443578777245	0.317698436827	0.245946602146	1.14455517975	0.135211030461	0.122547197098	1.89727257564	0.256731260503	0.096366425139	0.846919151613	0.935586569886	0.736071366741
GO:0033263	0.212226532752	0.097227758015	0.117732410888	0.00940441677886	0.011891902343	0.17802207679	0.564729018509	0.877567473706	0.0761826070803	0.0171440594599	0.0201890725815	0.0136713563956	0.107481396423	0.00728087934179	0.0150131030372	0.104333495472	0.0586277253851	0.0105411345234	0.0713287691103	0.0432182195102	0.0744990062849
GO:0033268	0.00103795755591	0.0914795791196	9.43597778096e-05	0.107449526421	0.000306669277881	0.00478875872384	1.31208739852	0.00804417105827	0.1264861665	0.571829600484	0.000660518444667	0.000471798889048	0.000707698333572	0.00058974861131	0.142927912691	0.914724576271	0.000306669277881	0.000235899444524	0.430694523572	0.000707698333572	0.0907247008971
GO:0033269	0.00103795755591	0.0914795791196	9.43597778096e-05	0.107449526421	0.000306669277881	0.00478875872384	1.31208739852	0.00804417105827	0.1264861665	0.571829600484	0.000660518444667	0.000471798889048	0.000707698333572	0.00058974861131	0.142927912691	0.914724576271	0.000306669277881	0.000235899444524	0.430694523572	0.000707698333572	0.0907247008971
GO:0033270	0.00103795755591	0.0914795791196	9.43597778096e-05	0.107449526421	0.000306669277881	0.00478875872384	1.31208739852	0.00804417105827	0.1264861665	0.571829600484	0.000660518444667	0.000471798889048	0.000707698333572	0.00058974861131	0.142927912691	0.914724576271	0.000306669277881	0.000235899444524	0.430694523572	0.000707698333572	0.0907247008971
GO:0033276	0.0217433184355	0.0133643396927	0.0054186500209	0.00184983274608	0.00234020131553	0.0396894849502	0.125194936506	0.198184833041	0.104955066073	0.0216963213585	0.0130748407914	0.00733731131819	0.0866881575212	0.00162024528251	0.0129656409736	0.0244591673053	0.0272206221777	0.0131398104672	0.0430983827322	0.00423061656159	0.0575565990425
GO:0033281	0.320182344223	0.0920610835918	0.0852867993604	0.0445298744005	0.00879769874514	0.211636719292	0.640400817327	0.515542098919	0.769056969155	0.0246037285532	0.0179289795452	0.00632351647712	0.317032528762	0.0224223312562	0.0331578566204	0.585094397213	0.277184047809	0.0108448305428	0.177887589434	0.051649381133	0.1043874134
GO:0033282	0.879222670826	0.311269791975	0.0316766516972	0.185353542044	0.0464751988219	0.442904613705	2.27817219241	1.27900934226	0.738351985584	0.0480651941809	0.0537116520848	0.215728344417	1.02788092918	0.0511593894334	0.273975092309	0.750706071825	1.874791925	0.022233334586	0.462972209683	0.125254453617	0.419305169837
GO:0033289	0.568421117651	0.162281501696	0.0968730483942	0.0152834559475	0.0252317263105	1.16559129722	5.79540332328	2.38510586521	0.560457393939	0.727941210787	0.812416763774	0.170215257878	0.231466557147	0.0234484080228	0.00455107095418	2.54358273665	0.490803451346	0.0516993654026	0.2148401813	0.290913115453	0.136021773904
GO:0033290	0.298691278969	0.120024031356	0.0297433066189	0.0554157465114	0.0764342650299	0.326173525077	0.996868715497	1.02053384658	0.449303907017	0.0463961815144	0.10162263645	0.0901054219834	0.400515631729	0.0330715922942	0.0372219459997	0.416789210925	0.118485419323	0.0265013906131	0.362763470508	0.112797021864	0.233408545022
GO:0033291	0.298691278969	0.120024031356	0.0297433066189	0.0554157465114	0.0764342650299	0.326173525077	0.996868715497	1.02053384658	0.449303907017	0.0463961815144	0.10162263645	0.0901054219834	0.400515631729	0.0330715922942	0.0372219459997	0.416789210925	0.118485419323	0.0265013906131	0.362763470508	0.112797021864	0.233408545022
GO:0033309	0.155770762357	0.204257842492	0.00265327119879	0.750742741485	0.0509879257699	0.00466817296841	2.17951170592	1.10731831338	0.0482314568031	0.00612562704695	0.0539028912477	0.353388386601	0.48843937024	0.000459786318385	0.000835398962142	1.75648406796	0.00221737386912	0.00306654200491	0.661319370738	0.00169490469335	0.256623030463
GO:0033391	0.311512538408	0.196502378828	0.00556546734066	0.448350926752	0.133731043711	0.291365596194	1.8787454158	4.56319878085	0.812363712955	1.34982282684	0.455917335712	0.341862424423	0.132091882248	0.0235268609376	0.0604606502131	0.211093765487	0.0208655466349	0.0639136683517	0.471129447914	0.542618198038	2.2870663594
GO:0033503	1.70053946198	0.703329181759	0.0391050595008	0.250670911918	0.465350207035	2.12145276122	11.3779122924	11.0686886266	2.82908414729	0.310538361668	0.222524187497	0.305621364575	2.00272470268	0.0947728898088	0.0859852853428	1.86184819791	0.179733169879	0.0679564001421	2.62726548887	2.82164296124	1.91533280748
GO:0033551	1.04687274095	0.0976519165864	0.00029450261982	0.0490772889861	0.126250704564	0.187181663146	2.09979041055	0.548189903747	1.53832851271	0.0110337516638	0.00929873859107	0.00397506029786	0.217310190681	0.512479143144	0.0173329110701	0.044240854182	0.174931121819	0.0205514174818	0.384014904371	0.00277357656692	0.583092368947
GO:0033553	0.73528144555	0.100203485045	5.86853357266e-06	0.00109854127429	0.000222280835813	1.40129313453	0.403028194976	0.503411096912	0.569952258266	3.32175955061e-05	0.000135281718018	0.133458743072	0.00153607684924	0.000125168485961	0.000202247373996	0.133757394952	2.12875260636e-05	0.000499902544675	1.83442208274	0.366732362316	8.28507611257e-05
GO:0033557	0.0770598462536	0.0149301868176	0.00191274627969	0.0225734696392	0.0101391207337	0.252426261569	0.204204916531	0.207087444422	0.0929916646399	0.0153421979808	0.0150093238379	0.00855802012267	0.0487709416945	0.00445870541635	0.0163255366819	0.0515589952574	0.0842365383538	0.0169889435144	0.0965171485396	0.0118382396127	0.0568690543834
GO:0033565	0.212226532752	0.097227758015	0.117732410888	0.00940441677886	0.011891902343	0.17802207679	0.564729018509	0.877567473706	0.0761826070803	0.0171440594599	0.0201890725815	0.0136713563956	0.107481396423	0.00728087934179	0.0150131030372	0.104333495472	0.0586277253851	0.0105411345234	0.0713287691103	0.0432182195102	0.0744990062849
GO:0033573	0.320182344223	0.0920610835918	0.0852867993604	0.0445298744005	0.00879769874514	0.211636719292	0.640400817327	0.515542098919	0.769056969155	0.0246037285532	0.0179289795452	0.00632351647712	0.317032528762	0.0224223312562	0.0331578566204	0.585094397213	0.277184047809	0.0108448305428	0.177887589434	0.051649381133	0.1043874134
GO:0033583	0.0334839307563	0.0139754801765	0.00874345787427	0.00515101573931	0.00157779817377	1.02959728458	0.0778184094923	0.0624649259872	0.0796158037027	0.00247631810627	0.00284791302888	0.00170624133888	0.0324172264264	0.00358459523958	0.00235579288253	0.0669648563563	0.0261742806138	0.000948782159949	0.0208275405805	0.00677577265005	0.00945401521198
GO:0033588	1.37894002348	0.575893852448	0.055855987096	0.356531958062	0.378754180284	1.0287994667	4.24983442485	4.52182504243	2.6559026986	0.443578777245	0.317698436827	0.245946602146	1.14455517975	0.135211030461	0.122547197098	1.89727257564	0.256731260503	0.096366425139	0.846919151613	0.935586569886	0.736071366741
GO:0033593	1.37894002348	0.575893852448	0.055855987096	0.356531958062	0.378754180284	1.0287994667	4.24983442485	4.52182504243	2.6559026986	0.443578777245	0.317698436827	0.245946602146	1.14455517975	0.135211030461	0.122547197098	1.89727257564	0.256731260503	0.096366425139	0.846919151613	0.935586569886	0.736071366741
GO:0033596	0.409407965119	0.323136611719	0.00215563858854	0.142092032309	0.281472619793	1.36109937254	3.95794374472	2.90678859527	1.17682399761	0.322338247558	0.0463968912722	0.00673604734881	1.20916846633	0.175346942966	0.357910505322	1.2463391817	0.477661705121	0.215247737779	1.04406680189	0.387872270257	1.47114488342
GO:0033597	0.915390796991	0.210844545919	0.0443267010021	0.118448737147	0.162581908397	0.40490939217	1.44034214215	1.611201444	0.839686543297	0.153785715997	0.205239753095	0.157884728528	0.383586189222	0.0534447485033	0.0571676998744	0.913966409287	0.204510368954	0.0578677575981	0.502734249635	0.269902698235	0.351233915189
GO:0033607	1.37894002348	0.575893852448	0.055855987096	0.356531958062	0.378754180284	1.0287994667	4.24983442485	4.52182504243	2.6559026986	0.443578777245	0.317698436827	0.245946602146	1.14455517975	0.135211030461	0.122547197098	1.89727257564	0.256731260503	0.096366425139	0.846919151613	0.935586569886	0.736071366741
GO:0033620	0.0131516816766	0.0100385243917	0.00661916454406	0.00181130999089	0.0024242707027	0.00787629004435	0.0655078242195	0.13285225767	0.86951712295	0.0141334342093	0.00909859583233	0.00840089923742	1.46987224847	0.00106188171524	0.000676642024194	0.0147737909701	0.00269520036788	0.00679051420511	0.0257409716889	0.0041321608365	0.0110187588929
GO:0033645	1.9150152439	0.414919969512	0.592606707317	0.0338224085366	0.186261432927	0.434927591464	1.23237423781	0.548304115854	1.26381478659	0.0319169207317	0.0552591463415	0.0743140243903	0.766958841463	0.119569359756	0.255811737805	1.72160823171	0.674066310975	0.0219131097561	0.303925304878	0.0428734756098	0.0947980182928
GO:0033650	0.410360409407	0.0889114220382	0.126987151568	0.00724765897211	0.0399131641985	0.0931987695992	0.264080193815	0.117493739111	0.270817454268	0.00683934015679	0.0118412456446	0.0159244337979	0.16434832317	0.025622005662	0.0548168009581	0.368916049651	0.144442780923	0.0046956663763	0.0651268510452	0.00918717334494	0.0203138610627
GO:0033654	0.410360409407	0.0889114220382	0.126987151568	0.00724765897211	0.0399131641985	0.0931987695992	0.264080193815	0.117493739111	0.270817454268	0.00683934015679	0.0118412456446	0.0159244337979	0.16434832317	0.025622005662	0.0548168009581	0.368916049651	0.144442780923	0.0046956663763	0.0651268510452	0.00918717334494	0.0203138610627
GO:0033675	0.0176268083196	0.14388112994	0.00134066804791	0.00451511952526	0.129945436051	0.103270290559	1.63674279409	0.65052330047	0.0409778909172	0.00521188534893	0.00729263099516	0.00563468836755	0.14097373394	0.00501049071809	0.00138181569978	1.66641783573	0.00458978488355	0.00226952564513	0.413759693165	0.495076145625	0.0156132319637
GO:0033698	0.0259617937261	0.0340429737487	0.000442211866465	0.125123790247	0.00849798762831	0.00077802882807	0.363251950987	1.3512197189	0.00803857613385	0.00102093784116	0.00898381520795	0.0588980644334	0.248073228374	7.66310530642e-05	0.000139233160357	0.292747344659	0.000369562311521	0.000511090334152	0.110219895123	0.000282484115559	0.0427705050771
GO:0033768	0.295244251992	0.130293665425	0.0138464476995	0.047347694746	0.10949209867	0.145079036624	3.55603437561	2.20800456155	0.440593732639	0.0582641010454	0.0658775955413	0.0516283777102	0.450671952033	0.0199465704875	0.0175955740612	0.420482473257	0.0582676866538	0.0175335790422	0.212914609676	0.56404480126	0.463534412605
GO:0033774	1.12429378531	0.262711864407	0.0112994350282	0.0367231638418	0.0367231638418	0.573446327683	1.68644067796	0.963276836157	0.844632768361	0.04802259887	0.0790960451977	0.0564971751412	0.0847457627118	0.0706214689265	0.00847457627118	0.4802259887	0.0367231638418	0.0282485875706	0.587570621468	0.0847457627118	0.172316384181
GO:0033985	0.448078265811	0.687161870897	0.0420635306791	0.117032561663	0.12766259387	1.52079402898	2.91986991593	2.78967303548	0.659177339274	0.135351124549	0.238489602032	0.18083093842	0.403607518741	0.185322590094	0.0337769153201	1.35805935338	0.13669238453	0.0775954209005	0.781905486978	0.263145562219	0.50921944672
GO:0034044	0.144224094693	0.0903052001195	0.000896644504502	0.127415352169	0.0814556065753	0.757818623925	5.94327026101	4.78754959125	1.48018398781	0.0114481183913	0.00864029571392	0.0548456940714	0.193974692785	0.0907701171278	0.0194016020428	1.1513491761	2.24773842668	0.0079092469513	1.98117272445	0.184226303449	0.139529287281
GO:0034045	45.6295911801	9.4649282015	2.19700408035	3.89067992781	1.91169844633	22.4149941149	56.5777663999	50.6638571092	45.6186013026	2.37328586001	2.85129708098	1.34307595731	24.8960028248	1.87011809479	2.8597900973	49.1853123038	13.0979947426	0.854593534212	17.2748603264	8.28391949152	8.44986778091
GO:0034060	0.00849764058869	0.00398223788998	0.000834483689063	0.00169538580393	0.00225850261346	0.00976301594371	0.0290038359381	0.0291189481943	0.0131768433043	0.00128048630253	0.00288184062644	0.0026137280795	0.0109901675027	0.00109997452246	0.000751606584469	0.012754697996	0.00271756153331	0.000626961552722	0.0100504677537	0.00356037379267	0.00573402883877
GO:0034064	0.915390796991	0.210844545919	0.0443267010021	0.118448737147	0.162581908397	0.40490939217	1.44034214215	1.611201444	0.839686543297	0.153785715997	0.205239753095	0.157884728528	0.383586189222	0.0534447485033	0.0571676998744	0.913966409287	0.204510368954	0.0578677575981	0.502734249635	0.269902698235	0.351233915189
GO:0034066	1.05174312989	0.438421911197	0.00405819392287	0.00892466117666	0.42323686056	1.67058341805	3.21433703524	3.58488783526	1.5441366915	0.0164107231718	0.0195636704338	0.425048160736	1.23810584734	0.712547518445	0.0737471877094	0.900629950771	0.623952618645	0.010282238692	1.0108200782	0.607435286161	0.778923247305
GO:0034082	0.149345639485	0.0600120156783	0.0148716533095	0.0277078732558	0.0382171325151	0.163086762539	0.498434357751	0.510266923291	0.224651953509	0.0231980907572	0.0508113182253	0.0450527109919	0.200257815865	0.0165357961472	0.0186109729999	0.208394605463	0.0592427096618	0.0132506953066	0.181381735255	0.0563985109322	0.116704272511
GO:0034083	0.149345639485	0.0600120156783	0.0148716533095	0.0277078732558	0.0382171325151	0.163086762539	0.498434357751	0.510266923291	0.224651953509	0.0231980907572	0.0508113182253	0.0450527109919	0.200257815865	0.0165357961472	0.0186109729999	0.208394605463	0.0592427096618	0.0132506953066	0.181381735255	0.0563985109322	0.116704272511
GO:0034098	0.667477699613	0.117357272505	0.0238520868101	0.119597526506	0.1852817967	2.43168839638	2.44889233496	4.25346922988	1.99207236257	0.035648574653	0.274878954829	0.0196438013768	0.277797257722	0.0255311388484	0.047425067055	0.720988873881	0.245487664763	0.0186057094484	0.467189934953	0.872534875035	0.459917999501
GO:0034099	0.193705235561	0.186369905568	0.0104369072666	0.0277448010052	0.557963962155	0.709017696191	3.9493739653	1.19521984963	0.784063661741	0.0400153126205	0.0780672584414	0.298251627942	0.104219611449	0.054449369349	0.0382701963752	2.67322617789	0.0805234393446	0.0305860296452	0.264350864429	0.852382717901	0.203238667818
GO:0034206	0.55	1.1625	0.05	0.1625	0.1625	2.5375	4.5125	4.2625	0.7875	0.2125	0.35	0.25	0.375	0.3125	0.0375	2.125	0.1625	0.125	1.125	0.375	0.7625
GO:0034245	1.22403179317	0.276967982328	0.318927094765	0.450470905449	0.212873994027	0.95572170065	2.62851617337	6.51310732276	1.301576792	0.380335958128	0.493949736266	0.346337354362	1.11807389364	0.226405036156	0.13175095419	0.839785502872	0.16379224103	0.231841633096	0.471047310348	0.573045326709	1.20750700995
GO:0035003	0.272328795117	0.0203495667394	0.0198740947386	0.0103052890791	0.00196778142618	1.37563283539	0.267320168288	0.367465241615	0.177465123894	0.00353702096735	0.00295398162482	0.00134469495079	0.205018726068	0.00506838700911	0.00510136983324	1.33384078536	0.0593595737862	0.000895557619918	0.0367331879082	0.0118553339236	0.414017937566
GO:0035012	4.0310454337	0.0180742235147	7.99237761811e-05	0.182997521174	0.0335733241073	0.185720542959	2.93846395477	2.61190866895	5.28353411305	0.000445227833323	0.0171218504025	0.159842932025	2.50004313307	0.0169890619726	0.176162271861	0.0363461043335	0.000287998524793	1.33319309996	0.167609441908	0.000875944263992	0.00113409883015
GO:0035030	0.136469321707	0.107712203907	0.000718546196177	0.0473640107699	0.0938242065981	0.453699790846	1.98598124824	2.96892953176	0.39227466587	0.10744608252	0.0154656304241	0.00224534911626	0.403056155444	0.058448980989	0.119303501774	0.415446393902	0.159220568374	0.0717492459264	0.348022267299	0.129290756753	0.490381627808
GO:0035031	0.136469321707	0.107712203907	0.000718546196177	0.0473640107699	0.0938242065981	0.453699790846	1.98598124824	2.96892953176	0.39227466587	0.10744608252	0.0154656304241	0.00224534911626	0.403056155444	0.058448980989	0.119303501774	0.415446393902	0.159220568374	0.0717492459264	0.348022267299	0.129290756753	0.490381627808
GO:0035032	0.136469321707	0.107712203907	0.000718546196177	0.0473640107699	0.0938242065981	0.453699790846	1.98598124824	3.96892953176	0.39227466587	0.10744608252	0.0154656304241	0.00224534911626	0.403056155444	0.058448980989	0.119303501774	0.415446393902	0.159220568374	0.0717492459264	0.348022267299	0.129290756753	0.490381627808
GO:0035059	0.00887809593346	0.00655052691093	0.00408195569045	0.00114267920792	0.0015198857998	0.00718180456679	0.0454026244938	0.0881820205873	0.0742022412356	0.00942404161069	0.00600444807343	0.00521290246277	0.0591374926776	0.000707363566745	0.00128522917253	0.00997548916548	0.00341134441404	0.00471775693064	0.555875954982	0.00260754568207	0.0101892776353
GO:0035060	0.00887809593346	0.00655052691093	0.00408195569045	0.00114267920792	0.0015198857998	0.00718180456679	0.0454026244938	1.08818202059	0.0742022412356	0.00942404161069	0.00600444807343	0.00521290246277	0.0591374926776	0.000707363566745	0.00128522917253	0.00997548916548	0.00341134441404	0.00471775693064	1.55587595498	0.00260754568207	0.0101892776353
GO:0035061	0.0131516816766	0.0100385243917	0.00661916454406	0.00181130999089	0.0024242707027	0.00787629004435	0.0655078242195	0.13285225767	0.86951712295	0.0141334342093	0.00909859583233	0.00840089923742	1.46987224847	0.00106188171524	0.000676642024194	0.0147737909701	0.00269520036788	0.00679051420511	0.0257409716889	0.0041321608365	0.0110187588929
GO:0035062	0.0131516816766	0.0100385243917	0.00661916454406	1.00181130999	0.0024242707027	1.00787629004	2.06550782422	28.1328522577	0.86951712295	0.0141334342093	0.00909859583233	0.00840089923742	1.46987224847	0.00106188171524	0.000676642024194	0.0147737909701	0.00269520036788	0.00679051420511	0.0257409716889	0.0041321608365	0.0110187588929
GO:0035068	0.311512538408	0.196502378828	0.00556546734066	0.448350926752	0.133731043711	0.291365596194	1.8787454158	4.56319878085	0.812363712955	1.34982282684	0.455917335712	0.341862424423	0.132091882248	0.0235268609376	0.0604606502131	0.211093765487	0.0208655466349	0.0639136683517	0.471129447914	0.542618198038	2.2870663594
GO:0035085	5.0737072334	0.459669840121	0.00459682266771	0.020299811888	0.0209804643601	0.177220002995	0.388913370261	3.19476491625	0.564096910109	0.0255772870278	0.0297954750215	0.0219631346304	0.0564272122336	0.022178861629	0.130574655976	0.180560772109	0.0165562232913	0.009960588607	0.0903259499351	4.09196800665	0.0652518968187
GO:0035086	0.423686550747	0.102482247141	0.338929566173	0.358190440574	0.0257040088932	0.214245293061	0.806105221694	7.46511636381	3.82224187794	0.0313002417336	0.0362094741005	0.0267108117238	7.06928432457	0.0268250268514	0.00684374229296	0.552753118118	2.35353248149	0.0120850533838	0.109612382107	5.22832887638	0.079308376545
GO:0035098	10.5154030221	0.148000697881	0.048696062489	0.0666517834251	0.0911702118975	0.24913642577	1.01528813029	3.37878385582	0.902157839681	0.138149128468	0.141648789025	0.112826230272	0.576186797016	0.0313202374356	0.0369378395587	0.521823884221	0.124428923168	0.0595992988483	0.364560832201	0.151900396051	0.241847262225
GO:0035101	0.0164878924479	0.297879549977	0.0075807748537	0.00212211852899	0.431394073628	0.0133376370526	0.0843191597744	1.59233803823	1.13780416229	0.0175017915627	0.0111511178507	0.00968110457372	0.109826772116	0.00131367519539	0.00238685417755	0.0185259084502	0.00633535391178	0.00876154858548	0.0323410592524	0.00484258483814	1.30463722989
GO:0035102	3.4576953985	0.10542227296	0.0221633505011	0.0592243685736	0.0812909541987	0.202454696085	0.720171071076	0.805600722001	0.41984327165	0.0768928579986	0.102619876548	0.078942364264	0.191793094611	0.0267223742517	0.0285838499373	1.45698320464	0.102255184477	0.0289338787991	0.251367124818	0.134951349118	0.175616957595
GO:0035145	0.915390796991	0.210844545919	0.0443267010021	0.118448737147	0.162581908397	0.40490939217	1.44034214215	1.611201444	0.839686543297	0.153785715997	0.205239753095	0.157884728528	0.383586189222	0.0534447485033	0.0571676998744	0.913966409287	0.204510368954	0.0578677575981	0.502734249635	0.269902698235	0.351233915189
GO:0035182	5.59603658536	0.995807926828	1.42225609756	0.0811737804877	0.447027439024	1.04382621951	2.95769817073	1.31592987805	3.0331554878	0.0766006097561	0.132621951219	0.178353658536	1.84070121951	0.286966463414	0.613948170731	4.13185975609	1.61775914634	0.0525914634146	0.729420731707	0.102896341463	0.227515243902
GO:0035183	5.59603658536	0.995807926828	1.42225609756	0.0811737804877	0.447027439024	1.04382621951	2.95769817073	1.31592987805	3.0331554878	0.0766006097561	0.132621951219	0.178353658536	1.84070121951	0.286966463414	0.613948170731	4.13185975609	1.61775914634	0.0525914634146	0.729420731707	0.102896341463	0.227515243902
GO:0035189	0.155770762357	0.204257842492	0.00265327119879	0.750742741485	0.0509879257699	0.00466817296841	2.17951170592	1.10731831338	0.0482314568031	0.00612562704695	0.0539028912477	0.353388386601	0.48843937024	0.000459786318385	0.000835398962142	1.75648406796	0.00221737386912	0.00306654200491	0.661319370738	0.00169490469335	0.256623030463
GO:0035230	0.00548354935194	0.0115902293121	0.00049850448654	0.00162013958125	0.00162013958125	0.0252991026919	0.0449900299102	0.0424975074775	0.00785144566301	0.00211864406779	0.00348953140578	0.0024925224327	0.00373878364905	0.00311565304087	0.000373878364905	0.0211864406779	0.00162013958125	0.00124626121635	0.0112163509472	0.00373878364905	0.00760219341974
GO:0035253	0.0469323008033	0.418704180966	0.00191428910371	0.0145747774929	0.0210245056847	0.12578179575	10.2836073874	1.07260513867	0.50615822033	0.0270540211258	0.0268342055072	0.0112137256588	0.0706119312712	0.0175297059735	0.129358607139	0.231713558817	0.0151095028904	0.00416272321653	0.0891817268525	0.430774254088	0.0272200769463
GO:0035267	0.0111264830255	0.0145898458923	1.00018951937	0.125053052963	0.00364199469785	0.000333440926316	0.155679407566	0.364808450956	0.00344510405737	0.000437544789068	0.0038502065177	2.52524202761	0.0348885264458	3.28418798847e-05	5.96713544389e-05	1.12546314771	0.000158383847795	0.000219038714637	6.04723709791	2.42869249319	0.0183302164616
GO:0035301	2.37894002348	0.575893852448	0.055855987096	0.356531958062	2.37875418028	1.0287994667	4.24983442485	5.52182504243	2.6559026986	0.443578777245	0.317698436827	0.245946602146	1.14455517975	0.135211030461	0.122547197098	1.89727257564	0.256731260503	0.096366425139	0.846919151613	0.935586569886	0.736071366741
GO:0042022	2.73416333791	0.469154143693	0.266603759495	0.267280947186	0.0956915278739	1.15261561949	5.62155059665	2.38277598398	4.07540712406	0.112519447946	0.0808265107179	0.0510475154495	2.34015701668	0.357488207014	0.229046365641	3.82270026311	1.63852644873	0.0654653506252	1.42795590842	0.554827340076	0.352945654499
GO:0042025	1.38306656504	0.299664422425	0.427993733063	0.0244272950542	0.134522146003	0.314114371612	0.890048060636	0.395997417005	0.912755123646	0.0230511094173	0.0399093834688	0.0536712398374	0.553914718835	0.0863556487127	0.184752921748	1.2433837229	0.486825669038	0.0158261348238	0.219501609078	0.0309641768292	0.0684652354335
GO:0042105	0.232681601216	0.0655025650223	0.0638831747187	0.033131150195	0.00633201845346	0.136546399421	5.43194449882	0.325602115755	5.32058692314	0.0115506318754	0.00959626898106	0.00433301334955	3.23060597643	0.0163047184318	0.0166144686984	0.43042350574	0.19123681992	0.00301332280359	0.118464415773	0.0381225998373	0.0459097821957
GO:0042106	0.232681601216	0.0655025650223	0.0638831747187	0.033131150195	0.00633201845346	0.136546399421	5.43194449882	0.325602115755	4.32058692314	0.0115506318754	0.00959626898106	0.00433301334955	3.23060597643	0.0163047184318	0.0166144686984	0.43042350574	0.19123681992	0.00301332280359	0.118464415773	0.0381225998373	0.0459097821957
GO:0042151	0.364228249335	0.0540469352524	0.00522543568588	0.0152882215347	0.0176987153618	0.118970182046	0.418810076824	0.282201416913	0.27095493304	0.0160491510477	0.0243913214061	0.0198031043554	0.26599169357	0.014405886617	0.00525395330762	0.129965275909	0.0176555054853	0.00691081143694	0.14585779676	0.0353389157923	0.0845443756912
GO:0042272	0.115415247135	0.0851568498422	0.0530654239758	0.0148548297029	0.0197585153974	0.0933634593685	0.59023411842	1.14636626764	0.964629136063	0.122512540939	0.0780578249546	0.067767732016	0.768787404809	0.00919572636771	0.0167079792429	0.129681359152	0.0443474773826	0.0613308400983	0.226387414767	0.033898093867	0.13246060926
GO:0042382	0.0131516816766	0.0100385243917	0.00661916454406	0.00181130999089	0.0024242707027	0.00787629004435	0.0655078242195	0.13285225767	0.86951712295	0.0141334342093	0.00909859583233	0.00840089923742	1.46987224847	0.00106188171524	0.000676642024194	0.0147737909701	0.00269520036788	0.00679051420511	0.0257409716889	0.0041321608365	0.0110187588929
GO:0042385	0.00764357631154	0.00200119780443	3.77862141209e-06	0.00173965539015	0.00223926071544	0.0230701232278	0.0244521445489	0.0634819216109	0.121614266758	0.00270777984746	0.00125620777641	0.000184820389038	0.00399868887616	0.000686123673073	0.000335158780342	0.112165273936	0.0022339848092	0.000107619075867	0.00450303431036	0.00286526611212	0.000681745519285
GO:0042405	1.58955811815	1.49151849008	0.0720865331152	0.296168191514	0.351412473876	0.873779416998	3.46600206758	17.7467916558	2.1548996639	0.361407503723	0.356185384065	0.280017222426	0.941149653537	0.119999254765	0.10149903385	1.84536615003	0.298697187546	0.0955408804816	0.895504363558	0.736434772416	2.15280379139
GO:0042406	1.66990492086	0.316386213182	0.0548782320928	0.174909493833	0.347915673898	2.98619988892	4.03406786016	5.87077936042	3.25127410721	0.0595052313531	0.404096909251	0.0931684224921	0.630680926496	0.0946926565712	0.145148331417	1.91024555385	0.509416752584	0.04878339831	0.972759186124	1.14969399299	0.725474303062
GO:0042555	0.209429597718	0.0991076052671	0.0554809468516	0.13054667604	0.116680578764	0.392693792421	0.78184912835	3.0696129941	1.75217579796	0.130458425883	0.0913830499721	0.0787445657045	0.824576296471	0.0145193579434	0.0239211891879	0.184165465022	0.12633491475	0.0758902192026	0.330519297986	0.0487255762407	0.149412424518
GO:0042563	0.459646674492	0.191964617483	0.0186186623653	0.118843986021	0.126251393428	0.342933155565	1.41661147495	1.50727501414	0.885300899534	0.147859592415	0.105899478942	0.0819822007155	0.38151839325	0.045070343487	0.0408490656994	0.632424191881	0.0855770868344	0.032122141713	0.282306383871	0.311862189962	0.245357122247
GO:0042564	0.459646674492	0.191964617483	0.0186186623653	0.118843986021	0.126251393428	0.342933155565	1.41661147495	1.50727501414	0.885300899534	0.147859592415	0.105899478942	0.0819822007155	0.38151839325	0.045070343487	0.0408490656994	0.632424191881	0.0855770868344	0.032122141713	0.282306383871	0.311862189962	0.245357122247
GO:0042565	0.459646674492	0.191964617483	0.0186186623653	0.118843986021	0.126251393428	0.342933155565	1.41661147495	1.50727501414	0.885300899534	0.147859592415	0.105899478942	0.0819822007155	0.38151839325	0.045070343487	0.0408490656994	0.632424191881	0.0855770868344	0.032122141713	0.282306383871	0.311862189962	0.245357122247
GO:0042567	2.41478077491	0.528688300932	1.01364853349	1.86282826229	0.203275416758	1.01711381544	7.1011434351	3.43363767022	7.30788555795	0.157383864933	0.133859122644	0.273019090197	5.54460237113	0.562310448112	1.76901759429	6.41447264985	4.72058374007	0.064161391684	1.60696508486	0.370910749116	0.645980218246
GO:0042568	2.41478077491	0.528688300932	1.01364853349	1.86282826229	0.203275416758	1.01711381544	7.1011434351	3.43363767022	7.30788555795	0.157383864933	0.133859122644	0.273019090197	5.54460237113	0.562310448112	1.76901759429	6.41447264985	4.72058374007	0.064161391684	1.60696508486	0.370910749116	0.645980218246
GO:0042571	4.82446065295	1.05495227451	2.02724101316	2.72547434968	0.406368658627	2.01905106138	14.1692011079	6.82550123728	14.6115250396	0.310045196234	0.26508371614	0.545757911335	11.0843000337	1.1242705599	6.53238776705	12.823199784	9.42977454291	0.124819420139	3.20370034908	0.741401094644	1.26980516743
GO:0042580	2.88474710773	0.00435730099696	0.000969172132642	0.00192018986587	0.00258456687875	3.51081485117	3.90769505198	3.53285673963	2.01505675678	0.00140530151139	0.378287010383	0.00300294097722	0.0127769809103	0.00120892103835	0.000866208306406	0.0143372718571	0.00314892879502	0.000700217469286	2.3865236259	0.00399810862766	0.756514287764
GO:0042581	0.183420618938	0.103989193631	0.000121878913446	0.000410465411386	0.0118132214592	0.00938820823261	0.330612981281	0.604593027316	0.185543444629	0.000473807758993	0.000662966454104	0.000512244397049	0.0128157939946	0.364091862793	0.545580165064	0.969674348702	0.727689980444	0.000206320513193	0.0376145175605	0.0450069223295	0.00141938472397
GO:0042582	2.19374163433	0.390325950916	0.000260332075251	0.143541921106	0.155039588156	0.296647472685	4.10760513156	4.03785827583	0.901980124168	0.000674565117762	0.00113253936602	1.71522695025	1.01464107698	0.507121708655	0.545703909107	0.971722530396	0.728139827415	0.000306351580233	1.61068932126	0.0455780807049	2.14520714012
GO:0042584	0.328513299259	0.149511268571	0.00499310510582	0.0175849923268	0.0457097939356	0.0654608774196	0.557854565741	0.87758011444	0.47444525014	0.0061500031778	0.00759416971012	0.00395335768012	0.0720912488083	0.441528264041	0.660972328728	1.3513052681	1.70192500352	0.00232748890967	0.0929503564176	0.0824382525745	0.0278728654474
GO:0042585	31.7235232201	6.9457921253	1.50007679496	5.00035525995	5.50036867916	12.6139030473	53.4508635818	51.6730238905	28.1689446924	4.88933436301	6.77826837523	5.3336971793	12.6676753986	1.77812858631	1.55565508683	30.5585274734	6.16694812092	1.72238401638	16.3348029	9.11199907008	10.3899644001
GO:0042587	0.288489485248	0.115175376648	0.0296311989956	0.0550513967356	0.0760699152541	7.29582038606	0.930697190833	0.9369856403	0.44081175455	0.0369511142498	0.0963535781543	0.0895448838668	0.390706214689	0.0323709196484	0.0259271029504	0.405298179535	0.0956995448837	0.0194946641557	0.342303829253	0.111956214689	0.189098006905
GO:0042589	0.328513299259	0.149511268571	0.00499310510582	1.01758499233	0.0457097939356	0.0654608774196	0.557854565741	0.87758011444	0.47444525014	0.0061500031778	0.00759416971012	0.00395335768012	0.0720912488083	0.441528264041	0.660972328728	1.3513052681	1.70192500352	0.00232748890967	0.0929503564176	0.0824382525745	0.0278728654474
GO:0042599	0.183420618938	0.103989193631	0.000121878913446	0.000410465411386	0.0118132214592	0.00938820823261	0.330612981281	0.604593027316	0.185543444629	0.000473807758993	0.000662966454104	0.000512244397049	0.0128157939946	0.364091862793	0.545580165064	0.969674348702	0.727689980444	0.000206320513193	0.0376145175605	0.0450069223295	0.00141938472397
GO:0042600	9.01165254237	0.0246292372882	0.0010593220339	0.00344279661017	0.00344279661017	0.0537605932204	0.0956038135595	0.09030720339	0.0166843220339	0.00450211864407	0.0074152542373	0.0052966101695	0.00794491525425	0.00662076271187	0.000794491525425	0.0450211864407	0.00344279661017	0.00264830508475	0.0238347457627	0.00794491525425	0.016154661017
GO:0042601	0.0466101694916	0.0985169491527	0.0042372881356	0.0137711864407	0.0137711864407	0.215042372882	0.382415254238	0.36122881356	0.0667372881357	0.0180084745763	0.0296610169492	0.021186440678	0.031779661017	0.0264830508475	0.0031779661017	0.180084745763	0.0137711864407	0.010593220339	0.095338983051	0.031779661017	0.0646186440679
GO:0042603	0.00582627118643	0.012314618644	0.000529661016948	0.00172139830508	0.00172139830508	0.0268802966101	0.0478019067796	0.0451536016948	0.00834216101693	0.00225105932203	0.00370762711864	0.00264830508474	0.00397245762711	0.00331038135593	0.000397245762711	0.0225105932203	0.00172139830508	0.00132415254237	0.0119173728813	0.00397245762711	0.00807733050846
GO:0042612	0.106727448074	1.03068702786	0.0284289331202	0.0148432914669	0.00293256624838	5.0705455731	0.213466939109	0.171847366306	0.256352323052	0.00820124285108	0.00597632651507	0.0021078388257	15.1056775096	0.00747411041875	0.0110526188735	9.69503146574	0.0923946826032	0.00361494351426	0.0592958631446	0.0172164603777	0.0347958044668
GO:0042613	0.106727448074	4.03068702786	0.0284289331202	0.0148432914669	0.00293256624838	0.0705455730974	0.213466939109	0.171847366306	0.256352323052	0.00820124285108	0.00597632651507	0.0021078388257	0.105677509588	0.00747411041875	0.0110526188735	0.195031465738	0.0923946826032	0.00361494351426	0.0592958631446	0.0172164603777	0.0347958044668
GO:0042622	45.3699978895	10.2589542234	2.16920482124	4.84360779864	1.84386500029	22.1909576921	55.8025959704	52.7752447038	46.2479556155	2.34640315486	2.76686687622	1.26230497038	24.5273309123	1.84672123355	3.12770737107	69.8522774334	13.0088598563	0.839100016052	16.9688240128	9.0666827642	8.28687429545
GO:0042627	4.81935975609	1.05252794715	4.02718495935	2.7252921748	0.406186483739	9.00387449187	14.1361153455	6.78372713414	18.6072789634	0.305322662601	0.262449186992	0.545477642276	11.0793953252	1.12392022358	3.52674034553	12.8174542683	9.41838160569	0.121316056911	6.19347052845	0.740980691057	1.24764989837
GO:0042629	2.01032101539	0.286336757285	0.000138453161806	0.143131455695	0.143226366697	0.287259264453	3.77699215028	3.43326524851	0.71643667954	0.00020075735877	0.000469572911915	1.71471470585	1.00182528299	0.143029845862	0.000123744043772	0.00204818169387	0.000449846970717	0.000100031067041	1.5730748037	0.000571158375381	2.14378775539
GO:0042642	0.384721495027	0.0996367606717	0.000136655880358	0.0885402500097	0.114020121599	1.16139971511	1.21397360966	1.69580389902	2.69808152844	0.133374238588	0.061432067449	0.00914557078268	0.199028424164	0.0346419710039	0.0114456762728	3.21468345503	0.10254028805	0.00198520964052	0.219424929201	0.145708168131	0.0126137524252
GO:0042643	0.757967829551	0.109360663327	0.000120698860586	0.0982768472952	0.126587815728	1.28201270039	6.66381192054	3.69435205272	3.38439832258	0.145569968635	0.0667942254167	0.0100060402817	0.218417855449	0.0382964476027	0.676246628344	2.51312299687	1.77427091049	0.000259475584632	0.238122243208	0.161664407041	0.0017067976623
GO:0042647	0.187011811194	0.079920612449	0.00961811996141	0.0465549779697	0.0513298700286	0.15125565772	0.584350521317	0.613099755166	0.348348417056	0.0535313233233	0.0465692629783	0.038006544547	0.171175411034	0.0194926662172	0.0154488902814	0.26210180214	0.0371491322518	0.0125151766094	0.133143804776	0.11853724109	0.100462672987
GO:0042648	2.44656554495	0.258294182219	0.0151697201095	1.30823449655	0.314780000833	1.49045461001	3.94080976382	4.44138630238	4.19373209726	0.102794900681	0.191699378855	0.175198310547	1.95498601342	0.146471358903	0.24960740133	0.696096065425	0.0612224508399	0.578229316847	1.33218355378	0.222982483465	0.1765926214
GO:0042650	0.431990658655	0.12587456729	0.0228753447767	0.0445293702621	0.0301768969243	0.291930329528	0.712877937356	0.658953469527	0.4614703594	0.0320800194789	0.0446918782002	0.0282539187388	0.262466760076	0.028225203155	0.0280720748565	0.519867185482	0.124288680691	0.0130357198811	0.213133147007	0.0962981110252	0.114118587448
GO:0042652	4.5417533292	0.240521328645	1.85114462685	3.36287435357	0.27102522069	1.36860141283	2.1841473396	16.5108612332	1.83719783351	1.23433539503	3.78045086961	0.247652145662	7.23186867031	0.87460680977	0.333096676466	1.72029481296	0.188986583606	0.193160003914	0.525813511966	0.48105555702	1.26996734693
GO:0042653	4.5417533292	0.240521328645	1.85114462685	3.36287435357	0.27102522069	1.36860141283	2.1841473396	16.5108612332	1.83719783351	1.23433539503	3.78045086961	0.247652145662	7.23186867031	0.87460680977	0.333096676466	1.72029481296	0.188986583606	0.193160003914	0.525813511966	0.48105555702	1.26996734693
GO:0042717	0.545568144331	0.152397407056	0.024502385658	0.0863651930706	0.183658728133	0.291629195814	1.13294349984	0.8904470684	1.26716116111	0.0289495464048	0.035451576025	0.0178202596918	0.311756226862	0.0240922415892	0.0316570163947	1.27176381541	0.14440309193	0.0108534265982	0.321816615358	0.24116495802	0.133970665286
GO:0042718	0.288489485248	0.115175376648	0.0296311989956	0.0550513967356	0.0760699152541	0.295820386064	0.930697190833	0.9369856403	0.44081175455	0.0369511142498	0.0963535781543	0.0895448838668	0.390706214689	0.0323709196484	0.0259271029504	0.405298179535	0.0956995448837	0.0194946641557	0.342303829253	0.111956214689	0.189098006905
GO:0042719	3.10550858659	11.0865515573	0.754578881447	1.37084216517	0.47709180441	15.6056617862	13.3425964582	26.2226880837	4.39281076449	0.884604812964	1.24972020899	0.869235146334	2.4990277529	0.651359548087	0.304345863414	2.53795673671	0.417607149105	0.585322062126	1.46213478556	1.27515977174	3.38278681324
GO:0042720	2.48168258152	0.0887291593011	0.121122639114	1.00565002162	0.208289827561	2.62412128698	4.21696314591	13.3497278379	2.89079772258	0.598566365592	0.316546077732	0.222185851693	0.95216434584	0.489247795952	0.124103489978	3.93785121614	0.0866039896083	0.12416248827	1.23650145413	1.26399773468	2.20965030271
GO:0042721	2.48168258152	0.0887291593011	0.121122639114	1.00565002162	0.208289827561	2.62412128698	4.21696314591	7.34972783787	2.89079772258	0.598566365592	0.316546077732	0.222185851693	0.95216434584	0.489247795952	0.124103489978	3.93785121614	0.0866039896083	0.12416248827	1.23650145413	1.26399773468	2.20965030271
GO:0042729	6.05906861374	0.221667487893	0.00337757830218	0.138655536641	0.272671532991	1.54817760407	8.32770035332	5.20765103818	4.05687052756	0.363965153844	0.337805705796	0.147594460921	2.44936645367	0.17026374152	0.0270690294515	9.09943539723	0.468256536791	0.040069289654	0.6943602409	0.729553265453	1.34279369487
GO:0042735	0.311907447372	0.139433631903	0.0310135082445	0.0614460757077	0.0827061401199	0.346075237451	1.04624166335	1.05141566802	0.481816217008	0.0449696483645	0.105184332269	0.0960941112708	0.408863389128	0.0386854732271	0.0277186658049	0.458792699426	0.10076572144	0.0224069590171	0.368756028899	0.127939476085	0.208457208458
GO:0042757	0.000685443668994	0.626448778664	6.23130608176e-05	0.750202517448	0.000202517447657	0.00316238783649	9.13062375374	0.0053121884347	0.875981430708	4.00026483051	0.000436191425723	0.000311565304088	0.000467347956132	0.00038945663011	1.0000467348	6.37764830508	0.000202517447657	0.000155782652044	3.00140204387	0.000467347956132	0.625950274177
GO:0042765	4.51126689702	0.873825694953	0.260199954781	0.422732372765	0.484997687096	19.0745863767	18.2510459832	22.0005576072	5.1127415168	0.238865174632	0.465210660406	0.196565849705	2.27680128921	0.248818303188	0.391399335264	14.668383216	1.41599168891	0.168738516849	2.29479011399	11.4045503542	5.68108211133
GO:0042788	1.97035786952	0.535054167094	0.0149302128713	2.07664727809	0.438704214411	1.46050912762	5.12920782356	22.4853705994	1.14070935256	7.44960482202	2.34767405508	0.452426405487	1.76952167451	0.0402935047472	1.83272289926	9.13755061623	0.0520282072639	1.33600608773	3.935727954	1.4622976248	8.91418276139
GO:0042807	0.0722471077304	0.00435730099696	0.000969172132642	0.00192018986587	0.00258456687875	0.0108148511704	0.43894505198	0.0328567396257	0.0150567567815	0.00140530151139	0.0032870103834	0.00300294097722	0.0127769809103	0.00120892103835	0.000866208306406	0.0143372718571	0.00314892879502	0.000700217469286	0.0115236259031	0.00399810862766	0.00651428776433
GO:0042825	0.904182037906	0.226977206402	0.0297090592797	0.0471532617681	0.288906550966	0.794509914936	2.40446440593	2.53253915644	2.38501791759	0.0377194966445	0.22112884596	0.117082029267	0.376548740997	0.0994312119576	0.19855734787	1.05953722744	0.3348532205	0.069863995633	0.79699412284	0.415665251808	1.55006442886
GO:0043020	2.74397275495	0.473816311682	0.266711555287	0.267631283508	0.0960418641967	1.18180133008	5.68517706267	2.46311079771	4.08357265528	0.121601243392	0.0858929129256	0.0515864944078	2.34958914845	0.358161930712	0.23990679165	3.83374933175	1.66043594338	0.0722025876035	1.44762864039	0.555635808513	0.395551941149
GO:0043034	0.575556769946	0.0301649795982	0.0077605521179	0.0144182229546	0.0199230730428	10.0774767678	0.243754026171	0.245401001031	0.115450697621	0.00967767277972	0.0252354609452	0.023452231489	0.102327818133	0.00847809800317	0.00679043172511	0.106149523212	0.0250641665172	0.00510574537411	1.0896510029	0.029321865752	0.0495256684752
GO:0043075	0.	0.	0.	0.	0.	0.	0.	0.	0.	0.	0.	0.	0.	0.	0.	0.	0.	0.	0.	0.	0.
GO:0043078	20.4823488134	4.63052808352	1.00005119664	2.66690350663	3.66691245277	8.40926869819	30.9672423878	34.4486825936	18.7792964616	3.259556242	4.51884558348	3.55579811953	8.44511693238	1.18541905754	1.03710339122	20.3723516489	4.11129874728	1.14825601092	10.8898686	6.07466604671	6.92664293338
GO:0043079	20.4823488134	4.63052808352	1.00005119664	2.66690350663	3.66691245277	8.40926869819	30.9672423878	34.4486825936	18.7792964616	3.259556242	4.51884558348	3.55579811953	8.44511693238	1.18541905754	1.03710339122	20.3723516489	4.11129874728	1.14825601092	10.8898686	6.07466604671	6.92664293338
GO:0043082	20.4823488134	4.63052808352	1.00005119664	2.66690350663	3.66691245277	8.40926869819	30.9672423878	34.4486825936	18.7792964616	3.259556242	4.51884558348	3.55579811953	8.44511693238	1.18541905754	1.03710339122	20.3723516489	4.11129874728	1.14825601092	10.8898686	6.07466604671	6.92664293338
GO:0043083	0.688936781611	1.39744971265	0.0601053639848	0.278675766284	0.362009099617	3.07812500001	5.75784243296	5.34620450193	0.974437260538	0.255447796935	0.420737547894	0.300526819924	0.534123563219	0.375658524905	0.0450790229886	3.30447796935	0.195342432951	0.150263409962	1.68570402299	0.450790229886	1.08039990422
GO:0043159	0.746027416064	0.456416800471	0.0044846674293	0.391239371628	0.0606826567573	0.160319633801	4.2843698528	1.32250896986	0.314853112472	0.00885222001994	0.0169312038159	0.586261261635	2.05875107761	0.055181791899	0.670867473196	0.0800069513945	0.0147793540148	0.0040419680055	0.581410034876	0.0224302862559	0.748597696108
GO:0043160	2.77243925878	0.87638641046	0.00793342744878	0.548301543478	0.215781003513	0.736093091581	8.39151992211	5.18820010347	1.07882643523	0.030680576795	0.0512941260683	2.32315466842	3.06676332918	0.234077718673	0.672850943958	0.304727715882	0.0258345281695	0.0177335161832	2.26107788147	0.0561154755772	2.96813182889
GO:0043186	23.218658491	9.08621230719	2.37451749469	4.29086241331	5.98255994418	23.5516162508	73.4870480319	73.8652012992	34.4422539365	2.78832743887	7.66318110483	7.14129117717	31.1067515806	2.56595810727	2.04713040497	31.9756972282	7.64277599356	1.53934929229	22.8583411615	8.6252238028	15.0033593867
GO:0043187	0.108757062147	0.229872881356	0.00988700564972	0.0321327683616	0.0321327683616	0.501765536723	0.892302259887	0.842867231639	0.155720338983	0.0420197740113	0.069209039548	0.0494350282486	0.0741525423729	0.0617937853108	0.00741525423729	0.420197740113	0.0321327683616	0.0247175141243	0.222457627119	0.0741525423729	0.150776836158
GO:0043188	0.00129970664928	0.00274710723598	0.000118155149935	0.000384004237288	0.000384004237288	0.00599637385919	0.0106635022816	0.0100727265319	0.00186094361147	0.000502159387223	0.000827086049544	0.000590775749674	0.000886163624511	0.000738469687093	8.86163624511e-05	0.00502159387223	0.000384004237288	0.000295387874837	0.00265849087353	0.000886163624511	0.00180186603651
GO:0043194	0.00103795755591	0.0914795791196	9.43597778096e-05	0.107449526421	0.000306669277881	0.00478875872384	1.31208739852	0.00804417105827	0.1264861665	0.571829600484	0.000660518444667	0.000471798889048	0.000707698333572	0.00058974861131	0.142927912691	0.914724576271	0.000306669277881	0.000235899444524	0.430694523572	0.000707698333572	0.0907247008971
GO:0043195	0.00103795755591	0.0914795791196	9.43597778096e-05	0.107449526421	1.00030666928	0.00478875872384	1.31208739852	0.00804417105827	0.1264861665	0.571829600484	0.000660518444667	0.000471798889048	0.000707698333572	0.00058974861131	0.142927912691	0.914724576271	0.000306669277881	0.000235899444524	0.430694523572	0.000707698333572	0.0907247008971
GO:0043196	0.00103795755591	0.0914795791196	9.43597778096e-05	0.107449526421	0.000306669277881	0.00478875872384	1.31208739852	0.00804417105827	0.1264861665	0.571829600484	0.000660518444667	0.000471798889048	0.000707698333572	0.00058974861131	0.142927912691	0.914724576271	0.000306669277881	0.000235899444524	0.430694523572	0.000707698333572	0.0907247008971
GO:0043198	1.00703722167	0.431540794284	0.000639747424392	1.1687458458	2.00207917913	0.699133848454	3.47440387171	0.0545384679294	0.9267426886	0.00271892655367	0.00447823197074	0.00319873712196	0.00479810568294	0.00399842140245	0.000479810568294	3.27718926553	0.335412512462	0.00159936856098	1.34772765038	0.00479810568294	0.426422814888
GO:0043203	0.457627118644	1.92937853107	0.0112994350282	0.370056497175	0.0367231638418	0.573446327683	4.35310734463	4.29661016949	2.84463276836	0.04802259887	0.0790960451977	0.0564971751412	0.0847457627118	0.0706214689265	2.00847457627	4.4802259887	0.370056497175	0.0282485875706	0.254237288135	3.75141242937	0.172316384181
GO:0043204	0.457627118644	1.92937853107	0.0112994350282	0.370056497175	0.0367231638418	0.573446327683	4.35310734463	4.29661016949	2.84463276836	0.04802259887	0.0790960451977	0.0564971751412	0.0847457627118	0.0706214689265	0.00847457627118	4.4802259887	0.370056497175	0.0282485875706	0.254237288135	3.75141242937	0.172316384181
GO:0043218	0.413307400668	0.116283238511	0.113566255649	0.0588873661663	0.0112444652925	0.241711440371	0.765639056883	0.575991856854	3.34741975558	0.0202115483848	0.0168798949989	0.00768397114735	0.409630815629	0.0289622114806	0.0291506847613	5.09813782109	0.339197564493	0.00511747211381	0.209903930904	0.0677447652774	0.0801025003781
GO:0043219	0.413307400668	0.116283238511	0.113566255649	0.0588873661663	0.0112444652925	0.241711440371	0.765639056883	0.575991856854	1.34741975558	0.0202115483848	0.0168798949989	0.00768397114735	0.409630815629	0.0289622114806	0.0291506847613	3.09813782109	0.339197564493	0.00511747211381	0.209903930904	0.0677447652774	0.0801025003781
GO:0043220	0.413307400668	0.116283238511	0.113566255649	0.0588873661663	0.0112444652925	0.241711440371	0.765639056883	0.575991856854	1.34741975558	0.0202115483848	0.0168798949989	0.00768397114735	0.409630815629	0.0289622114806	0.0291506847613	3.09813782109	0.339197564493	0.00511747211381	0.209903930904	0.0677447652774	0.0801025003781
GO:0043222	2.09165358912	0.23412052601	0.000338437314639	0.477982434268	1.25170147982	1.51557802239	4.13907086338	2.45673673258	3.41950894694	0.0107161293436	0.0318776423607	0.0267861328587	0.389823301898	0.0269261448835	0.0618658474473	0.27064477903	0.0236041791324	0.13322516602	0.276343473288	0.0033481943064	0.0475138663208
GO:0043223	0.301837888165	0.23768984289	0.0211991408803	0.0682722078608	0.195606863946	0.265487274941	5.5224725297	7.64241568215	0.752509042832	0.0691702745246	0.0844851818577	0.0728806250361	1.01187369932	0.0316381490199	0.0269689454294	4.14805166984	0.0771904879282	0.0207606378081	0.382228389098	1.19147371533	0.978671445368
GO:0043224	0.314943395184	0.152806434746	0.0146443903723	0.0524410084325	0.129188586959	0.159776171863	4.1881748674	2.7297449193	0.507106628333	0.0646009407204	0.0704161446388	0.055141900598	0.55273702603	0.0218781566369	0.0193462483055	3.97615779577	0.0619352760896	0.0189102422584	0.239299168985	0.705981752258	0.574049717845
GO:0043240	0.115415247135	0.0851568498422	0.0530654239758	0.0148548297029	0.0197585153974	0.0933634593685	0.59023411842	1.14636626764	0.964629136063	0.122512540939	0.0780578249546	0.067767732016	0.768787404809	0.00919572636771	0.0167079792429	0.129681359152	0.0443474773826	0.0613308400983	0.226387414767	0.033898093867	0.13246060926
GO:0043246	2.01032101539	0.286336757285	0.000138453161806	0.143131455695	0.143226366697	0.287259264453	3.77699215028	3.43326524851	0.71643667954	0.00020075735877	0.000469572911915	1.71471470585	1.00182528299	0.143029845862	0.000123744043772	0.00204818169387	0.000449846970717	0.000100031067041	1.5730748037	0.000571158375381	2.14378775539
GO:0043257	0.383365218161	0.105562012927	0.105201029994	0.0281838352876	0.0382302928949	0.146974477612	0.398759229942	0.235514818083	0.318350744272	0.0120939219116	0.0195335152809	0.0197914449792	0.16434860505	0.0294141029719	0.0801108447344	0.596691420904	0.126771227151	0.00778494817878	0.0899755506243	0.0176662615455	0.102301382301
GO:0043258	0.383365218161	0.105562012927	0.105201029994	0.0281838352876	0.0382302928949	0.146974477612	0.398759229942	0.235514818083	0.318350744272	0.0120939219116	0.0195335152809	0.0197914449792	0.16434860505	0.0294141029719	0.0801108447344	0.596691420904	0.126771227151	0.00778494817878	0.0899755506243	0.0176662615455	0.102301382301
GO:0043259	0.383365218161	0.105562012927	0.105201029994	0.0281838352876	0.0382302928949	0.146974477612	0.398759229942	0.235514818083	0.318350744272	0.0120939219116	0.0195335152809	0.0197914449792	0.16434860505	0.0294141029719	0.0801108447344	0.596691420904	0.126771227151	0.00778494817878	0.0899755506243	0.0176662615455	0.102301382301
GO:0043260	0.383365218161	0.105562012927	0.105201029994	0.0281838352876	0.0382302928949	0.146974477612	0.398759229942	0.235514818083	0.318350744272	0.0120939219116	0.0195335152809	0.0197914449792	0.16434860505	0.0294141029719	0.0801108447344	0.596691420904	0.126771227151	0.00778494817878	0.0899755506243	0.0176662615455	0.102301382301
GO:0043261	0.383365218161	0.105562012927	0.105201029994	0.0281838352876	0.0382302928949	0.146974477612	0.398759229942	0.235514818083	0.318350744272	0.0120939219116	0.0195335152809	0.0197914449792	0.16434860505	0.0294141029719	0.0801108447344	0.596691420904	0.126771227151	0.00778494817878	0.0899755506243	0.0176662615455	0.102301382301
GO:0043263	0.962434668988	0.581146559233	0.254899825784	0.0715646777003	0.132540287456	1.08022103659	2.10455683798	1.74164307491	0.786775914633	0.0886596254356	0.147103658537	0.119011324042	0.440712108013	0.15943488676	0.115717552265	1.44757186411	0.327662238676	0.0534081010453	0.523355836237	0.151077961673	0.310240635889
GO:0043265	0.288489485248	0.115175376648	0.0296311989956	0.0550513967356	0.0760699152541	0.295820386064	0.930697190833	0.9369856403	0.44081175455	0.0369511142498	0.0963535781543	0.0895448838668	0.390706214689	0.0323709196484	0.0259271029504	0.405298179535	0.0956995448837	0.0194946641557	2.34230382925	0.111956214689	0.189098006905
GO:0043291	0.298691278969	0.120024031356	0.0297433066189	0.0554157465114	0.0764342650299	0.326173525077	0.996868715497	1.02053384658	0.449303907017	0.0463961815144	0.10162263645	0.0901054219834	0.400515631729	0.0330715922942	0.0372219459997	0.416789210925	0.118485419323	0.0265013906131	0.362763470508	0.112797021864	0.233408545022
GO:0043293	0.409407965119	0.323136611719	0.00215563858854	0.142092032309	0.281472619793	1.36109937254	3.95794374472	2.90678859527	1.17682399761	0.322338247558	0.0463968912722	0.00673604734881	1.20916846633	0.175346942966	0.357910505322	1.2463391817	0.477661705121	0.215247737779	1.04406680189	0.387872270257	1.47114488342
GO:0043294	2.0023230037	0.571959527494	0.38990747218	0.653256416274	0.387012116771	1.72629072719	4.88307506921	10.8364627588	2.86349777629	0.605342885926	0.69726913463	0.497334402548	2.25106553347	0.322108185515	0.197150975526	1.88464086224	0.286967324544	0.306900858007	0.89078755415	1.54784181619	1.68630200483
GO:0043384	2.73416333791	0.469154143693	0.266603759495	0.267280947186	0.0956915278739	1.15261561949	4.62155059665	2.38277598398	4.07540712406	0.112519447946	0.0808265107179	0.0510475154495	2.34015701668	0.357488207014	0.229046365641	3.82270026311	1.63852644873	0.0654653506252	1.42795590842	0.554827340076	0.352945654499
GO:0043493	0.314172467358	0.0707089673297	0.0941766643406	0.00573298605144	0.0299296565896	0.0993892646427	0.261786483046	0.17058060562	0.209097674147	0.0145112451585	0.0140403513661	0.012356415004	0.131548915686	0.0196799360991	0.0518998807963	0.284762179281	0.129780526976	0.0104849978473	0.0687017531411	0.00764612076375	0.0593578426076
GO:0043494	0.039398286385	0.0450255386413	0.0015958853456	0.0101866273732	0.0393929765795	0.029394270477	1.26428098357	1.0434807155	0.133025791389	0.0126736793499	0.00907709819505	0.00702704577561	0.204130147993	0.00386317229889	0.00350134848852	0.111350645018	0.00733517887152	0.00275332643254	0.0527691186175	0.283873901996	0.221030610478
GO:0043505	2.19521664699	0.571976861425	4.66693131115	4.37398178762	0.713761863167	0.234293893599	4.92194093454	0.952290168729	6.38788990359	0.00755706007729	0.341165463425	0.604270880392	0.776166893257	0.507146978621	1.01399202693	1.29457331748	0.0663739909931	0.0201839039626	0.158777335412	5.40265009886	0.210957019099
GO:0043509	1.60985384994	0.352458867288	0.675765688991	0.908552174858	0.135516944505	0.678075876961	4.7340956234	2.28909178014	4.8719237053	0.104922576622	0.089239415096	0.182012726798	3.69640158075	0.374873632075	1.17934506286	4.2763150999	3.14705582671	0.0427742611227	1.07131005657	0.247273832744	0.43065347883
GO:0043510	1.60985384994	0.352458867288	0.675765688991	0.908552174858	0.135516944505	0.678075876961	4.7340956234	2.28909178014	4.8719237053	0.104922576622	0.089239415096	0.182012726798	3.69640158075	0.374873632075	1.17934506286	4.2763150999	3.14705582671	0.0427742611227	1.07131005657	0.247273832744	0.43065347883
GO:0043512	2.41478077491	0.528688300932	1.01364853349	1.36282826229	0.203275416758	1.01711381544	15.1011434351	3.43363767022	7.30788555795	0.157383864933	0.133859122644	0.273019090197	5.54460237113	0.562310448112	1.76901759429	6.41447264985	4.72058374007	0.064161391684	1.60696508486	0.370910749116	0.645980218246
GO:0043513	2.41478077491	0.528688300932	1.01364853349	1.36282826229	0.203275416758	1.01711381544	7.1011434351	3.43363767022	7.30788555795	0.157383864933	0.133859122644	0.273019090197	5.54460237113	0.562310448112	1.76901759429	6.41447264985	4.72058374007	0.064161391684	1.60696508486	0.370910749116	0.645980218246
GO:0043514	4.82956154981	1.05737660186	2.02729706697	2.72565652457	0.406550833515	2.03422763088	14.2022868702	6.86727534042	15.6157711159	0.314767729866	0.267718245288	0.546038180393	11.0892047422	1.12462089622	3.53803518858	13.8289452997	9.44116748013	0.128322783368	3.21393016971	0.741821498232	1.29196043649
GO:0043528	0.448036918455	0.180036047035	0.0446149599284	0.0831236197673	0.114651397545	0.489260287616	1.49530307325	1.53080076987	0.673955860526	0.0695942722716	0.152433954676	0.135158132975	0.600773447594	0.0496073884413	0.0558329189996	0.625183816388	0.177728128985	0.0397520859196	0.544145205763	0.169195532796	0.350112817533
GO:0043529	0.452091018954	0.113488603201	0.0148545296399	0.0235766308841	0.144453275484	0.397254957469	1.20223220297	1.26626957822	0.692508958797	0.0188597483223	0.11056442298	0.0585410146335	0.188274370499	0.0497156059789	0.0992786739353	0.529768613721	0.167426610251	0.0349319978166	0.398497061421	0.207832625904	0.275032214431
GO:0043540	0.409407965119	0.323136611719	0.00215563858854	0.142092032309	0.281472619793	1.36109937254	3.95794374472	2.90678859527	1.17682399761	0.322338247558	0.0463968912722	0.00673604734881	1.20916846633	0.175346942966	0.357910505322	1.2463391817	0.477661705121	0.215247737779	1.04406680189	0.387872270257	1.47114488342
GO:0043541	1.96661828398	0.406125272379	0.0796482344424	0.21569982467	0.364524890407	3.2240479219	4.64932847964	6.38806473571	3.53101868069	0.089824608445	0.433273669263	0.102075295909	0.919825530657	0.110219907594	0.188997934291	2.16643973198	0.635974392473	0.0626873074252	1.16830725065	1.23491391261	0.848941695856
GO:0043564	0.915390796991	0.210844545919	0.0443267010021	0.118448737147	0.162581908397	0.40490939217	1.44034214215	1.611201444	0.839686543297	0.153785715997	0.205239753095	0.157884728528	0.383586189222	0.0534447485033	0.0571676998744	0.913966409287	0.204510368954	0.0578677575981	0.502734249635	0.269902698235	0.351233915189
GO:0043590	0.456246076585	0.190348399247	0.0185812931575	0.118722536095	0.126129943503	0.332815442561	1.39455430006	1.47942561205	0.882470182046	0.14471123666	0.104143126177	0.0817953546766	0.37824858757	0.0448367859384	0.0370841180163	0.628593848085	0.0779817953546	0.0297865662272	0.275486503452	0.311581920904	0.230586942875
GO:0043592	0.00990466101693	0.0209348516949	0.000900423728812	0.00292637711864	0.00292637711864	0.0456965042372	0.0812632415253	0.0767611228812	0.0141816737288	0.00382680084745	0.00630296610168	0.00450211864406	0.00675317796609	0.00562764830507	0.000675317796609	0.0382680084745	0.00292637711864	0.00225105932203	0.0202595338983	0.00675317796609	0.0137314618644
GO:0043593	0.00990466101693	0.0209348516949	0.000900423728812	0.00292637711864	0.00292637711864	0.0456965042372	0.0812632415253	0.0767611228812	0.0141816737288	0.00382680084745	0.00630296610168	0.00450211864406	0.00675317796609	0.00562764830507	0.000675317796609	0.0382680084745	0.00292637711864	0.00225105932203	0.0202595338983	0.00675317796609	0.0137314618644
GO:0043594	1.29565511406	0.414310868821	0.014584998934	0.0272230494706	1.34797776645	0.187515739926	0.769388396981	5.39405250084	1.63249151099	0.0187472517589	0.0240027493515	0.345985791315	1.16127428446	0.0175189267757	0.0185383299133	7.34732576706	1.41820837442	0.674303168194	0.127952832409	0.0585489175816	0.0664988018779
GO:0043595	0.00990466101693	0.0209348516949	0.000900423728812	0.00292637711864	0.00292637711864	0.0456965042372	0.0812632415253	0.0767611228812	0.0141816737288	0.00382680084745	0.00630296610168	0.00450211864406	0.00675317796609	0.00562764830507	0.000675317796609	0.0382680084745	0.00292637711864	0.00225105932203	0.0202595338983	0.00675317796609	0.0137314618644
GO:0043598	1.76451250913	0.43653560381	0.0992306444263	1.14107310668	0.838381213192	1.48533022556	4.27485341709	15.4784257332	6.81313136709	0.134567796918	1.37011888366	0.342125760215	1.93783955652	0.151687016107	0.180992290011	1.45895423448	0.34304176091	0.279853493524	1.5825017118	0.377878689778	0.679561854335
GO:0043599	0.135614523752	0.0203592895352	0.00248304981091	0.220283277668	0.184379112303	0.329246599382	0.284193695614	4.28506718772	1.52102994704	0.0139007439625	1.01861058418	0.0133508907375	0.0905666823186	0.00805945360733	0.017800807366	0.0674007903064	0.0919986453879	0.0283459360074	0.133656530253	0.0159455653274	0.0443993443137
GO:0043614	0.298691278969	0.120024031356	0.0297433066189	0.0554157465114	0.0764342650299	0.326173525077	0.996868715497	1.02053384658	0.449303907017	0.0463961815144	0.10162263645	0.0901054219834	0.400515631729	0.0330715922942	0.0372219459997	0.416789210925	0.118485419323	0.0265013906131	0.362763470508	0.112797021864	0.233408545022
GO:0043625	0.323809860079	0.110101926326	0.0116262921774	0.133925446897	0.118154868457	0.461290335318	1.90263501496	1.80797252456	0.897829478069	0.0824851766222	0.0663892622888	0.0517102894339	0.247619729501	0.0278973799162	0.0287857804287	0.369916215193	0.122995110472	0.0315304709227	0.244165850251	0.170224463296	0.143369184608
GO:0043626	1.37894002348	0.575893852448	0.055855987096	0.356531958062	0.378754180284	1.0287994667	4.24983442485	4.52182504243	2.6559026986	0.443578777245	0.317698436827	0.245946602146	1.14455517975	0.135211030461	0.122547197098	1.89727257564	0.256731260503	0.096366425139	0.846919151613	0.935586569886	0.736071366741
GO:0043655	4.59603658536	0.995807926828	1.42225609756	0.0811737804877	0.447027439024	1.04382621951	2.95769817073	1.31592987805	3.0331554878	0.0766006097561	0.132621951219	0.178353658536	1.84070121951	0.286966463414	0.613948170731	4.13185975609	1.61775914634	0.0525914634146	0.729420731707	0.102896341463	0.227515243902
GO:0043661	0.29025216608	0.129563489642	0.0297652658004	0.0555029086883	0.0890644588595	0.30614741512	1.09437147025	1.00203797035	1.04490954364	0.0374723027848	0.0970828412541	0.0901083527038	0.904803588084	0.0328719687203	0.0260652845204	0.571939963109	0.0961585233724	0.0197216167202	0.38367979857	0.261463829252	0.190659330102
GO:0043662	0.29025216608	0.129563489642	0.0297652658004	0.0555029086883	0.0890644588595	0.30614741512	1.09437147025	1.00203797035	1.04490954364	0.0374723027848	0.0970828412541	0.0901083527038	0.904803588084	0.0328719687203	0.0260652845204	0.571939963109	0.0961585233724	0.0197216167202	0.38367979857	0.261463829252	0.190659330102
GO:0043664	0.493669689951	0.159631087667	0.0931247747795	0.0586752262217	0.0960264973534	0.342419770863	1.06273728774	0.995732509856	0.576220481685	0.0403707843282	0.102274200977	0.0975071007657	0.472880376274	0.0451819224794	0.0533355034295	0.589756204361	0.167920935345	0.0218424973438	0.374867254775	0.116549801362	0.199254937436
GO:0043665	0.493669689951	0.159631087667	0.0931247747795	0.0586752262217	0.0960264973534	0.342419770863	1.06273728774	0.995732509856	0.576220481685	0.0403707843282	0.102274200977	0.0975071007657	0.472880376274	0.0451819224794	0.0533355034295	0.589756204361	0.167920935345	0.0218424973438	0.374867254775	0.116549801362	0.199254937436
GO:0043670	0.295019157088	0.623563218391	0.0268199233716	0.0871647509578	0.0871647509578	1.36111111111	2.42049808429	2.28639846743	0.422413793103	0.113984674329	0.187739463601	0.134099616858	0.201149425287	0.167624521073	0.0201149425287	1.13984674329	0.0871647509578	0.0670498084291	0.603448275862	0.201149425287	0.596743295019
GO:0043671	0.168582375479	0.35632183908	0.0153256704981	0.0498084291188	0.0498084291188	0.777777777778	1.38314176245	1.30651340996	0.241379310345	0.0651340996168	0.107279693487	0.0766283524904	0.114942528736	0.095785440613	0.0114942528736	0.651340996168	0.0498084291188	0.0383141762452	0.344827586207	0.114942528736	0.340996168582
GO:0043672	0.168582375479	0.35632183908	0.0153256704981	0.0498084291188	0.0498084291188	0.777777777778	1.38314176245	1.30651340996	0.241379310345	0.0651340996168	0.107279693487	0.0766283524904	0.114942528736	0.095785440613	0.0114942528736	0.651340996168	0.0498084291188	0.0383141762452	0.344827586207	0.114942528736	0.340996168582
GO:0043674	0.182630906769	0.38601532567	0.0166028097062	0.0539591315453	0.0539591315453	0.842592592592	1.49840357599	1.41538952746	0.261494252873	0.0705619412515	0.116219667944	0.0830140485312	0.124521072797	0.103767560664	0.0124521072797	0.705619412515	0.0539591315453	0.0415070242656	0.37356321839	0.124521072797	0.369412515964
GO:0043675	0.182630906769	0.38601532567	0.0166028097062	0.0539591315453	0.0539591315453	0.842592592592	1.49840357599	1.41538952746	0.261494252873	0.0705619412515	0.116219667944	0.0830140485312	0.124521072797	0.103767560664	0.0124521072797	0.705619412515	0.0539591315453	0.0415070242656	0.37356321839	0.124521072797	0.369412515964
GO:0043676	0.182630906769	0.38601532567	0.0166028097062	0.0539591315453	0.0539591315453	0.842592592592	1.49840357599	1.41538952746	0.261494252873	0.0705619412515	0.116219667944	0.0830140485312	0.124521072797	0.103767560664	0.0124521072797	0.705619412515	0.0539591315453	0.0415070242656	0.37356321839	0.124521072797	0.369412515964
GO:0043677	0.168582375479	0.35632183908	0.0153256704981	0.0498084291188	0.0498084291188	0.777777777778	1.38314176245	1.30651340996	0.241379310345	0.0651340996168	0.107279693487	0.0766283524904	0.114942528736	0.095785440613	0.0114942528736	0.651340996168	0.0498084291188	0.0383141762452	0.344827586207	0.114942528736	0.340996168582
GO:0043678	0.168582375479	0.35632183908	0.0153256704981	0.0498084291188	0.0498084291188	0.777777777778	1.38314176245	1.30651340996	0.241379310345	0.0651340996168	0.107279693487	0.0766283524904	0.114942528736	0.095785440613	0.0114942528736	0.651340996168	0.0498084291188	0.0383141762452	0.344827586207	0.114942528736	0.340996168582
GO:0043679	0.00795114656032	1.2668058325	0.000722831505484	0.502349202393	0.00234920239282	0.0366836989033	0.31523554337	0.0616213858425	1.76138459621	0.00307203389831	0.00505982053839	0.00361415752742	0.00542123629113	0.00451769690927	0.000542123629113	1.78072033898	0.00234920239282	0.00180707876371	0.0162637088734	0.00542123629113	1.26102318046
GO:0043680	0.00071707953064	0.00151564537158	6.518904824e-05	0.00021186440678	0.00021186440678	0.00330834419818	0.00588331160366	0.00555736636246	0.00102672750978	0.00027705345502	0.00045632333768	0.0003259452412	0.0004889178618	0.0004074315515	4.889178618e-05	0.0027705345502	0.00021186440678	0.0001629726206	0.0014667535854	0.0004889178618	0.00099413298566
GO:0043684	0.103422132705	0.201882553014	0.00858668389452	0.0279067226572	0.0279067226572	0.460437884777	0.83100203314	0.806005833398	0.141966728738	0.0454620164172	0.0645910921944	0.0429334194726	0.0733687390744	0.0536667743407	0.0176507752527	0.371660522916	0.0503282473209	0.0281931671354	0.211137607358	0.0644001292089	0.173547826252
GO:0043698	0.00352536166393	0.028776225988	0.000268133609581	0.000903023905052	0.0259890872102	0.0206540581117	0.327348558818	0.130104660094	0.00819557818344	0.00104237706979	0.00145852619903	0.00112693767351	0.028194746788	0.00100209814362	0.000276363139956	0.333283567145	0.00091795697671	0.000453905129025	0.082751938633	0.099015229125	0.00312264639273
GO:0043699	0.00352536166393	0.028776225988	0.000268133609581	0.000903023905052	0.0259890872102	0.0206540581117	0.327348558818	0.130104660094	0.00819557818344	0.00104237706979	0.00145852619903	0.00112693767351	0.028194746788	0.00100209814362	0.000276363139956	0.333283567145	0.00091795697671	0.000453905129025	0.082751938633	0.099015229125	0.00312264639273
GO:0043700	0.00352536166393	0.028776225988	0.000268133609581	0.000903023905052	0.0259890872102	0.0206540581117	0.327348558818	0.130104660094	0.00819557818344	0.00104237706979	0.00145852619903	0.00112693767351	0.028194746788	0.00100209814362	0.000276363139956	0.333283567145	0.00091795697671	0.000453905129025	0.082751938633	0.099015229125	0.00312264639273
GO:0043701	0.00352536166393	0.028776225988	0.000268133609581	0.000903023905052	0.0259890872102	0.0206540581117	0.327348558818	0.130104660094	0.00819557818344	0.00104237706979	0.00145852619903	0.00112693767351	0.028194746788	0.00100209814362	0.000276363139956	0.333283567145	0.00091795697671	0.000453905129025	0.082751938633	0.099015229125	0.00312264639273
GO:0043702	0.214960177338	0.185577919021	0.0161001255493	0.0529504080351	0.0595939265536	0.400680908662	5.7142053123	0.955649129001	0.441030681105	0.0585065521029	0.0800735640301	0.0637645166352	0.207660663842	0.0490517106089	0.0173412978657	0.440540058066	0.0554735561833	0.0234794805398	0.50441717671	1.87547316384	0.169936636849
GO:0043769	1.07305420812	0.00763068919339	0.000220070008975	0.0411952977858	0.00833553134297	0.0484925446799	2.6135573116	1.37791613418	4.87320968501	0.00124565983148	0.00507306442568	0.00470286520623	2.30760288185	0.00469381822355	0.00758427652484	0.0159023107182	0.000798282227386	1.26874634543	0.0408281026187	0.00246358684986	0.00310690354222
GO:0043845	0.125113462345	0.0528398090792	0.00476677321465	0.030075346281	0.0319271981328	0.116086427905	0.420324393401	0.460366959814	0.22981737735	0.0464099653684	0.0317439280316	0.0210560882955	0.105189015353	0.0119682585175	0.0215071094742	0.169597079361	0.0441801461481	0.0150372618857	0.0910362372234	0.0788063546655	0.105649818678
GO:0043847	0.135315256067	0.0576884637878	0.00487888083797	0.0304396960567	0.0322915479086	0.146439566918	0.486495918065	0.543915166092	0.238309529817	0.055855032633	0.0370129863275	0.0216166264121	0.114998432393	0.0126689311632	0.0328019525235	0.181088110751	0.0669660205876	0.0220439883431	0.111495878479	0.0796471618403	0.149960356795
GO:0043850	0.0686451602162	0.0109532060632	0.000288163630499	0.0333205880045	0.00703277485017	0.0691471747574	0.157017373948	0.185881113624	0.107059900474	0.0104415951298	0.00932750983652	0.00432283028158	0.0558917225177	0.00445572722459	0.0173622642692	0.0242128799647	0.0234245002214	0.0220038027977	0.0531221233506	0.00281167665477	0.0467960609504
[truncated: 108 more rows]
